# Supplementary material for: Dissecting the Genome-Wide Evolution and Function of R2R3-MYB Transcription Factor Family in Rosa chinensis
Source: Genes (Basel). 2019 Oct 18;10(10):823. doi: 10.3390/genes10100823 (PMC6826493; doi:10.3390/genes10100823)
Supplement: Supplementary file 1 [file genes-10-00823-s001.zip]

Archive with 17 entries (16 files):
- Supplementary Files/
- Supplementary Files/Figure S1.jpg
- Supplementary Files/Figure S2.jpg
- Supplementary Files/Figure S3.jpg
- Supplementary Files/Figure S4.jpg
- Supplementary Files/Supplementary Information.docx
- Supplementary Files/Table S10.xls
- Supplementary Files/Table S12.xls
- Supplementary Files/Table S13.xls
- Supplementary Files/Table S16.xls
- Supplementary Files/Table S2.xls
- Supplementary Files/Table S3.xls
- Supplementary Files/Table S4.xls
- Supplementary Files/Table S5.xls
- Supplementary Files/Table S6.xls
- Supplementary Files/Table S7.xls
- Supplementary Files/Table S9.xls
