# Supplementary material for: Dissecting the Genome-Wide Evolution and Function of R2R3-MYB Transcription Factor Family in Rosa chinensis
Source: Genes (Basel). 2019 Oct 18;10(10):823. doi: 10.3390/genes10100823 (PMC6826493; doi:10.3390/genes10100823)
Supplement: Supplementary file 1 [file genes-10-00823-s001.zip › Supplementary Files/Table S10.xls]

## Sheet: Table S10
Supplemental Table S10: R2R3-MYB sequences used to construct a phylogenetic tree
Gene_name	Peptide_Sequence
AtMYB13	MGRRPCCEKIGLKKGPWSAEEDRILINYISLHGHPNWRALPKLAGLLRCGKSCRLRWINYLRPDIKRGNFTPHEEDTIISLHQLLGNRWSAIAAKLPGRTDNEIKNVWHTHLKKRLHHSQDQNNKEDFVSTTAAEMPTSPQQQSSSSADISAITTLGNNNDISNSNKDSATSSEDVLAIIDESFWSEVVLMDCDISGNEKNEKKIENWEGSLDRNDKGYNHDMEFWFDHLTSSSCIIGEMSDISEF
AtMYB60	MGRPPCCDKIGIKKGPWTPEEDIILVSYIQEHGPGNWRSVPTNTGLLRCSKSCRLRWTNYLRPGIKRGNFTPHEEGMIIHLQALLGNKWASIASYLPQRTDNDIKNYWNTHLKKKLNKSDSDERSRSENIALQTSSTRNTINHRSTYASSTENISRLLEGWMRASPKSSTSTTFLEHKMQNRTNNFIDHHSDQFPYEQLQGSWEEGHSKGINGDDDQGIKNSENNNGDDVHHEDGDHEDDDDHNATPPLTFIEKWLLEETSTTGGQMEEMSHLMELSNML
AtMYB61	MGRHSCCYKQKLRKGLWSPEEDEKLLTHITNHGHGCWSSVPKLAGLQRCGKSCRLRWINYLRPDLKRGAFSPEEENLIVELHAVLGNRWSQIASRLPGRTDNEIKNLWNSSIKKKLKQRGIDPNTHKPISEVESFSDKDKPTTSNNKRSGNDHKSPSSSSATNQDFFLERPSDLSDYFGFQKLNFNSNLGLSVTTDSSLCSMIPPQFSPGNMVGSVLQTPVCVKPSISLPPDNNSSSPISGGDHVKLAAPNWEFQTNNNNTSNFFDNGGFSWSIPNSSTSSSQVKPNHNFEEIKWSEYLNTPFFIGSTVQSQTSQPIYIKSETDYLANVSNMTDPWSQNENLGTTETSDVFSKDLQRMAVSFGQSL
AtMYB124	MEDTKKKKKKNINNNQDSKKKERHIVTWSQEEDVILREQITLHGTENWAIIASKFKDKSTRQCRRRWYTYLNSDFKRGGWSPEEDMLLCEAQRVFGNRWTEIAKVVSGRTDNAVKNRFTTLCKKRAKHEAMTKDSNSNTKRMLFLDGISTPRKSENETPIAKKLKRSHILDLTEISNYGRAEACVNQQIRSPFSVLARNATGIDSLEEQNQTSNVNESDGEGMFLKKDDPKVTALMQQAELLSSLAQKVNADNTEQSMENAWKVLQDFLNKGKENDLFRYGIPDIDFKIEEFKDLIEDLRSGYEDNQLSWRQPDLHDSPASSEYSSGSTIMVDQSGDKTQPFSADTQTEHKQVGEELLVPKNPDENMPISGEEKFSSPIQVTPLFRSLADGIPSPQFSE…
AtMYB58	MGKGRAPCCDKTKVKRGPWSHDEDLKLISFIHKNGHENWRSLPKQAGLLRCGKSCRLRWINYLRPDVKRGNFSAEEEDTIIKLHQSFGNKWSKIASKLPGRTDNEIKNVWHTHLKKRLSSETNLNADEAGSKGSLNEEENSQESSPNASMSFAGSNISSKDDDAQISQMFEHILTYSEFTGMLQEVDKPELLEMPFDLDPDIWSFIDGSDSFQQPENRALQESEEDEVDKWFKHLESELGLEENDNQQQQQQHKQGTEDEHSSSLLESYELLIH
AtMYB52	MMCSRGHWRPAEDEKLRELVEQFGPHNWNAIAQKLSGRSGKSCRLRWFNQLDPRINRNPFTEEEEERLLASHRIHGNRWSVIARFFPGRTDNAVKNHWHVIMARRGRERSKLRPRGLGHDGTVAATGMIGNYKDCDKERRLATTTAINFPYQFSHINHFQVLKEFLTGKIGFRNSTTPIQEGAIDQTKRPMEFYNFLQVNTDSKIHELIDNSRKDEEEDVDQNNRIPNENCVPFFDFLSVGNSASQGLC
AtMYB51	MVRTPCCKAELGLKKGAWTPEEDQKLLSYLNRHGEGGWRTLPEKAGLKRCGKSCRLRWANYLRPDIKRGEFTEDEERSIISLHALHGNKWSAIARGLPGRTDNEIKNYWNTHIKKRLIKKGIDPVTHKGITSGTDKSENLPEKQNVNLTTSDHDLDNDKAKKNNKNFGLSSASFLNKVANRFGKRINQSVLSEIIGSGGPLASTSHTTNTTTTSVSVDSESVKSTSSSFAPTSNLLCHGTVATTPVSSNFDVDGNVNLTCSSSTFSDSSVNNPLMYCDNFVGNNNVDDEDTIGFSTFLNDEDFMMLEESCVENTAFMKELTRFLHEDENDVVDVTPVYERQDLFDEIDNYFG
AtMYB47	MGRTTWFDVDGMKKGEWTAEEDQKLGAYINEHGVCDWRSLPKRAGLQRCGKSCRLRWLNYLKPGIRRGKFTPQEEEEIIQLHAVLGNRWAAMAKKMQNRTDNDIKNHWNSCLKKRLSRKGIDPMTHEPIIKHLTVNTTNADCGNSSTTTSPSTTESSPSSGSSRLLNKLAAGISSRQHSLDRIKYILSNSIIESSDQAKEEEEKEEEEEERDSMMGQKIDGSEGEDIQIWGEEEVRRLMEIDAMDMYEMTSYDAVMYESSHILDHLF
AtMYB3	MGRSPCCEKAHMNKGAWTKEEDQLLVDYIRKHGEGCWRSLPRAAGLQRCGKSCRLRWMNYLRPDLKRGNFTEEEDELIIKLHSLLGNKWSLIAGRLPGRTDNEIKNYWNTHIKRKLLSRGIDPNSHRLINESVVSPSSLQNDVVETIHLDFSGPVKPEPVREEIGMVNNCESSGTTSEKDYGNEEDWVLNLELSVGPSYRYESTRKVSVVDSAESTRRWGSELFGAHESDAVCLCCRIGLFRNESCRNCRVSDVRTH
AtMYB116	MSNITKKKCNGNEEGAEQRKGPWTLEEDTLLTNYISHNGEGRWNLLAKSSGLKRAGKSCRLRWLNYLKPDIKRGNLTPQEQLLILELHSKWGNRWSKISKYLPGRTDNDIKNYWRTRVQKQARQLNIDSNSHKFIEVVRSFWFPRLINEIKDNSYTNNIKANAPDLLGPILRDSKDLGFNNMDCSTSMSEDLKKTSQFMDFSDLETTMSLEGSRGGSSQCVSEVYSSFPCLEEEYMVAVMGSSDISALHDCHVADSKYEDDVTQDLMWNMDDIWQFNEYAHFN
AtMYB117	MFITEKQVWMDEIVARRASSSWDFPFNDINIHQHHHRHCNTSHEFEILKSPLGDVAVHEEESNNNNPNFSNSESGKKETTDSGQSWSSSSSKPSVLGRGHWRPAEDVKLKELVSIYGPQNWNLIAEKLQGRSGKSCRLRWFNQLDPRINRRAFTEEEEERLMQAHRLYGNKWAMIARLFPGRTDNSVKNHWHVVMARKYREHSSAYRRRKLMSNNPLKPHLTNNHHPNPNPNYHSFISTNHYFAQPFPEFNLTHHLVNNAPITSDHNQLVLPFHCFQGSL
AtMYB93	MGRSPCCDENGLKKGPWTPEEDQKLIDYIHKHGHGSWRALPKLADLNRCGKSCRLRWTNYLRPDIKRGKFSAEEEQTILHLHSILGNKWSAIATHLQGRTDNEIKNFWNTHLKKKLIQMGIDPVTHQPRTDLFASLPQLIALANLKDLIEQTSQFSSMQGEAAQLANLQYLQRMFNSSASLTNNNGNNFSPSSILDIDQHHAMNLLNSMVSWNKDQNPAFDPVLELEANDQNQDLFPLGFIIDQPTQPLQQQKYHLNNSPSELPSQGDPLLDHVPFSLQTPLNSEDHFIDNLVKHPTDHEHEHDDNPSSWVLPSLIDNNPKTVTSSLPHNNPADASSSSSYGGCEAASFYWPDICFDESLMNVIS
AtMYB8	MGRSPCCEKAHMNKGAWTKEEDQRLIDYIRNHGEGSWRSLPKSVGLLRCGKSCRLRWINYLRPDLKRGNFTDGEEQIIVKLHSLFGNKWSLIAGKLPGRTDNEIKNYWNTHIKRKLLNRGIDPKTHGSIIEPKTTSFHPRNEDLKSTFPGSVKLKMETSCENCASTSGTTTDEDLRLSVDCDYRYDHLDKELNLDLTLGYSPTRFVGVGSCY
AtMYB112	MNISRTEFANCKTLINHKEEVEEVEKKMEIEIRRGPWTVEEDMKLVSYISLHGEGRWNSLSRSAGLNRTGKSCRLRWLNYLRPDIRRGDISLQEQFIILELHSRWGNRWSKIAQHLPGRTDNEIKNYWRTRVQKHAKLLKCDVNSKQFKDTIKHLWMPRLIERIAATQSVQFTSNHYSPENSSVATATSSTSSSEAVRSSFYGGDQVEFGTLDHMTNGGYWFNGGDTFETLCSFDELNKWLIQ
AtMYB72	MGKGRAPCCDKNKVKRGPWSPQEDLTLITFIQKHGHQNWRSLPKLAGLLRCGKSCRLRWINYLRPDVKRGNFSKKEEDAIIHYHQTLGNKWSKIASFLPGRTDNEIKNVWNTHLKKRLTPSSSSSSLSSTHDQSTKADHDKNCDGAQEEIHSGLNESQNSATSSHHQGECMHTKPELHEVNGLNEIQFLLDHDDFDDITSEFLQDNDILFPLDSLLHNHQTHISTQEMTREVTKSQSFDHPQPDIPCGFEDTNEESDLRRQLVESTTPNNEYDEWFNFIDNQTYFDDFNFVGEVCL
AtMYB75	MEGSSKGLRKGAWTTEEDSLLRQCINKYGEGKWHQVPVRAGLNRCRKSCRLRWLNYLKPSIKRGKLSSDEVDLLLRLHRLLGNRWSLIAGRLPGRTANDVKNYWNTHLSKKHEPCCKIKMKKRDITPIPTTPALKNNVYKPRPRSFTVNNDCNHLNAPPKVDVNPPCLGLNINNVCDNSIIYNKDKKKDQLVNNLIDGDNMWLEKFLEESQEVDILVPEATTTEKGDTLAFDVDQLWSLFDGETVKFD
AtMYB50	MKRHSCCYKQKLRKGLWSPEEDEKLLNYITKHGHGCWSSVPKLAGLERCGKSCRLRWINYLRPDLKRGAFSSEEQNLIVELHAVLGNRWSQIAARLPGRTDNEIKNLWNSCIKKKLMKKGIDPITHKPLSEVGKETNRSDNNNSTSFSSETNQDLFVKKTSDFAEYSAFQKEESNSVSLRNSLSSMIPTQFNIDDGSVSNAGFDTQVCVKPSIILLPPPNNTSSTVSGQDHVNVSEPNWESNSGTTSHLNNPGMEEMKWSEEYLNESLFSTQVYVKSETDFNSNIAFPWSQSQACDVFPKDLQRMAFSFGGQTL
AtMYB103	MGHHSCCNQQKVKRGLWSPEEDEKLIRYITTHGYGCWSEVPEKAGLQRCGKSCRLRWINYLRPDIRRGRFSPEEEKLIISLHGVVGNRWAHIASHLPGRTDNEIKNYWNSWIKKKIRKPHHHYSRHQPSVTTVTLNADTTSIATTIEASTTTTSTIDNLHFDGFTDSPNQLNFTNDQETNIKIQETFFSHKPPLFMVDTTLPILEGMFSENIITNNNKNNDHDDTQRGGRENVCEQAFLTTNTEEWDMNLRQQEPFQVPTLASHVFNNSSNSNIDTVISYNLPALIEGNVDNIVHNENSNVQDGEMASTFECLKRQELSYDQWDDSQQCSNFFFWDNLNINVEGSSLVGNQDPSMNLGSSALSSSFPSSF
AtMYB20	MGRQPCCDKVGLKKGPWTAEEDRKLINFILTNGQCCWRAVPKLSGLLRCGKSCRLRWTNYLRPDLKRGLLSDYEEKMVIDLHSQLGNRWSKIASHLPGRTDNEIKNHWNTHIKKKLRKMGIDPLTHKPLSIVEKEDEEPLKKLQNNTVPFQETMERPLENNIKNISRLEESLGDDQFMEINLEYGVEDVPLIETESLDLICSNSTMSSSTSTSSHSSNDSSFLKDLQFPEFEWSDYGNSNNDNNNGVDNIIENNMMSLWEISDFSSLDLLLNDESSSTFGLF
AtMYB113	MGESPKGLRKGTWTTEEDILLRQCIDKYGEGKWHRVPLRTGLNRCRKSCRLRWLNYLKPSIKRGKLCSDEVDLVLRLHKLLGNRWSLIAGRLPGRTANDVKNYWNTHLSKKHDERCCKTKMINKNITSHPTSSAQKIDVLKPRPRSFSDKNSCNDVNILPKVDVVPLHLGLNNNYVCESSITCNKDEQKDKLININLLDGDNMWWESLLEADVLGPEATETAKGVTLPLDFEQIWARFDEETLELN
AtMYB114	MEGSSKGLRKGAWTAEEDSLLRQCIGKYGEGKWHQVPLRAGLNRCRKSCRLRWLNYLKPSIKRGKFSSDEVDLLLRLHKLLGNRWSLIAGRLPGRTANDVKNYWNTHLSKKHEPCCKTKIKRINIITPPNTPAQKVDIF
AtMYB90	MEGSSKGLRKGAWTAEEDSLLRLCIDKYGEGKWHQVPLRAGLNRCRKSCRLRWLNYLKPSIKRGRLSNDEVDLLLRLHKLLGNRWSLIAGRLPGRTANDVKNYWNTHLSKKHESSCCKSKMKKKNIISPPTTPVQKIGVFKPRPRSFSVNNGCSHLNGLPEVDLIPSCLGLKKNNVCENSITCNKDDEKDDFVNNLMNGDNMWLENLLGENQEADAIVPEATTAEHGATLAFDVEQLWSLFDGETVELD
AtMYB62	MENSMKKKKSFKESEDEELRRGPWTLEEDTLLTNYILHNGEGRWNHVAKCAGLKRTGKSCRLRWLNYLKPDIRRGNLTPQEQLLILELHSKWGNRWSKIAQYLPGRTDNEIKNYWRTRVQKQARQLNIESNSDKFFDAVRSFWVPRLIEKMEQNSSTTTTYCCPQNNNNNSLLLPSQSHDSLSMQKDIDYSGFSNIDGSSSTSTCMSHLTTVPHFMDQSNTNIIDGSMCFHEGNVQEFGGYVPGMEDYMVNSDISMECHVADGYSAYEDVTQDPMWNVDDIWQFRE
AtMYB105	MEMVHADVASLSITPCFPSSLSSSSHHHYNQQQHCIMSEDQHHSMDQTTSSDYFSLNIDNAQHLRSYYTSHREEDMNPNLSDYSNCNKKDTTVYRSCGHSSKASVSRGHWRPAEDTKLKELVAVYGPQNWNLIAEKLQGRSGKSCRLRWFNQLDPRINRRAFTEEEEERLMQAHRLYGNKWAMIARLFPGRTDNSVKNHWHVIMARKFREQSSSYRRRKTMVSLKPLINPNPHIFNDFDPTRLALTHLASSDHKQLMLPVPCFPGYDHENESPLMVDMFETQMMVGDYIAWTQEATTFDFLNQTGKSEIFERINEEKKPPFFDFLGLGTV
AtMYB54	MIMCSRGHWRPAEDEKLKDLVEQYGPHNWNAIALKLPGRSGKSCRLRWFNQLDPRINRNPFTEEEEERLLAAHRIHGNRWSIIARLFPGRTDNAVKNHWHVIMARRTRQTSKPRLLPSTTSSSSLMASEQIMMSSGGYNHNYSSDDRKKIFPADFINFPYKFSHINHLHFLKEFFTGKIALNHKANQSKKPMEFYNFLQVNTDSNKSEIIDQDSGQSKRSDSDTKHESHVPFFDFLSVGNSAS
AtMYB122	MVRTPCCRAEGLKKGAWTQEEDQKLIAYVQRHGEGGWRTLPDKAGLKRCGKSCRLRWANYLRPDIKRGEFSQDEEDSIINLHAIHGNKWSAIARKIPRRTDNEIKNHWNTHIKKCLVKKGIDPLTHKSLLDGAGKSSDHSAHPEKSSVHDDKDDQNSNNKKLSGSSSARFLNRVANRFGHRINHNVLSDIIGSNGLLTSHTTPTTSVSEGERSTSSSSTHTSSNLPINRSITVDATSLSSSTFSDSPDPCLYEEIVGDIEDMTRFSSRCLSHVLSHEDLLMSVESCLENTSFMREITMIFQEDKIETTSFNDSYVTPINEVDDSCEGIDNYFG
AtMYB95	MGRTTWFDVDGLRKGEWTAEEDRKLVVYINEHGLGEWGSLPKRAGLQRCGKSCRLRWLNYLRPGIKRGKFTPQEEEEIIKYHALLGNRWAAIAKQMPNRTDNDIKNHWNSCLKKRLAKKGIDPMTHEPTTTTSLTVDVTSSSTTSSPTPSPTSSSFSSCSSTGSARFLNKLAAGISSRKHGLESIKTVILAEQPREAVDEEKMMTINMKEKELISCYMEIDETMSIDELPCDDSTSGFVAFDDYSLIDPYRDGVYVSDFYDETEHLDLFLL
AtMYB31	MGRPPCCEKIEVKKGPWTPEEDIILVSYIQQHGPGNWRSVPANTGLLRCSKSCRLRWTNYLRPGIKRGNFTQPEEKMIIHLQALLGNRWAAIASYLPQRTDNDIKNYWNTHLKKKLVMMKFQNGIINENKTNLATDISSCNNNNNGCNHNKRTTNKGQWEKKLQTDINMAKQALFQALSLDQPSSLIPPDPDSPKPHHHSTTTYASSTDNISKLLQNWTSSSSSKPNTSSVSNNRSSSPGEGGLFDHHSLFSSNSESGSVDEKLNLMSETSMFKGESKPDIDMEATPTTTTTDDQGSLSLIEKWLFDDQGLVQCDDSQEDLIDVSLEELK
AtMYB63	MGKGRAPCCDKTKVKRGPWSPEEDIKLISFIQKFGHENWRSLPKQSGLLRCGKSCRLRWINYLRPDLKRGNFTSEEEETIIKLHHNYGNKWSKIASQLPGRTDNEIKNVWHTHLKKRLAQSSGTADEPASPCSSDSVSRGKDDKSSHVEDSLNRETNHRNELSTSMSSGGSNQQDDPKIDELRFEYIEEAYSEFNDIIIQEVDKPDLLEIPFDSDPDIWSFLDTSNSFQQSTANENSSGSRATTEEESDEDEVKKWFKHLESELGLEEDDNQQQYKEEESSSSSLLKNYELMIH
AtMYB88	MEETTKQNNMKKKKKILLHSDDSKKKERHIVTWSPEEDDILRKQISLQGTENWAIIASKFNDKSTRQCRRRWYTYLNSDFKRGGWSPEEDTLLCEAQRLFGNRWTEIAKVVSGRTDNAVKNRFTTLCKKRAKHEAMAKENRIACCVNSDNKRLLFPDGISTPLKAESESPLTKKMRRSHIPNLTEIKSYGDRSHIKVESTMNQQRRHPFSVVAHNATSSDGTEEQKQIGNVKESDGEDKSNQEVFLKKDDSKVTALMQQAELLSSLAQKVNADNTDQSMENAWKVLQDFLNKSKENDLFRYGIPDIDFQLDEFKDLVEDLRSSNEDSQSSWRQPDLHDSPASSEYSSGSGSGSTIMTHPSGDKTQQLMSDTQTTSHQQNGGELLQDNGIVSDATVEQVG…
AtMYB7	MGRSPCCEKEHMNKGAWTKEEDERLVSYIKSHGEGCWRSLPRAAGLLRCGKSCRLRWINYLRPDLKRGNFTHDEDELIIKLHSLLGNKWSLIAARLPGRTDNEIKNYWNTHIKRKLLSKGIDPATHRGINEAKISDLKKTKDQIVKDVSFVTKFEETDKSGDQKQNKYIRNGLVCKEERVVVEEKIGPDLNLELRISPPWQNQREISTCTASRFYMENDMECSSETVKCQTENSSSISYSSIDISSSNVGYDFLGLKTRILDFRSLEMK
AtMYB70	MSGSTRKEMDRIKGPWSPEEDDLLQSLVQKHGPRNWSLISKSIPGRSGKSCRLRWCNQLSPEVEHRGFTAEEDDTIILAHARFGNKWATIARLLNGRTDNAIKNHWNSTLKRKCSGGGGGGEEGQSCDFGGNGGYDGNLTDEKPLKRRASGGGGVVVVTALSPTGSDVSEQSQSSGSVLPVSSSCHVFKPTARAGGVVIESSSPEEEEKDPMTCLRLSLPWVNESTTPPELFPVKREEEEEKEREISGLGGDFMTVVQEMIKTEVRSYMADLQLGNGGGAGGGASSCMVQGTNGRNVGFREFIGLGRIE
AtMYB100	MKKNYQKKNIKVVSTSKYLKKSDIDKVNWTESEDIKLKEIMALGPKNKWTKVAKKFEGRTGKQCRERWYNHARPNIKKTAWSEEEDQILIEAHKVLGTKWVEIAQQLPGRSDNNIKNHWNTTKRRVQNKRGGTVNPVGNNILENYIRCITINNEDFLKTDGSYGEPTNIESDDDSKDMLYGEMNLSLETITTQTTKPLTNASTTSPYVQMPEDNYTMEDCESLEDILELLRWWE
AtMYB104	MIQDQANDLLAMKKTFTKSKWKPEEDRILKDYVIQYGDRTWTHVPKRTGLPHNPASCRFRWMNHLKPSLKKGPFTDEEEKRVLQLHAVLGNKWSQMAREFPGRTDNEIKNFWNARRMRLKGKGLPVYPDEVREQAIRTAAQYGVKVELLNAHYSQDSLMAGNVEKPQELNNLALNQCSPYYQSTLANVQPSRNRVMEPETTFPFTGGSAMNEQNPTLLCNPYVESTQEQLPDSHLFGNVTYSSPPMPLIHEVENLELPSFQGFDFHEEPSSFGAEQYNPMLNLEPHNTLVQSPLIGQTPTDFPSSFYDELLDELLESVVNGSLGEIPKTDTSSESQLFQSSLRSHTDATPDIANTTGYVGSNERNTTNDDDWIRLLLDEGFI
AtMYB81	MGKVRQDSGSDDDNSIKKSFTKGPWTQAEDNLLIAYVDKHGDGNWNAVQNNSGLSRCGKSCRLRWVNHLRPDLKKGAFTEKEEKRVIELHALLGNKWARMAEELPGRTDNEIKNFWNTRLKRLQRLGLPVYPDEVREHAMNAATHSGLNTDSLDGHHSQEYMEADTVEIPEVDFEHLPLNRSSSYYQSMLRHVPPTNVFVRQKPCFFQPPNVYNLIPPSPYMSTGKRPREPETAFPCPGGYTMNEQSPRLWNYPFVENVSEQLPDSHLLGNAAYSSPPGPLVHGVENFEFPSFQYHEEPGGWGADQPNPMPEHESDNTLVQSPLTAQTPSDCPSSSLYDGLLESVVYGSSGEKPATDTDSESSLFQSFTPANENITGKTCFLTLYALHALHCLCNQFKK…
AtMYB14	MGRAPCCEKMGVKRGPWTPEEDQILINYIHLYGHSNWRALPKHAGLLRCGKSCRLRWINYLRPDIKRGNFTPQEEQTIINLHESLGNRWSAIAAKLPGRTDNEIKNVWHTHLKKRLSKNLNNGGDTKDVNGINETTNEDKGSVIVDTASLQQFSNSITTFDISNDNKDDIMSYEDISALIDDSFWSDVISVDNSNKNEKKIEDWEGLIDRNSKKCSYSNSKLYNDDMEFWFDVFTSNRRIEEFSDIPEF
AtMYB101	MDGGGETTATATMEGRGLKKGPWTTTEDAILTEYVRKHGEGNWNAVQKNSGLLRCGKSCRLRWANHLRPNLKKGSFTPDEEKIIIDLHAKLGNKWARMASQLPGRTDNEIKNYWNTRMKRRQRAGLPLYPHEIQHQGIDIDDEFEFDLTSFQFQNQDLDHNHQNMIQYTNSSNTSSSSSSFSSSSSQPSKRLRPDPLVSTNPGLNPIPDSSMDFQMFSLYNNSLENDNNQFGFSVPLSSSSSSNEVCNPNHILEYISENSDTRNTNKKDIDAMSYSSLLMGDLEIRSSSFPLGLDNSVLELPSNQRPTHSFSSSPIIDNGVHLEPPSGNSGLLDALLEESQALSRGGLFKDVRVSSSDLCEVQDKRVKMDFENLLIDHLNSSNHSSLGANPNIHNKYNE…
AtMYB38	MGRAPCCDKANVKRGPWSPEEDAKLKDYIEKQGTGGNWIALPHKAGLRRCGKSCRLRWLNYLRPNIRHGDFTEEEDNIIYSLFASIGSRWSVIAAHLQGRTDNDIKNYWNTKLKKKLIATMAPPPHHHLAIATSSSSASPSSSSHYNMINSLLPYNPSTNQLLTPHQGIMMTMMGQQQQLFYQEDMGNLVNSPNRNNLIMSHQEDNQEQSTNKGIMLLSDVRSGSSTTSTVTRVKMEHRDHDDHHHHHEEDERSMTSVVMEDYGMEEIKQLISSSCTSSNNSLWFDENKTEDKFMLYY
AtMYB91	MKERQRWSGEEDALLRAYVRQFGPREWHLVSERMNKPLNRDAKSCLERWKNYLKPGIKKGSLTEEEQRLVIRLQEKHGNKWKKIAAEVPGRTAKRLGKWWEVFKEKQQREEKESNKRVEPIDESKYDRILESFAEKLVKERSNVVPAAAAAATVVMANSNGGFLHSEQQVQPPNPVIPPWLATSNNGNNVVARPPSVTLTLSPSTVAAAAPQPPIPWLQQQQPERAENGPGGLVLGSMMPSCSGSSESVFLSELVECCRELEEGHRAWADHKKEAAWRLRRLELQLESEKTCRQREKMEEIEAKMKALREEQKNAMEKIEGEYREQLVGLRRDAEAKDQKLADQWTSRHIRLTKFLEQQMGCRLDRP
AtDHL1	MNRGIEVMSPATYLETSNWLFQENRGTKWTAEENKKFENALAFYDKDTPDRWSRVAAMLPGKTVGDVIKQYRELEEDVSDIEAGLIPIPGYASDSFTLDWGGYDGASGNNGFNMNGYYFSAAGGKRGSAARTAEHERKKGVPWTEEEHRQFLMGLKKYGKGDWRNIARNFVTTRTPTQVASHAQKYFIRQVNGGKDKRRSSIHDITTVNIPDSPDAAAADNATANAPCSPPSVGGNQRETSEWEGQTLYDETAAAFYNQNAFSETLLGMSSTPYMAKLQEQSFLNASQFESYNAYLQM
AtMYB25	MNGEISRPPELISSRNPCKSFENAIHKAVEAELAELAKSDANGGGKSKVKGPWLPEQDEALTRLVKMCGPRNWNLISRGIPGRSGKSCRLRWCNQLDPILKRKPFSDEEEHMIMSAQAVLGNKWSVIAKLLPGRTDNAIKNHWNSNLRRKPAEQWKIPLLMSNTEIVYQLYPSMVRRISNASPKEHLPQEEETGVLSDDKMDDEAKEPPREQNSKTGVYRPVARMGAFSVCKPGYMAPCEGPLVQASRPDSLAGKFLQSLCYDPIIPSKCGHGCCNHQDSTTLSSSSVLGSEFVDYEEHSSAELDKELISISNDLNNTAWIRSGKEAEQSLKADDQFRREYAHSKFSGMVNNGVSSQMVRQDLRALS
AtMYB2	MEDYERINSNSPTHEEDSDVRKGPWTEEEDAILVNFVSIHGDARWNHIARSSGLKRTGKSCRLRWLNYLRPDVRRGNITLEEQFMILKLHSLWGNRWSKIAQYLPGRTDNEIKNYWRTRVQKQAKHLRCDVNSNLFKETMRNVWMPRLVERINAQSLPTTCEQVESMITDPSQPVNEPSPVEPGFVQFSQNHHQQFVPATELSATSSNSPAETFSDVRGGVVNGSGYDPSGQTGFGEFNDWGCVGGDNMWTDEESFWFLQDQFCPDTTSYSYN
AtMYB12	MGRAPCCEKVGIKRGRWTAEEDQILSNYIQSNGEGSWRSLPKNAGLKRCGKSCRLRWINYLRSDLKRGNITPEEEELVVKLHSTLGNRWSLIAGHLPGRTDNEIKNYWNSHLSRKLHNFIRKPSISQDVSAVIMTNASSAPPPPQAKRRLGRTSRSAMKPKIHRTKTRKTKKTSAPPEPNADVAGADKEALMVESSGAEAELGRPCDYYGDDCNKNLMSINGDNGVLTFDDDIIDLLLDESDPGHLYTNTTCGGDGELHNIRDSEGARGFSDTWNQGNLDCLLQSCPSVESFLNYDHQVNDASTDEFIDWDCVWQEGSDNNLWHEKENPDSMVSWLLDGDDEATIGNSNCENFGEPLDHDDESALVAWLLS
AtMYB106	MPIHVRDREKGRLQNLNRDIFCCVSPSIYQSDAKRAAFVIILIMIISPCCDKAGLKKGPWTPEEDQKLLAYIEEHGHGSWRSLPEKAGLQRCGKSCRLRWTNYLRPDIKRGKFTVQEEQTIIQLHALLGNRWSAIATHLPKRTDNEIKNYWNTHLKKRLIKMGIDPVTHKHKNETLSSSTGQSKNAATLSHMAQWESARLEAEARLARESKLLHLQHYQNNNNLNKSAAPQQHCFTQKTSTNWTKPNQGNGDQQLESPTSTVTFSENLLMPLGIPTDSSRNRNNNNNESSAMIELAVSSSTSSDVSLVKEHEHDWIRQINCGSGGIGEGFTSLLIGDSVGRGLPTGKNEATAGVGNESEYNYYEDNKNYWNSILNLVDSSPSDSATMF
AtMYB57	METTMKKKGRVKATITSQKEEEGTVRKGPWTMEEDFILFNYILNHGEGLWNSVAKASGLKRTGKSCRLRWLNYLRPDVRRGNITEEEQLLIIQLHAKLGNRWSKIAKHLPGRTDNEIKNFWRTKIQRHMKVSSENMMNHQHHCSGNSQSSGMTTQGSSGKAIDTAESFSQAKTTTFNVVEQQSNENYWNVEDLWPVHLLNGDHHVI
AtMYB107	MGRSPCCDESGLKKGPWTPEEDQKLINHIRKHGHGSWRALPKQAGLNRCGKSCRLRWTNYLRPDIKRGNFTAEEEQTIINLHSLLGNKWSSIAGHLPGRTDNEIKNYWNTHIRKKLIQMGIDPVTHRPRTDHLNVLAALPQLLAAANFNNLLNLNQNIQLDATSVAKAQLLHSMIQVLSNNNTSSSFDIHHTTNNLFGQSSFLENLPNIENPYDQTQGLSHIDDQPLDSFSSPIRVVAYQHDQNFIPPLISTSPDESKETQMMVKNKEIMKYNDHTSNPSSTSTFTQDHQPWCDIIDDEASDSYWKEIIEQTCSEPWPFRE
AtMYB108	MDEKGRSLKNNNMEDEMDLKRGPWTAEEDFKLMNYIATNGEGRWNSLSRCAGLQRTGKSCRLRWLNYLRPDVRRGNITLEEQLLILELHSRWGNRWSKIAQYLPGRTDNEIKNYWRTRVQKHAKQLKCDVNSQQFKDTMKYLWMPRLVERIQSASASSAAAATTTTTTTTGSAGTSSCITTSNNQFMNYDYNNNNMGQQFGVMSNNDYITPENSSVAVSPASDLTEYYSAPNPNPEYYSGQMGNSYYPDQNLVSSQLLPDNYFDYSGLLDEDLTAMQEQSNLSWFENINGAASSSDSLWNIGETDEEFWFLQQQQQFNNNGSF
AtMYB83	MMMRKPDITTIRDKGKPNHACGGNNNKPKLRKGLWSPDEDEKLIRYMLTNGQGCWSDIARNAGLLRCGKSCRLRWINYLRPDLKRGSFSPQEEDLIFHLHSILGNRWSQIATRLPGRTDNEIKNFWNSTLKKRLKNNSNNNTSSGSSPNNSNSNSLDPRDQHVDMGGNSTSLMDDYHHDENMMTVGNTMRMDSSSPFNVGPMVNSVGLNQLYDPLMISVPDNGYHQMGNTVNVFSVNGLGDYGNTILDPISKRVSVEGDDWFIPPSENTNVIACSTSNNLNLQALDPCFNSKNLCHSESFKVGNVLGIENGSWEIENPKIGDWDLDGLIDNNSSFPFLDFQVD
AtMYB1	MEAEIVRRSEVTGLRREVEESSIGRGDCDGDGGDVGEDAAGFVGTSGRGRRDRVKGPWSKEEDDVLSELVKRLGARNWSFIARSIPGRSGKSCRLRWCNQLNPNLIRNSFTEVEDQAIIAAHAIHGNKWAVIAKLLPGRTDNAIKNHWNSALRRRFIDFEKAKNIGTGSLVVDDSGFDRTTTVASSEETLSSGGGCHVTTPIVSPEGKEATTSMEMSEEQCVEKTNGEGISRQDDKDPPTLFRPVPRLSSFNACNHMEGSPSPHIQDQNQLQSSKQDAAMLRLLEGAYSERFVPQTCGGGCCSNNPDGSFQQESLLGPEFVDYLDSPTFPSSELAAIATEIGSLAWLRSGLESSSVRVMEDAVGRLRPQGSRGHRDHYLVSEQGTNITNVLST
AtTF2	METLHPFSHLPISDHRFVVQEMVSLHSSSSGSWTKEENKMFERALAIYAEDSPDRWFKVASMIPGKTVFDVMKQYSKLEEDVFDIEAGRVPIPGYPAASSPLGFDTDMCRKRPSGARGSDQDRKKGVPWTEEEHRRFLLGLLKYGKGDWRNISRNFVVSKTPTQVASHAQKYYQRQLSGAKDKRRPSIHDITTGNLLNANLNRSFSDHRDILPDLGFIDKDDTEEGVIFMGQNLSSENLFSPSPTSFEAAINFAGENVFSAGA
AtMYB65	MSYTTATADSDDGMHSSIHNESPAPDSISNGCRSRGKRSVLKKGPWTSTEDGILIDYVKKHGEGNWNAVQKHTSLARCGKSCRLRWANHLRPNLKKGAFSQEEEQLIVEMHAKMGNKWAQMAEHLPGRTDNEIKNYWNTRIKRRQRAGLPLYPPEIYVDDLHWSEEYTKSNIIRVDRRRRHQDFLQLGNSKDNVLFDDLNFAASLLPAASDLSDLVACNMLGTGASSSRYESYMPPILPSPKQIWESGSRFPMCSSNIKHEFQSPEHFQNTAVQKNPRSCSISPCDVDHHPYENQHSSHMMMVPDSHTVTYGMHPTSKPLFGAVKLELPSFQYSETSAFDQWKTTPSPPHSDLLDSVDAYIQSPPPSQVEESDCFSSCDTGLLDMLLHEAKIKTSAKHS…
AtMYB67	MREKWEMKRDEMGHRCCGKHKVKRGLWSPEEDEKLLRYITTHGHPSWSSVPKLAGLQRCGKSCRLRWINYLRPDLRRGSFNEEEEQIIIDVHRILGNKWAQIAKHLPGRTDNEVKNFWNSCIKKKLLSQGLDPSTHNLMPSHKRSSSSNNNNIPKPNKTTSIMKNPTDLDQSTTAFSITNINPPTSTKPNKLKSPNQTTIPSQTVIPINDNMSSTQTMIPINDPMSSLLDDENMIPHWSDVDGMAIHEAPMLPSDKAVVGVDDDDLNMDILFNTPSSSAFDPDFASIFSSAMSIDFNPMDDLGSWTF
AtMYB10	MGNRRAPCCDKSQVKRGPWSDEESERLRSFILKNGHQNWRSLPKLAGLMRCGKSCRLRWINYLRPGLKRGNFTKEEEDTIIHLHQAYGNKWSKIASNFPGRTDNEIKNVWNTHLKKRLVKRSISSSSSDVTNHSVSSTSSSSSSISSVLQDVIIKSERPNQEEEFGEILVEQMACGFEVDAPQSLECLFDDSQVPPPISKPDSLQTHGKSSDHEFWSRLIEPGFDDYNEWLIFLDNQTC
AtMYB5	MMSCGGKKPVSKKTTPCCTKMGMKRGPWTVEEDEILVSFIKKEGEGRWRSLPKRAGLLRCGKSCRLRWMNYLRPSVKRGGITSDEEDLILRLHRLLGNRWSLIAGRIPGRTDNEIKNYWNTHLRKKLLRQGIDPQTHKPLDANNIHKPEEEVSGGQKYPLEPISSSHTDDTTVNGGDGDSKNSINVFGGEHGYEDFGFCYDDKFSSFLNSLINDVGDPFGNIIPISQPLQMDDCKDGIVGASSSSLGHD
AtMYB26	MGHHSCCNKQKVKRGLWSPEEDEKLINYINSYGHGCWSSVPKHAGTYTHIHGFCLQRCGKSCRLRWINYLRPDLKRGSFSPQEAALIIELHSILGNRWAQIAKHLPGRTDNEVKNFWNSSIKKKLMSHHHHGHHHHHLSSMASLLTNLPYHNGFNPTTVDDESSRFMSNIITNTNPNFITPSHLSLPSPHVMTPLMFPTSREGDFKFLTTNNPNQSHHHDNNHYNNLDILSPTPTINNHHQPSLSSCPHDNNLQWPALPDFPASTISGFQETLQDYDDANKLNVFVTPFNDNAKKLLCGEVLEGKVLSSSSPISQDHGLFLPTTYNFQMTSTSDHQHHHRVDSYINHMIIPSSSSSSPISCGQYVIT
AtMYB15	MGRAPCCEKMGLKRGPWTPEEDQILVSFILNHGHSNWRALPKQAGLLRCGKSCRLRWMNYLKPDIKRGNFTKEEEDAIISLHQILGNRWSAIAAKLPGRTDNEIKNVWHTHLKKRLEDYQPAKPKTSNKKKGTKPKSESVITSSNSTRSESELADSSNPSGESLFSTSPSTSEVSSMTLISHDGYSNEINMDNKPGDISTIDQECVSFETFGADIDESFWKETLYSQDEHNYVSNDLEVAGLVEIQQEFQNLGSANNEMIFDSEMDFWFDVLARTGGEQDLLAGL
AtMYB71	MSLWGGMGGGWGMVEEGWRKGPWTAEEDRLLIDYVQLHGEGRWNSVARLAGLKRNGKSCRLRWVNYLRPDLKRGQITPHEETIILELHAKWGNRWSTIARSLPGRTDNEIKNYWRTHFKKKTKSPTNSAEKTKNRILKRQQFQQQRQMELQQEQQLLQFNQIDMKKIMSLLDDDNNNGDNTFSSSSSGESGALYVPHQITHSTTTSGCEPNSNGYYPVVPVTIPEANVNEDNAIWDGLWNLDFEGQGSFGGAACAPRKHYFQNMVIPFC
AtMYB118	MEFESVFKMHYPYLAAVIYDDSSTLKDFHPSLTDDFSCVHNVHHKPSMPHTYEIPSKETIRGITPSPCTEAFEACFHGTSNDHVFFGMAYTTPPTIEPNVSHVSHDNTMWENDQNQGFIFGTESTLNQAMADSNQFNMPKPLLSANEDTIMNRRQNNQVMIKTEQIKKKNKRFQMRRICKPTKKASIIKGQWTPEEDKLLVQLVDLHGTKKWSQIAKMLQGRVGKQCRERWHNHLRPDIKKDGWTEEEDIILIKAHKEIGNRWAEIARKLPGRTENTIKNHWNATKRRQHSRRTKGKDEISLSLGSNTLQNYIRSVTYNDDPFMTANANANIGPRNMRGKGKNVMVAVSEYDEGECKYIVDGVNNLGLEDGRIKMPSLAAMSASGSASTSGSASGSGSG…
AtMYB21	MEKRGGGSSGGSGSSAEAEVRKGPWTMEEDLILINYIANHGDGVWNSLAKSAGLKRTGKSCRLRWLNYLRPDVRRGNITPEEQLIIMELHAKWGNRWSKIAKHLPGRTDNEIKNFWRTRIQKYIKQSDVTTTSSVGSHHSSEINDQAASTSSHNVFCTQDQAMETYSPTPTSYQHTNMEFNYGNYSAAAVTATVDYPVPMTVDDQTGENYWGMDDIWSSMHLLNGN
AtMYB0	MRIRRRDEKENQEYKKGLWTVEEDNILMDYVLNHGTGQWNRIVRKTGLKRCGKSCRLRWMNYLSPNVNKGNFTEQEEDLIIRLHKLLGNRWSLIAKRVPGRTDNQVKNYWNTHLSKKLVGDYSSAVKTTGEDDDSPPSLFITAATPSSCHHQQENIYENIAKSFNGVVSASYEDKPKQELAQKDVLMATTNDPSHYYGNNALWVHDDDFELSSLVMMNFASGDVEYCL
AtMYB35	MGRPPCCDKSNVKKGLWTEEEDAKILAYVAIHGVGNWSLIPKKAGLNRCGKSCRLRWTNYLRPDLKHDSFSTQEEELIIECHRAIGSRWSSIARKLPGRTDNDVKNHWNTKLKKKLMKMGIDPVTHKPVSQLLAEFRNISGHGNASFKTEPSNNSILTQSNSAWEMMRNTTTNHESYYTNSPMMFTNSSEYQTTPFHFYSHPNHLLNGTTSSCSSSSSSTSITQPNQVPQTPVTNFYWSDFLLSDPVPQVVGSSATSDLTFTQNEHHFNIEAEYISQNIDSKASGTCHSASSFVDEILDKDQEMLSQFPQLLNDFDY
AtMYB30	MVRPPCCDKGGVKKGPWTPEEDIILVTYIQEHGPGNWRAVPTNTGLLRCSKSCRLRWTNYLRPGIKRGNFTEHEEKMIVHLQALLGNRWAAIASYLPQRTDNDIKNYWNTHLKKKLNKVNQDSHQELDRSSLSSSPSSSSANSNSNISRGQWERRLQTDIHLAKKALSEALSPAVAPIITSTVTTTSSSAESRRSTSSASGFLRTQETSTTYASSTENIAKLLKGWVKNSPKTQNSADQIASTEVKEVIKSDDGKECAGAFQSFSEFDHSYQQAGVSPDHETKPDITGCCSNQSQWSLFEKWLFEDSGGQIGDILLDENTNFF
AtMYB110	MDFSCFQEYPFEFHCRGTTFNGFRENNAVSETVEEFCNKRRMQKKSDDLKTKKKKKQSVSRVCSRGHWRISEDTQLMELVSVYGPQNWNHIAESMQGRTGKSCRLRWFNQLDPRINKRAFSDEEEERLLAAHRAFGNKWAMIAKLFNGRTDNALKNHWHVLMARKMRQQSSSYVQRFNGSAHESNTDHKIFNLSPGLSLLTLHICIEFNSVIVMRYFRYLSLRNNELMVWSQK
AtMYB121	MLDWGVQGHHQKHDHDIYQQQHQQQGCRKGPWTLEEDKLLAEYVTSHGEGRWSTVAKCAGLNRSGKSCRLRWVNYLRPGLKRGQITPQEEGIILELHSLWGNKWSTIARYLPGRTDNEIKNYWRTHYKKNQKSSSKQDKVKKSLSRKQQQVDLKPQPQAQSENHQSQLVSQDHMNIDNDHNIASSLYYPTSVFDDKLYMPQSVATTSSDHSMIDEGHLWGSLWNLDEDDPHSFGGGSGQGTAADIDEKFPDSGIEAPSCGSGDYSYTGVYMGGYIF
AtMYB48	MKMMQEEGNRKGPWTEQEDILLVNFVHLFGDRRWDFIAKVSGLNRTGKSCRLRWVNYLHPGLKRGKMTPQEERLVLELHAKWGNRWSKIARKLPGRTDNEIKNYWRTHMRKKAQEKKRPVSPTSSFSNCSSSSVTTTTTNTQDTSCHSRKSSGEVSFYDTGGSRSTREMNQENEDVYSLDDIWREIDHSAVNIIKPVKDIYSEQSHCLSYPNLASPSWESSLDSIWNMDADKSKISSYFANDQFPFCFQHSRSPWSSG
AtMYB94	MGRPPCCDKIGVKKGPWTPEEDIILVSYIQEHGPGNWRSVPTHTGLRRCSKSCRLRWTNYLRPGIKRGNFTEHEEKMILHLQALLGNRWAAIASYLPERTDNDIKNYWNTHLKKKLKKMNDSCDSTINNGLDNKDFSISNKNTTSHQSSNSSKGQWERRLQTDINMAKQALCDALSIDKPQNPTNFSIPDLGYGPSSSSSSTTTTTTTTRNTNPYPSGVYASSAENIARLLQNFMKDTPKTSVPLPVAATEMAITTAASSPSTTEGDGEGIDHSLFSFNSIDEAEEKPKLIDHDINGLITQGSLSLFEKWLFDEQSHDMIINNMSLEGQEVLF
AtMYB45	MVFKSEKSNREMKSKEKQRKGLWSPEEDEKLRSHVLKYGHGCWSTIPLQAGLQRNGKSCRLRWVNYLRPGLKKSLFTKQEETILLSLHSMLGNKWSQISKFLPGRTDNEIKNYWHSNLKKGVTLKQHETTKKHQTPLITNSLEALQSSTERSSSSINVGETSNAQTSSFSPNLVFSEWLDHSLLMDQSPQKSSYVQNLVLPEERGFIGPCGPRYLGNDSLPDFVPNSEFLLDDEISSEIEFCTSFSDNFLFDGLINELRPM
AtMYB84	MGRAPCCDKANVKKGPWSPEEDAKLKSYIENSGTGGNWIALPQKIGLKRCGKSCRLRWLNYLRPNIKHGGFSEEEENIICSLYLTIGSRWSIIAAQLPGRTDNDIKNYWNTRLKKKLINKQRKELQEACMEQQEMMVMMKRQHQQQQIQTSFMMRQDQTMFTWPLHHHNVQVPALFMNQTNSFCDQEDVKPVLIKNMVKIEDQELEKTNPHHHQDSMTNAFDHLSFSQLLLDPNHNHLGSGEGFSMNSILSANTNSPLLNTSNDNQWFGNFQAETVNLFSGASTSTSADQSTISWEDISSLVYSDSKQFF
AtMYB77	MADRVKGPWSQEEDEQLRRMVEKYGPRNWSAISKSIPGRSGKSCRLRWCNQLSPEVEHRPFSPEEDETIVTARAQFGNKWATIARLLNGRTDNAVKNHWNSTLKRKCSGGVAVTTVTETEEDQDRPKKRRSVSFDSAFAPVDTGLYMSPESPNGIDVSDSSTIPSPSSPVAQLFKPMPISGGFTVVPQPLPVEMSSSSEDPPTSLSLSLPGAENTSSSHNNNNNALMFPRFESQMKINVEERGEGRRGEFMTVVQEMIKAEVRSYMAEMQKTSGGFVVGGLYESGGNGGFRDCGVITPKVE
AtMYB27	MDFKKEETLRRGPWLEEEDERLVKVISLLGERRWDSLAIVSGLKRSGKSCRLRWMNYLNPTLKRGPMSQEEERIIFQLHALWGNKWSKIARRLPGRTDNEIKNYWRTHYRKKQEAQNYGKLFEWRGNTGEELLHKYKETEITRTKTTSQEHGFVEVVSMESGKEANGGVGGRESFGVMKSPYENRISDWISEISTDQSEANLSEDHSSNSCSENNINIGTWWFQETRDFEEFSCSLWS
AtMYB109	MEGETHQSEPLPLASGDSDEGISAAIEAELAELAAGDSSGGGGCGGGGGGIRSKVKGPWSTEEDAVLTKLVRKLGPRNWSLIARGIPGRSGKSCRLRWCNQLDPCLKRKPFSDEEDRMIISAHAVHGNKWAVIAKLLTGRTDNAIKNHWNSTLRRKYADLWNNGQWMANSVTTASVKNENVDETTNPPSSKQQLPQGDINSSPPKPPQVSDVVMEEAANEPQEPQEQQEQAPPVVSNVPTENNVFRPVARVGAFSIYNPTSQKNGYRDYNIVPCEGPLIQAAKPDSLAGKFLQSLCDEPQIPSKCGHGCSTLPAETKFSRNSVLGPEFVDYEEPSAVFNQELISIATDLNNIAWIKSGLDNAVVREAEQSLKMDNYNYNDPRIKFTGMMPRQDFFCARS
AtMYB17	MGRTPCCDKIGLKKGPWTPEEDEVLVAHIKKNGHGSWRTLPKLAGLLRCGKSCRLRWTNYLRPDIKRGPFTADEEKLVIQLHAILGNRWAAIAAQLPGRTDNEIKNLWNTHLKKRLLSMGLDPRTHEPLPSYGLAKQAPSSPTTRHMAQWESARVEAEARLSRESMLFSPSFYSGVVKTECDHFLRIWNSEIGEAFRNLAPLDESTITSQSPCSRATSTSSALLKSSTNSWGGKEVTVAIHGSDYSPYSNDLEDDSTDSALQLLLDFPISDDDMSFLEENIDSYSQAPPIGLVSMVSKF
AtMYB11	MGRAPCCEKVGIKKGRWTAEEDRTLSDYIQSNGEGSWRSLPKNAGLKRCGKSCRLRWINYLRSDIKRGNITPEEEDVIVKLHSTLGTRWSTIASNLPGRTDNEIKNYWNSHLSRKLHGYFRKPTVANTVENAPPPPKRRPGRTSRSAMKPKFILNPKNHKTPNSFKANKSDIVLPTTTIENGEGDKEDALMVLSSSSLSGAEEPGLGPCGYGDDGDCNPSINGDDGALCLNDDIFDSCFLLDDSHAVHVSSCESNNVKNSEPYGGMSVGHKNIETMADDFVDWDFVWREGQTLWDEKEDLDSVLSRLLDGEEMESEIRQRDSNDFGEPLDIDEENKMAAWLLS
AtMYB55	MGRHSCCYKQKLRKGLWSPEEDEKLLRYITKYGHGCWSSVPKQAGLQRCGKSCRLRWINYLRPDLKRGAFSQDEENLIIELHAVLGNRWSQIAAQLPGRTDNEIKNLWNSCLKKKLRLRGIDPVTHKLLTEIETGTDDKTKPVEKSQQTYLVETDGSSSTTTCSTNQNNNTDHLYTGNFGFQRLSLENGSRIAAGSDLGIWIPQTGRNHHHHVDETIPSAVVLPGSMFSSGLTGYRSSNLGLIELENSFSTGPMMTEHQQIQESNYNNSTFFGNGNLNWGLTMEENQNPFTISNHSNSSLYSDIKSETNFFGTEATNVGMWPCNQLQPQQHAYGHI
AtMYB74	MGRSPCCEKKNGLKKGPWTPEEDQKLIDYINIHGYGNWRTLPKNAGLQRCGKSCRLRWTNYLRPDIKRGRFSFEEEETIIQLHSIMGNKWSAIAARLPGRTDNEIKNYWNTHIRKRLLKMGIDPVTHTPRLDLLDISSILSSSIYNSSHHHHHHHQQHMNMSRLMMSDGNHQPLVNPEILKLATSLFSNQNHPNNTHENNTVNQTEVNQYQTGYNMPGNEELQSWFPIMDQFTNFQDLMPMKTTVQNSLSYDDDCSKSNFVLEPYYSDFASVLTTPSSSPTPLNSSSSTYINSSTCSTEDEKESYYSDNITNYSFDVNGFLQFQ
AtMYB6	MGRSPCCEKAHTNKGAWTKEEDQRLVDYIRNHGEGCWRSLPKSAGLLRCGKSCRLRWINYLRPDLKRGNFTDDEDQIIIKLHSLLGNKWSLIAGRLPGRTDNEIKNYWNTHIKRKLLSHGIDPQTHRQINESKTVSSQVVVPIQNDAVEYSFSNLAVKPKTENSSDNGASTSGTTTDEDLRQNGECYYSDNSGHIKLNLDLTLGFGSWSGRIVGVGSSADSKPWCDPVMEARLSLL
AtMYB42	MGRQPCCDKLMVKKGPWTAEEDKKLINFILTNGHCCWRALPKLAGLRRCGKSCRLRWTNYLRPDLKRGLLSDAEEQLVIDLHALLGNRWSKIAARLPGRTDNEIKNHWNTHIKKKLLKMEIDPSTHQPLNKVFTDTNLVDKSETSSKADNVNDNKIVEIDGTTTNTIDDSIITHQNSSNDDYELLGDIIHNYGDLFNILWTNDEPPLVDDASWSNHNVGIGGTAAVAASDKNNTAAEEDFPERSFEKQNGESWMFLDYCQEFGVEDFGFECYHGFGQSSMKTGHKD
AtMYB79	MVEEVWRKGPWTAEEDRLLIEYVRVHGEGRWNSVSKLAGLKRNGKSCRLRWVNYLRPDLKRGQITPHEESIILELHAKWGNRWSTIARSLPGRTDNEIKNYWRTHFKKKAKPTTNNAEKIKSRLLKRQHFKEQREIELQQEQQLFQFDQLGMKKIISLLEENNSSSSSDGGGDVFYYPDQITHSSKPFGYNSNSLEEQLQGRFSPVNIPDANTMNEDNAIWDGFWNMDVVNGHGGNLGVVAATAACGPRKPYFHNLVIPFC
AtMYB39	MGRSPCCDQDKGVKKGPWLPEEDDKLTAYINENGYGNWRSLPKLAGLNRCGKSCRLRWMNYLRPDIRRGKFSDGEESTIVRLHALLGNKWSKIAGHLPGRTDNEIKNYWNTHMRKKLLQMGIDPVTHEPRTNDLSPILDVSQMLAAAINNGQFGNNNLLNNNTALEDILKLQLIHKMLQIITPKAIPNISSFKTNLLNPKPEPVVNSFNTNSVNPKPDPPAGLFINQSGITPEAASDFIPSYENVWDGFEDNQLPGLVTVSQESLNTAKPGTSTTTKVNDHIRTGMMPCYYGDQLLETPSTGSVSVSPETTSLNHPSTAQHSSGSDFLEDWEKFLDDETSDSCWKSFLDLTSPTSSPVPW
AtMYB98	MENFVDENGFASLNQNIFTRDQEHMKEEDFPFEVVDQSKPTSFLQDFHHLDHDHQFDHHHHHGSSSSHPLLSVQTTSSCINNAPFEHCSYQENMVDFYETKPNLMNHHHFQAVENSYFTRNHHHHQEINLVDEHDDPMDLEQNNMMMMRMIPFDYPPTETFKPMNFVMPDEISCVSADNDCYRATSFNKTKPFLTRKLSSSSSSSSWKETKKSTLVKGQWTAEEDRVLIQLVEKYGLRKWSHIAQVLPGRIGKQCRERWHNHLRPDIKKETWSEEEDRVLIEFHKEIGNKWAEIAKRLPGRTENSIKNHWNATKRRQFSKRKCRSKYPRPSLLQDYIKSLNMGALMASSVPARGRRRESNNKKKDVVVAVEEKKKEEEVYGQDRIVPECVFTDDFGFNE…
AtMYB102	MARSPCCEKNGLKKGPWTSEEDQKLVDYIQKHGYGNWRTLPKNAGLQRCGKSCRLRWTNYLRPDIKRGRFSFEEEETIIQLHSFLGNKWSAIAARLPGRTDNEIKNFWNTHIRKKLLRMGIDPVTHSPRLDLLDISSILASSLYNSSSHHMNMSRLMMDTNRRHHQQHPLVNPEILKLATSLFSQNQNQNLVVDHDSRTQEKQTVYSQTGVNQYQTNQYFENTITQELQSSMPPFPNEARQFNNMDHHFNGFGEQNLVSTSTTSVQDCYNPSFNDYSSSNFVLDPSYSDQSFNFANSVLNTPSSSPSPTTLNSSYINSSSCSTEDEIESYCSNLMKFDIPDFLDVNGFII
AtMYB85	MGRQPCCDKLGVKKGPWTVEEDKKLINFILTNGHCCWRALPKLAGLRRCGKSCRLRWTNYLRPDLKRGLLSHDEEQLVIDLHANLGNKWSKIASRLPGRTDNEIKNHWNTHIKKKLLKMGIDPMTHQPLNQEPSNIDNSKTIPSNPDDVSVEPKTTNTKYVEISVTTTEEESSSTVTDQNSSMDNENHLIDNIYDDDELFSYLWSDETTKDEASWSDSNFGVGGTLYDHNISGADADFPIWSPERINDEKMFLDYCQDFGVHDFGF
AtMYB18	MAKTKYGERHRKGLWSPEEDEKLRSFILSYGHSCWTTVPIKAGLQRNGKSCRLRWINYLRPGLKRDMISAEEEETILTFHSSLGNKWSQIAKFLPGRTDNEIKNYWHSHLKKKWLKSQSLQDAKSISPPSSSSSSLVACGKRNPETLISNHVFSFQRLLENKSSSPSQESNGNNSHQCSSAPEIPRLFFSEWLSSSYPHTDYSSEFTDSKHSQAPNVEETLSAYEEMGDVDQFHYNEMMINNSNWTLNDIVFGSKCKKQEHHIYREASDCNSSAEFFSPSTTT
AtMYB97	MIVYGGGASEDGEGGGVVLKKGPWTVAEDETLAAYVREYGEGNWNSVQKKTWLARCGKSCRLRWANHLRPNLRKGSFTPEEERLIIQLHSQLGNKWARMAAQLPGRTDNEIKNYWNTRLKRFQRQGLPLYPPEYSQNNHQQQMYPQQPSSPLPSQTPASSFTFPLLQPPSLCPKRCYNTAFSPKASYISSPTNFLVSSPTFLHTHSSLSSYQSTNPVYSMKHELSSNQIPYSASLGVYQVSKFSDNGDCNQNLNTGLHTNTCQLLEDLMEEAEALADSFRAPKRRQIMAALEDNNNNNNFFSGGFGHRVSSNSLCSLQGLTPKEDESLQMNTMQDEDITKLLDWGSESEEISNGQSSVITTENNLVLDDHQFAFLFPVDDDTNNLPGIC
AtMYB41	MGRSPCCDKNGVKKGPWTAEEDQKLIDYIRFHGPGNWRTLPKNAGLHRCGKSCRLRWTNYLRPDIKRGRFSFEEEETIIQLHSVMGNKWSAIAARLPGRTDNEIKNHWNTHIRKRLVRSGIDPVTHSPRLDLLDLSSLLSALFNQPNFSAVATHASSLLNPDVLRLASLLLPLQNPNPVYPSNLDQNLQTPNTSSESSQPQAETSTVPTNYETSSLEPMNARLDDVGLADVLPPLSESFDLDSLMSTPMSSPRQNSIEAETNSSTFFDFGIPEDFILDDFMF
AtMYB69	MEMSRGSNSFDNKKPSCQRGHWRPVEDDNLRQLVEQYGPKNWNFIAQHLYGRSGKSCRLRWYNQLDPNITKKPFTEEEEERLLKAHRIQGNRWASIARLFPGRTDNAVKNHFHVIMARRKRENFSSTATSTFNQTWHTVLSPSSSLTRLNRSHFGLWRYRKDKSCGLWPYSFVSPPTNGQFGSSSVSNVHHEIYLERRKSKELVDPQNYTFHAATPDHKMTSNEDGPSMGDDGEKNDVTFIDFLGVGLAS
AtMYB32	MGRSPCCEKDHTNKGAWTKEEDDKLISYIKAHGEGCWRSLPRSAGLQRCGKSCRLRWINYLRPDLKRGNFTLEEDDLIIKLHSLLGNKWSLIATRLPGRTDNEIKNYWNTHVKRKLLRKGIDPATHRPINETKTSQDSSDSSKTEDPLVKILSFGPQLEKIANFGDERIQKRVEYSVVEERCLDLNLELRISPPWQDKLHDERNLRFGRVKYRCSACRFGFGNGKECSCNNVKCQTEDSSSSSYSSTDISSSIGYDFLGLNNTRVLDFSTLEMK
AtMYB73	MSNPTRKNMERIKGPWSPEEDDLLQRLVQKHGPRNWSLISKSIPGRSGKSCRLRWCNQLSPEVEHRAFSQEEDETIIRAHARFGNKWATISRLLNGRTDNAIKNHWNSTLKRKCSVEGQSCDFGGNGGYDGNLGEEQPLKRTASGGGGVSTGLYMSPGSPSGSDVSEQSSGGAHVFKPTVRSEVTASSSGEDPPTYLSLSLPWTDETVRVNEPVQLNQNTVMDGGYTAELFPVRKEEQVEVEEEEAKGISGGFGGEFMTVVQEMIRTEVRSYMADLQRGNVGGSSSGGGGGGSCMPQSVNSRRVGFREFIVNQIGIGKME
AtMYB87	MGRAPCCDKMAVKKGPWSTEEDAVLKSYIEKHGTGNNWISLPQRIGIKRCGKSCRLRWLNYLRPNLKHGGFTDEEDYIICSLYITIGSRWSIIASQLPGRTDNDIKNYWNTRLKKKLLSKQGKAFHQQLNVKFERGTTSSSSSQNQIQIFHDENTKSNQTLYNQVVDPSMRAFAMEEQSMIKNQILEPFSWEPNKVLFDVDYDAAASSYHHHASPSLNSMSSTSSIGTNNSSLQMSHYTVNHNDHDQPDMFFMDGFENFQAELFDEIANNNTVENGFDGTEILINNNYLDHDISSFIDYPLYDNE
AtMYB4	MGRSPCCEKAHTNKGAWTKEEDERLVAYIKAHGEGCWRSLPKAAGLLRCGKSCRLRWINYLRPDLKRGNFTEEEDELIIKLHSLLGNKWSLIAGRLPGRTDNEIKNYWNTHIRRKLINRGIDPTSHRPIQESSASQDSKPTQLEPVTSNTINISFTSAPKVETFHESISFPGKSEKISMLTFKEEKDECPVQEKFPDLNLELRISLPDDVDRLQGHGKSTTPRCFKCSLGMINGMECRCGRMRCDVVGGSSKGSDMSNGFDFLGLAKKETTSLLGFRSLEMK
AtDHL2	MSSSTMYRGVNMFSPANTNWIFQEVREATWTAEENKRFEKALAYLDDKDNLESWSKIADLIPGKTVADVIKRYKELEDDVSDIEAGLIPIPGYGGDASSAANSDYFFGLENSSYGYDYVVGGKRSSPAMTDCFRSPMPEKERKKGVPWTEDEHLRFLMGLKKYGKGDWRNIAKSFVTTRTPTQVASHAQKYFLRQLTDGKDKRRSSIHDITTVNIPDADASATATTADVALSPTPANSFDVFLQPNPHYSFASASASSYYNAFPQWS
AtDHL3	MASSQWTRSEDKMFEQALVLFPEGSPNRWERIADQLHKSAGEVREHYEVLVHDVFEIDSGRVDVPDYMDDSAAAAAGWDSAGQISFGSKHGESERKRGTPWTENEHKLFLIGLKRYGKGDWRSISRNVVVTRTPTQVASHAQKYFLRQNSVKKERKRSSIHDITTVDATLAMPGSNMDWTGQHGSPVQAPQQQQIMSEFGQQLNPGHFEDFGFRM
AtDHL4	METLHPLLSHVPTSDHRFVVQEMMCLQSSSWTKEENKKFERALAVYADDTPDRWFKVAAMIPGKTISDVMRQYSKLEEDLFDIEAGLVPIPGYRSVTPCGFDQVVSPRDFDAYRKLPNGARGFDQDRRKGVPWTEEEHRRFLLGLLKYGKGDWRNISRNFVGSKTPTQVASHAQKYYQRQLSGAKDKRRPSIHDITTVNLLNANLSRPSSDHGCLVSKQAEPKLGFTDRDNAEEGVMFLGQNLSSVFSSYDPAIKFSGANVYGEGGYCISQDLETRK
AtMYB33	MSYTSTDSDHNESPAADDNGSDCRSRWDGHALKKGPWSSAEDDILIDYVNKHGEGNWNAVQKHTSLFRCGKSCRLRWANHLRPNLKKGAFSQEEEQLIVELHAKMGNRWARMAAHLPGRTDNEIKNYWNTRIKRRQRAGLPLYPPEMHVEALEWSQEYAKSRVMGEDRRHQDFLQLGSCESNVFFDTLNFTDMVPGTFDLADMTAYKNMGNCASSPRYENFMTPTIPSSKRLWESELLYPGCSSTIKQEFSSPEQFRNTSPQTISKTCSFSVPCDVEHPLYGNRHSPVMIPDSHTPTDGIVPYSKPLYGAVKLELPSFQYSETTFDQWKKSSSPPHSDLLDPFDTYIQSPPPPTGGEESDLYSNFDTGLLDMLLLEAKIRNNSTKNNLYRSCASTIPSA…
AtMYB29	MSRKPCCVGEGLKKGAWTAEEDKKLISYIHEHGEGGWRDIPQKAGLKRCGKSCRLRWANYLKPDIKRGEFSYEEEQIIIMLHASRGNKWSVIARHLPKRTDNEIKNYWNTHLKKLLIDKGIDPVTHKPLAYDSNPDEQSQSGSISPKSLPPSSSKNVPEITSSDETPKYDASLSSKKRCFKRSSSTSKLLNKVAARASSMGTILGASIEGTLISSTPLSSCLNDDFSETSQFQMEEFDPFYQSSEHIIDHMKEDISINNSEYDFSQFLEQFSNNEGEEADNTGGGYNQDLLMSDVSSTSVDEDEMMQNITGWSNYLLDHSDFNYDTSQDYDDKNFI
AtMYB76	MSKRPYCIGEGLKKGAWTTEEDKKLISYIHDHGEGGWRDIPEKAGLKRCGKSCRLRWTNYLKPDIKRGEFSYEEEQIIIMLHASRGNKWSVIARHLPKRTDNEVKNYWNTHLKKRLIDDGIDPVTHKPLASSNPNPVEPMKFDFQKKSNQDEHSSQSSSTTPASLPLSSNLNSVKSKISSGETQIESGHVSCKKRFGRSSSTSRLLNKVAARASSIGNILSTSIEGTLRSPASSSGLPDSFSQSYEYMIDNKEDLGTSIDLNIPEYDFPQFLEQLINDDDENENIVGPEQDLLMSDFPSTFVDEDDILGDITSWSTYLLDHPNFMYESDQDSDEKNFL
AtDHL5	MTVEEVSDGSVWSREDDIAFERALANNTDESEERWEKIAADVPGKSVEQIKEHYELLVEDVTRIESGCVPLPAYGSPEGSNGHAGDEGASSKKGGNSHAGESNQAGKSKSDQERRKGIAWTEDEHRLFLLGLDKYGKGDWRSISRNFVVTRTPTQVASHAQKYFIRLNSMNKDRRRSSIHDITSVGNADVSTPQGPITGQNNSNNNNNNNNNNSSPAVAGGGNKSAKQAVSQAPPGPPMYGTPAIGQPAVGTPVNLPAPPHMAYGVHAAPVPGSVVPGAAMNIGQMPYTMPRTPTAHR
AtMYB92	MGRSPISDDSGLKKGPWTPDEDEKLVNYVQKHGHSSWRALPKLAGLNRCGKSCRLRWTNYLRPDIKRGRFSPDEEQTILNLHSVLGNKWSTIANQLPGRTDNEIKNFWNTHLKKKLIQMGFDPMTHRPRTDIFSGLSQLMSLSSNLRGFVDLQQQFPIDQEHTILKLQTEMAKLQLFQYLLQPSSMSNNVNPNDFDTLSLLNSIASFKETSNNTTSNNLDLGFLGSYLQDFHSLPSLKTLNSNMEPSSVFPQNLDDNHFKFSTQRENLPVSPIWLSDPSSTTPAHVNDDLIFNQYGIEDVNSNITSSSGQESGASASAAWPDHLLDDSIFSDIP
AtMYB64	MEEQKIQEKSLAHGAAPPLTAVERFLNGQKNEALCFKKQERSIDRPIVKTTRAIEIRNENKENMMFGPRKEKNLAVIGEIVVKGAAKDYTCKDITKKQPYKNIIKGQWTADEDRKLIKLVMQHGERKWAVISEKLEGRAGKQCRERWHNHLRPDIKKDSWSEEEERLLVEAHTRIGNKWAEIAKLIQGRTENSIKNHWNATKRRQNSKRKHKRSKNADSNSDIDDLSPSAKRPRILEDYIKNIENNDKNNGENIMTTSGNNVLSTSNYDQFNSEDSTSSLLDDPYDEELVFLKNIFENHSLENINLSQGTEITQSSSSGFMIENPKPKPNLYNNTFGTHLGAMVTEPANSSHLASDIYLSDLLNGTASSSSSLTFLSSNNNEHAGENELLLPQANSTSE…
AtMYB46	MRKPEVAIAASTHQVKKMKKGLWSPEEDSKLMQYMLSNGQGCWSDVAKNAGLQRCGKSCRLRWINYLRPDLKRGAFSPQEEDLIIRFHSILGNRWSQIAARLPGRTDNEIKNFWNSTIKKRLKKMSDTSNLINNSSSSPNTASDSSSNSASSLDIKDIIGSFMSLQEQGFVNPSLTHIQTNNPFPTGNMISHPCNDDFTPYVDGIYGVNAGVQGELYFPPLECEEGDWYNANINNHLDELNTNGSGNAPEGMRPVEEFWDLDQLMNTEVPSFYFNFKQSI
AtMYB40	MGRKPCCDKIGLKRGPWTIEEDHRLMNFILNNGIHCWRIVPKLAGLLRCGKSCRLRWINYLRPDLKRGGFTDAEEDRIMELHSQLGNRWSKIASHFSGRTDNEIKNHWNTKIKKKMKHLGLDPATHKPMNDITHQTDPNQDKKPNMCSTINEGEEIKDQTPKDDVITETTKTLMLSDNDEELVAKNCKILCAEEVDLESLFETQCNEISSSSFSSLCSNISRSESSSYLAEDSISLEQWDLDMTDPFVPWDLFANLDDNLFLL
AtMYB66	MRKKVSSSGDEGNNEYKKGLWTVEEDKILMDYVKAHGKGHWNRIAKKTGLKRCGKSCRLRWMNYLSPNVKRGNFTEQEEDLIIRLHKLLGNRWSLIAKRVPGRTDNQVKNYWNTHLSKKLGIKDQKTKQSNGDIVYQINLPNPTETSEETKISNIVDNNNILGDEIQEDHQGSNYLSSLWVHEDEFELSTLTNMMDFIDGHCF
AtMYB16	MGRSPCCDKLGLKKGPWTPEEDQKLLAYIEEHGHGSWRSLPEKAGLHRCGKSCRLRWTNYLRPDIKRGKFNLQEEQTIIQLHALLGNRWSAIATHLPKRTDNEIKNYWNTHLKKRLVKMGIDPVTHKPKNETPLSSLGLSKNAAILSHTAQWESARLEAEARLARESKLLHLQHYQTKTSSQPHHHHGFTHKSLLPNWTTKPHEDQQQLESPTSTVSFSEMKESIPAKIEFVGSSTGVTLMKEPEHDWINSTMHEFETTQMGEGIEEGFTGLLLGGDSIDRSFSGDKNETAGESSGGDCNYYEDNKNYLDSIFNFVDPSPSDSPMF
AtMYB43	MGRQPCCDKVGLKKGPWTIEEDKKLINFILTNGHCCWRALPKLSGLLRCGKSCRLRWINYLRPDLKRGLLSEYEEQKVINLHAQLGNRWSKIASHLPGRTDNEIKNHWNTHIKKKLRKMGIDPLTHKPLSEQEASQQAQGRKKSLVPHDDKNPKQDQQTKDEQEQHQLEQALEKNNTSVSGDGFCIDEVPLLNPHEILIDISSSHHHHSNDDNVNINTSKFTSPSSSSSSTSSCISSVVPGDEFSKFFDEMEILDLKWLSSDDSLGDDISKDGKFNNSTVDTMNLWDINDLSSLDMFMNEHDDGFIGNGNGCSRMVLDQDSWTFDLL
AtMYB9	MGRSPCCDENGLKKGPWTQEEDDKLIDHIQKHGHGSWRALPKQAGLNRCGKSCRLRWTNYLRPDIKRGNFTEEEEQTIINLHSLLGNKWSSIAGNLPGRTDNEIKNYWNTHLRKKLLQMGIDPVTHRPRTDHLNVLAALPQLIAAANFNSLLNLNQNVQLDATTLAKAQLLHTMIQVLSTNNNTTNPSFSSSTMQNSNTNLFGQASYLENQNLFGQSQNFSHILEDENLMVKTQIIDNPLDSFSSPIQPGFQDDHNSLPLLVPASPEESKETQRMIKNKDIVDYHHHDASNPSSSNSTFTQDHHHPWCDTIDDGASDSFWKEIIEQTCSEPWPFPE
AtMYB56	MNPNLLEKDLRGKETTNGSIRYKEANNFRSLPNSHTAACKTSLNNPSISRNHPHNKSASVLESEDEHGNERGENEKSLRMRGKSGINTKVCSRGHWRPTEDAKLKELVAQFGPQNWNLISNHLLGRSGKSCRLRWFNQLDPRINKRAFTEEEEFRLLAAHRAYGNKWALISRLFPGRTDNAVKNHWHVIMARRTRESQRQRQQPPPTLSRDAEMTVSSSCRYNQGKFINEEDDDDDVSAVSTCTTELSLTPPSSAYQPRFFNYDSTLASGKDGQCVQRAEVNGIYGKKMDHQNHHTISVSERKVEMKMRSGYYYFDFLGVGAS
AtMYB37	MGRAPCCDKTKVKRGPWSPEEDSKLRDYIEKYGNGGNWISFPLKAGLRRCGKSCRLRWLNYLRPNIKHGDFSEEEDRIIFSLFAAIGSRWSIIAAHLPGRTDNDIKNYWNTKLRKKLLSSSSDSSSSAMASPYLNPISQDVKRPTSPTTIPSSSYNPYAENPNQYPTKSLISSINGFEAGDKQIISYINPNYPQDLYLSDSNNNTSNANGFLLNHNMCDQYKNHTSFSSDVNGIRSEIMMKQEEIMMMMMIDHHIDQRTKGYNGEFTQGYYNYYNGHGDLKQMISGTGTNSNINMGGSGSSSSSISNLAENKSSGSLLLEYKCLPYFYS
AtHL1	MNLGQEISVGSSWSKDDDIAFEKALAIYNDKTEIRWKKIATVVPGKTLEQVIEHYNILARDVMLIESGCVRLPDYDDFLEEPNHNAFGKERSILEGGNDRKYESKHKGKSKLKQKRRRGVPWKPFEHRQFLHGLKKYGKGDWRSISRHCVVTRTSTQVASHAQKYFAHINSEDKKRKRPSIHDITIAENKSISTKQRPITWQKINNNGATASNTQANQTTLQPSLDIPIYGTHNNIWNAQATQVISQPSQNHPTYDAPIIWNTQVASQPSANIPMYGTSTISQPMVGPMLSPFGTNLNHLAPSHMTSGVQHDSVPYYSGPSAPINMDSIPYNIDLYN
AtMYB86	MGRHSCCFKQKLRKGLWSPEEDEKLLNYITRHGHGCWSSVPKLAGLQRCGKSCRLRWINYLRPDLKRGAFSQDEESLIIELHAALGNRWSQIATRLPGRTDNEIKNFWNSCLKKKLRRKGIDPTTHKPLITNELQSLNVIDQKLTSSEVVKSTGSINNLHDQSMVVSSQQGPWWFPANTTTTNQNSAFCFSSSNTTTVSDQIVSLISSMSTSSSPTPMTSNFSPAPNNWEQLNYCNTVPSQSNSIYSAFFGNQYTEASQTMNNNNPLVDQHHHHQDMKSWASEILHYTEHNQSSETVIEAEVKPDIANYYWRSASSSSSPNQEAATLLHDANVEVYGKNLQKLNNMVFDQSL
AtMYB123	MGKRATTSVRREELNRGAWTDHEDKILRDYITTHGEGKWSTLPNQAGLKRCGKSCRLRWKNYLRPGIKRGNISSDEEELIIRLHNLLGNRWSLIAGRLPGRTDNEIKNHWNSNLRKRLPKTQTKQPKRIKHSTNNENNVCVIRTKAIRCSKTLLFSDLSLQKKSSTSPLPLKEQEMDQGGSSLMGDLEFDFDRIHSEFHFPDLMDFDGLDCGNVTSLVSSNEILGELVPAQGNLDLNRPFTSCHHRGDDEDWLRDFTC
AtMYB89	MYLFMYKCNIVLEETHVFQNTPCDVSLQRPFNGFGENNALPLRKMHQEEKKKKHRGGHWTLSEDLKLKELVAVFGPQNWKFIGEKMEPRTSLSCRQRWFNQLDPKINKRNFTDEEEEKLLRAHILYGNKWSKIAKLFNRRTDHAVKNHWHSLMNRIIRKQSASDIRSFDNIQNYQTSNFLPGLCLLNTKQ
AtMYB23	MRMTRDGKEHEYKKGLWTVEEDKILMDYVRTHGQGHWNRIAKKTGLKRCGKSCRLRWMNYLSPNVNRGNFTDQEEDLIIRLHKLLGNRWSLIAKRVPGRTDNQVKNYWNTHLSKKLGLGDHSTAVKAACGVESPPSMALITTTSSSHQEISGGKNSTLRFDTLVDESKLKPKSKLVHATPTDVEVAATVPNLFDTFWVLEDDFELSSLTMMDFTNGYCL
AtMYB24	MEKRESSGGSGSGDAEVRKGPWTMEEDLILINYIANHGEGVWNSLAKSAGLKRTGKSCRLRWLNYLRPDVRRGNITPEEQLTIMELHAKWGNRWSKIAKHLPGRTDNEIKNFWRTKIQKYIIKSGETTTVGSQSSEFINHHATTSHVMNDTQETMDMYSPTTSYQHASNINQQLNYGNYVPESGSIMMPLSVDQSEQNYWSVDDLWPMNIYNGN
AtMYB115	MYHQNLISSTPNQNSNPHDWDIQNPLFSIHPSAEIPSKYPFMGITSCPNTNVFEEFQYKITNDQNFPTTYNTPFPVISEGISYNMHDVQENTMCGYTAHNQGLIIGCHEPVLVHAVVESQQFNVPQSEDINLVSQSERVTEDKVMFKTDHKKKDIIGKGQWTPTEDELLVRMVKSKGTKNWTSIAKMFQGRVGKQCRERWHNHLRPNIKKNDWSEEEDQILIEVHKIVGNKWTEIAKRLPGRSENIVKNHWNATKRRLHSVRTKRSDAFSPRNNALENYIRSITINNNALMNREVDSITANSEIDSTRCENIVDEVMNLNLHATTSVYVPEQAVLTWGYDFTKCYEPMDDTWMLMNGWN
AtMYB22	MGEPQLFDVPVLEGIKNTTNEIMNQLEDDKMKKTYENKKEASTSKYLKKSDITKKRWTESEDIKLKEMVALEPKKWTKVAKHFEGRTPKQCRERWHNHARPNVKKTTWSEEEDQILIEVHKVIGAKWIQISEQLPGRSYNNVKNHWNTTKRRVQNKSGRTVNRVGNNILENYIRSITINNDDESDGEPTNIENYHDDSEDMLYGEMNLSPEAITQTTKPLTDASTISPYIPMPKENYTLEVCESLEDYLELLRWWD
AtMYB111	MGRAPCCEKIGLKRGRWTAEEDEILTKYIQTNGEGSWRSLPKKAGLLRCGKSCRLRWINYLRRDLKRGNITSDEEEIIVKLHSLLGNRWSLIATHLPGRTDNEIKNYWNSHLSRKIYAFTAVSGDGHNLLVNDVVLKKSCSSSSGAKNNNKTKKKKKGRTSRSSMKKHKQMVTASQCFSQPKELESDFSEGGQNGNFEGESLGPYEWLDGELERLLSSCVWECTSEEAVIGVNDEKVCESGDNSSCCVNLFEEEQGSETKIGHVGITEVDHDMTVEREREGSFLSSNSNENNDKDWWVGLCNSSEVGFGVDEELLDWEFQGNVTCQSDDLWDLSDIGEITLE
AtMYB78	MGDKGRSLKINKNMEEFTKVEEEMDVRRGPWTVEEDLELINYIASHGEGRWNSLARCAELKRTGKSCRLRWLNYLRPDVRRGNITLEEQLLILELHTRWGNRWSKIAQYLPGRTDNEIKNYWRTRVQKHAKQLKCDVNSQQFKDTMKYLWMPRLVERIQAASIGSVSMSSCVTTSSDQFVINNNNTNNVDNLALMSNPNGYITPDNSSVAVSPVSDLTECQVSSEVWKIGQDENLVDPKMTSPNYMDNSSGLLNGDFTKMQDQSDLNWFENINGMVPNYSDSFWNIGNDEDFWLLQQHQQVHDNGSF
AtMYB19	MTKSGERPKQRQRKGLWSPEEDQKLKSFILSRGHACWTTVPILAGLQRNGKSCRLRWINYLRPGLKRGSFSEEEEETILTLHSSLGNKWSRIAKYLPGRTDNEIKNYWHSYLKKRWLKSQPQLKSQISDLTESPSSLLSCGKRNLETETLDHVISFQKFSENPTSSPSKESNNNMIMNNSNNLPKLFFSEWISSSNPHIDYSSAFTDSKHINETQDQINEEEVMMINNNNYSSLEDVMLRTDFLQPDHEYANYYSSGDFFINSDQNYV
AtMYB82	MECKREEGKSYVKRGLWKPEEDMILKSYVETHGEGNWADISRRSGLKRGGKSCRLRWKNYLRPNIKRGSMSPQEQDLIIRMHKLLGNRWSLIAGRLPGRTDNEVKNYWNTHLNKKPNSRRQNAPESIVGATPFTDKPVMSTELRRSHGEGGEEESNTWMEETNHFGYDVHVGSPLPLISHYPDNTLVFDPCFSFTDFFPLL
AtMYB49	MGKSSSSEESEVKKGPWTPEEDEKLVGYIQTHGPGKWRTLPKNAGLKRCGKSCRLRWTNYLRPDIKRGEFSLQEEETIIQLHRLLGNKWSAIAIHLPGRTDNEIKNYWNTHIKKKLLRMGIDPVTHCPRINLLQLSSFLTSSLFKSMSQPMNTPFDLTTSNINPDILNHLTASLNNVQTESYQPNQQLQNDLNTDQTTFTGLLNSTPPVQWQNNGEYLGDYHSYTGTGDPSNNKVPQAGNYSSAAFVSDHINDGENFKAGWNFSSSMLAGTSSSSSTPLNSSSTFYVNGGSEDDRESFGSDMLMFHHHHDHNNNALNLS
AtMYB120	MIMYGGGGAGKDGGSTNHLSDGGVILKKGPWTAAEDEILAAYVRENGEGNWNAVQKNTGLARCGKSCRLRWANHLRPNLKKGSFTGDEERLIIQLHAQLGNKWARMAAQLPGRTDNEIKNYWNTRLKRLLRQGLPLYPPDIIPNHQLHPHPHHQQQQQHNHHHHHHQQQQQHQQMYFQPQSSQRNTPSSSPLPSPTPANAKSSSSFTFHTTTANLLHPLSPHTPNTPSQLSSTPPPPPLSSPLCSPRNNQYPTLPLFALPRSQINNNNNGNFTFPRPPPLLQPPSSLFAKRYNNANTPLNCINRVSTAPFSPVSRDSYTSFLTLPYPSPTAQTATYHNTNNPYSSSPSFSLNPSSSSYPTSTSSPSFLHSHYTPSSTSFHTNPVYSMKQEQLPSNQIPQ…
AtMYB80	MGRIPCCEKENVKRGQWTPEEDNKLASYIAQHGTRNWRLIPKNAGLQRCGKSCRLRWTNYLRPDLKHGQFSEAEEHIIVKFHSVLGNRWSLIAAQLPGRTDNDVKNYWNTKLKKKLSGMGIDPVTHKPFSHLMAEITTTLNPPQVSHLAEAALGCFKDEMLHLLTKKRVDLNQINFSNHNPNPNNFHEIADNEAGKIKMDGLDHGNGIMKLWDMGNGFSYGSSSSSFGNEERNDGSASPAVAAWRGHGGIRTAVAETAAAEEEERRKLKGEVVDQEEIGSEGGRGDGMTMMRNHHHHQHVFNVDNVLWDLQADDLINHMV
AtMYB36	MGRAPCCDKANVKKGPWSPEEDVKLKDYIDKYGTGGNWIALPQKIGLKRCGKSCRLRWLNYLRPNIKHGGFSEEEDRIILSLYISIGSRWSIIAAQLPGRTDNDIKNYWNTKLKKKLLGRQKQMNRQDSITDSTENNLSNNNNNKSPQNLSNSALERLQLHMQLQNLQSPFSSFYNNPILWPKLHPLLQSTTTNQNPKLASQESFHPLGVNVDHQHNNTKLAQINNGASSLYSENVEQSQNPAHEFQPNFGFSQDLRLDNHNMDFMNRGVSKELFQVGNEFELTNGSSWWSEEVELERKTTSSSSWGSASVLDQTTEGMVMLQDYAQMSYHSV
AtMYB119	MEDRRLVHGAAPPLTAVERFLYGQKNDALCSKKQESSRDQPIVKTKISIETRSDNKENTTFGPTREKHLVLNGGNRNPTGEVVARSAARDYQNSTKKRSSKNLIKGQWTAEEDRKLIRLVRQHGERKWAMISEKLEGRAGKQCRERWHNHLRPDIKKDGWSEEEERVLVESHMRIGNKWAEIAKLIPGRTENSIKNHWNATKRRQNSKRKHKRESNADNNDRDASPSAKRPCILQDYIKSIERNNINKDNDEKKNENTISVISTPNLDQIYSDGDSASSILGGPYDEELDYFQNIFANHPISLENLGLSQTSDEVTQSSSSGFMIKNPNPNLHDSVGIHHQEATITAPANTPHLASDIYLSYLLNGTTSSYSDTHFPSSSSSTSSTTVEHGGHNEFLEP…
AtHL2	MEVMRPSTSHVSGGNWLMEETKSGVAASGEGATWTAAENKAFENALAVYDDNTPDRWQKVAAVIPGKTVSDVIRQYNDLEADVSSIEAGLIPVPGYITSPPFTLDWAGGGGGCNGFKPGHQVCNKRSQAGRSPELERKKGVPWTEEEHKLFLMGLKKYGKGDWRNISRNFVITRTPTQVASHAQKYFIRQLSGGKDKRRASIHDITTVNLEEEASLETNKSSIVVGDQRSRLTAFPWNQTDNNGTQADAFNITIGNAISGVHSYGQVMIGGYNNADSCYDAQNTMFQL
AtMYB59	MTPQEERLVLELHAKWGNRWSKIARKLPGRTDNEIKNYWRTHMRKKAQEKKRPMSPTSSSSNCCSSSMTTTTSQDTGGSNGKMNQECEDGYYSMDDIWREIDQSGANVIKPVKDNYYSEQSCYLNFPPLASPTWESSLESIWNMDADESKMSSFAIDQFPLSFEHGSGRL
AtMYB34	MVRTPCCKEEGIKKGAWTPEEDQKLIAYLHLHGEGGWRTLPEKAGLKRCGKSCRLRWANYLRPDIKRGEFSPEEDDTIIKLHALKGNKWAAIATSLAGRTDNEIKNYWNTNLKKRLKQKGIDAITHKPINSTGQTGFEPKVNKPVYSSGSARLLNRVASKYAVELNRDLLTGIISGNSTVAEDSQNSGDVDSPTSTLLNKMAATSVLINTTTTYSGFSDNCSFTDEFNEFFNNEEISDIYTTVDNFGFMEELKSILSYGDASAGVIENSPEVNVADAMEFIDSWNEDDNMVGVFV
AtMYB28	MLHASRGNKWSVIARHLPRRTDNEIKNYWNTHLKKRLMEQGIDPVTHKPLASSSNPTVDENLNSPNASSSDKQYSRSSSMPFLSRPPPSSCNMVSKVSELSSNDGTPIQGSSLSCKKRFKKSSSTSRLLNKVAAKATSIKDILSASMEGSLSATTISHASFFNGFTEQIRNEEDSSNTSLTNTLAEFDPFSPSSLYPEHEINATSDLNMDQDYDFSQFFEKFGGDNHNEENSMNDLLMSDVSQEVSSTSVDDQDNMVGNFEGWSNYLLDHTNFMYDTDSDSLEKHFI
AtMYB99	MGGRKPCCDEVGLRKGPWTVEEDGKLVDFLRARGNCGGGGGGWCWRDVPKLAGLRRCGKSCRLRWTNYLRPDLKRGLFTEEEIQLVIDLHARLGNRWSKIAVELPGRTDNDIKNYWNTHIKRKLIRMGIDPNTHRRFDQQKVNEEETILVNDPKPLSETEVSVALKNDTSAVLSGNLNQLADVDGDDQPWSFLMENDEGGGGDAAGELTMLLSGDITSSCSSSSSLWMKYGEFGYEDLELGCFDV
AtMYB96	MGRPPCCEKIGVKKGPWTPEEDIILVSYIQEHGPGNWRSVPTHTGLRCSKSCRLRWTNYLRPGIKRGNFTEHEEKTIVHLQALLGNRWAAIASYLPERTDNDIKNYWNTHLKKKLKKINESGEEDNDGVSSSNTSSQKNHQSTNKGQWERRLQTDINMAKQALCEALSLDKPSSTLSSSSSLPTPVITQQNIRNFSSALLDRCYDPSSSSSSTTTTTTSNTTNPYPSGVYASSAENIARLLQDFMKDTPKALTLSSSSPVSETGPLTAAVSEEGGEGFEQSFFSFNSMDETQNLTQETSFFHDQVIKPEITMDQDHGLISQGSLSLFEKWLFDEQSHEMVGMALAGQEGMF
AtMYB53	MGRSPSSDETGLKKGPWLPEEDDKLINYIHKHGHSSWSALPKLAGLNRCGKSCRLRWTNYLRPDIKRGKFSAEEEETILNLHAVLGNKWSMIASHLPGRTDNEIKNFWNTHLKKKLIQMGFDPMTHQPRTDDIFSSLSQLMSLSNLRGLVDLQQQFPMEDQALLNLQTEMAKLQLFQYLLQPSPAPMSINNINPNILNLLIKENSVTSNIDLGFLSSHLQDFNNNNLPSLKTLDDNHFSQNTSPIWLHEPPSLNQTMLPTHDPCAQSVDGFGSNQASSSHDQEVAVTDSVDWPDHHLFDDSMFPDISYQS
AtMYB68	MGRAPCCDKANVKKGPWSPEEDAKLKDYIENSGTGGNWIALPQKIGLRRCGKSCRLRWLNYLRPNIKHGGFSEEEDNIICNLYVTIGSRWSIIAAQLPGRTDNDIKNYWNTRLKKKLLNKQRKEFQEARMKQEMVMMKRQQQGQGQGQSNGSTDLYLNNMFGSSPWPLLPQLPPPHHQIPLGMMEPTSCNYYQTTPSCNLEQKPLITLKNMVKIEEEQERTNPDHHHQDSVTNPFDFSFSQLLLDPNYYLGSGGGGEGDFAIMSSSTNSPLPNTSSDQHPSQQQEILQWFGSSNFQTEAINDMFINNNNNIVNLETIENTKVYGDASVAGAAVRAALGGGTTSTSADQSTISWEDITSLVNSEDASYFNAPNHV
AtMYB44	MADRIKGPWSPEEDEQLRRLVVKYGPRNWTVISKSIPGRSGKSCRLRWCNQLSPQVEHRPFSAEEDETIARAHAQFGNKWATIARLLNGRTDNAVKNHWNSTLKRKCGGYDHRGYDGSEDHRPVKRSVSAGSPPVVTGLYMSPGSPTGSDVSDSSTIPILPSVELFKPVPRPGAVVLPLPIETSSSSDDPPTSLSLSLPGADVSEESNRSHESTNINNTTSSRHNHNNTVSFMPFSGGFRGAIEEMGKSFPGNGGEFMAVVQEMIKAEVRSYMTEMQRNNGGGFVGGFIDNGMIPMSQIGVGRIE
AtDUO1	MRKMEAKKEEIKKGPWKAEEDEVLINHVKRYGPRDWSSIRSKGLLQRTGKSCRLRWVNKLRPNLKNGCKFSADEERTVIELQSEFGNKWARIATYLPGRTDNDVKNFWSSRQKRLARILHNSSDASSSSFNPKSSSSHRLKGKNVKPIRQSSQGFGLVEEEVTVSSSCSQMVPYSSDQVGDEVLRLPDLGVKLEHQPFAFGTDLVLAEYSDSQNDANQQAISPFSPESRELLARLDDPFYYDILGPADSSEPLFALPQPFFEPSPVPRRCRHVSKDEEADVFLDDFPADMFDQVDPIPSP
AtDHL6	MESVVATWSREEEKAFENAIALHCVEEEITEDQWNKMSSMVPSKALEEVKKHYQILLEDVKAIENGQVPLPRYHHRKGLIVDEAAAAATSPANRDSHSSGSSEKKPNPGTSGISSSNGGRSGGSRAEQERRKGIPWTEEEHRLFLLGLDKFGKGDWRSISRNFVISRTPTQVASHAQKYFIRLNSMNRDRRRSSIHDITTVNNQAPAVTGGGQQPQVVKHRPAQPQPQPQPQPQQHHPPTMAGLGMYGGAPVGQPIIAPPDHMGSAVGTPVMLPPPMGTHHHHHHHHLGVAPYAVPAYPVPPLPQQHPAPSTMH
AtDHL7	MDFFDEDRPRFVFQSRPSSSHTAEEEEEARIPNKLFISISVSISLIILSLSFFYFESEPAKSLLLWLSLSFLVGPFAPSSLTGGKIRVGYGQILEPEQIHDESSTDNERESRRKSVNKRSKGSTKSDNPPENASAVTEVSRKVVIPQSKESGSVNETKDWTAEEIEILKKQLIKHPAGKPGRWETVASAFGGRYKTENVIKKAKEIGEKKIYESDDYAQFLKNRKASDPRLVDENEENSGAGGDAEGTKEIWSNGEDIALLNALKAFPKEAAMRWEKIAAAVPGKSKAACMKRVTELKKGFRSSKTPAN
RcMYB113b	MDGACNNNLGVRKGAWTREEDDLLRHCMKTHGEEKWHRVPSKAGLNRCRKSCRLRWLNYLKPNIKRGGFTEDETDLIFRLHKLLGNRWSLIAGRLSGRTGNDVKNYWNSRLRLDSRIKNHKSPESIKTTIIRPRPRTFSKSLYPLNKRATILKPFQFEENFGRSTQASPTSENEIDSPKTILDDMDSSTVERSTSDSCRMGFEEDLFTNFWVEDMAESSRTCFSFTEGEVSNVDFCFNMELWNHPKEEEKT
RcMYB63	MGGKGRTPCCDKSQVKRGPWSPSEDLRLISFIQKHGHGNWRALPKQAGLLRCGKSCRLRWINYLRPDLKRGNFTKEEEESIIKLHETWGNKWSKIASHYPGRTDNEIKNVWNTHLRKRLALKKSCGDDQSKELSSITSSSSSSSSASFQLSRGKPSVGATAELVHQSNQESNMSKNRNDCELPNSTTIQEKLDQNIPMEVTNQVRVDDAKGVKTLTISSSFSSHDSSNGSSSSQGGGISRPDDLVFDFEGAYEPQIVDKEVFEIPFESDHDFWNMLDEFVPFQSNPEPLLPQADQTYQSSNLELVESGKWLSYLESELGLEDSTKTEINNQDFVMKDATEQLVPEKYCDKLPKPAEIDQDMDDYFGMWPSWPDNSGN
RcMYB98	MKDEFIPFEASSSSKGYLQDFHHLDNQFHQYANGSSSNPMFGVQNPCFEPYYNDNNAYTCDQGSPTDVNFYECKPLNIADNLGHGQVLDNFQSLNFPHPRSNSIGHMMGISHRSGTNFLPLTNSQDIKPMSFVAPDEVSCINSENGYYKRAGINHKGTSRLSTIARAGSTFKGRKKNNVVKGQWTIDEDRVLIQLVAQYGVRKWSHIAQMLPGRIGKQCRERWHNHLRPDIKKDTWSEEEDKILIQAHAEIGNKWAEIAKRLPGRTENSIKNHWNATKRRQYSKRKCRSKYPRGSLLQDYIKSLNLDASPNTGRQRKNNNNNNNNNSSNSSPADHNNASTASTKVQSQINVGFNSESDSRLVPNYEFSEEDPDFCFDENMFQEGCSIDSLLDDIPCATD…
RcMYB308c	MVRAPFYDKSGVKKGAWSAEEDDKLRAYIQSYGHWNWRQLPKFAGIQRCGKSCRLRWKNYLQPGVKHGDYTEEEEALIIKLHEQLGNKWSMIAAKLPGRTDNEIKNHWHTHMKKKKKKRTKEQQNQASSGQVVLLKDHQQSSDDHEYSSSNSDNQLGAHESATHNCNHANSLQLLHYPQILESSPVVSRESTFSSSTSSAKYFSSSSSSSSSSSPNNHEARGSTVIMNYLGDQDIVMVSSSETMILDQEYSAGDFWTKPFLQDNTCIESDTISSSSSYLLSYDEGMDLFYQVMPTLQEGS
RcMYB86b	MGRHSCCLKQKLRKGLWSPEEDEKLFNYITRFGVGCWSSVPKLAGLQRCGKSCRLRWINYLRPDLKRGMFSQQEEDLIISLHEVLGNRWAQIAAQLPGRTDNEIKNFWNSCLKKKLMKQGIDPTTHKPLTDEELLKDDKTNIVKCSELNNESSSLPLVPAHEHHHELPMANSSQGPTFLVNDSSYFDGTSTGISTTQTSRAAAAFDSLSYFEFQTSIDPSGYNSDLVTSTQYHPPTTNSIRPSFNYEAIIGYNSMPSLANSDHGSMSGTDFSFSSSNSSTAGFHMNHNNNVVENNAGTFSWDINTENKLESLFHQFDGPKSEELVMMKPNSSSWEEGQLHHQHQNSVDFSSYPLTSLSEDLTGANFDVFQHI
RcMYB340	MYCGTMAAHMGWGIIEEEGWRKGPWTSEEDRLLIEYVRLHGEGRWNSVARLAGLKRNGKSCRLRWVNYLRPDLKRGQITPHEESIILELHARWGNRWSTIARSLPGRTDNEIKNYWRTHFKKKAKVPSDASEKAKTRLLRRQQFHHQQQQQQQLQLINQADMKRIMALLDENDTKISSWPPQAAQGKQDVDTSTIAYPNHTSTEEQGFFYSMLNGNVPHVAEASSSEDSFLWDGLWNLDDVHVNFTTSACATGKASTFHNFVVPFC
RcMYB315	MGRQPCCDKVGLKRGPWTIEEDHKLMNFILNNGIHCWRVVPKLAGLLRCGKSCRLRWINYLRPDLKRGAFTETEEDQIIQLHSCLGNRWSKIASHFPGRTDNEIKNHWNTRIKKRLKLLGVDSVSNKAIDPKESMEDNKEIVTDISTELGQDNGLEPKLLQDDDNGNKGFEELSNEVELSAFDETADVLENYEMFCGSLDLGTFMLNQGVSNSSTISSNNTSATTTTTNSSISVEESNYNPSISIGDRSLLQQNCLQQWVESVDSMLSWDGFNNLEQDLFFF
RcMYB101	MIMSNSRDGSMDLNEMVTAAQLGGGAHQLHQPLRGLKKGPWTAAEDSILMEYVKKHGEGNWNAVQKNSGLARCGKSCRLRWANHLRPNLKKGSLTAEEERMIIELHAKYGNKWARMASQLPGRTDNEIKNYWNTRMKRRHRAGLPIYPHELQHEAAASFHHQQAHHQQQRHNSNSSSSSFSSLLSSSHPRKANYSSTPSLSLYDHISFDASLQNHHNSPSLNYSNSAMTTQFNGNGGFAIPLSPVSPVSPFGSSSSALFNQTILPTPSQYYNSGHGGFGNYSTLSLSSMIMGTPTYEPMNSELPSNQTPPYSPYTPTKPASSANFNGGEGLMEASGNTNGYEIETVTSQGKRGSGLLDDVLVQADVICGNKRSRSGDSSSAESGKDKYIVEEEDESAGQ…
RcMYB101La	MTHSGNCINGGGAVLSGEGRPLETNGGMEGNKGLKKGPWTATEDQILMDYVRQHGEGNWNSVQRNSGLNRCGKSCRLRWANHLRPNLKKGSFTPEEERLILELHAKYGNKWARMASQLPGRTDNEIKNYWNTRVKRRQRQGLPLYPHDIKQSQQQSHSQSQPTTLTIPKGLTQSSTSTGMPPTGQNFSFQVQNSSSSQTHQLPLIAPTDPYHSAPSSPKSALSHSLPLIFDHPTDSSFTFHCPTPILGAPLRYKRHPDSRAISPPVSPSLQRSTSILRASSMPDISYNQHIAAGNMSMPDMSSFQFQPTRNFNGSLPPLPRSTSVPFDFGDSTRSLYSVKSSELPSSRVSQTQSQSDQITNDNKLNVVAAANETHYSNVLEELLREAEALASVATPRKA…
RcMYB5	MRNPSSTSSSSKGKSSSSAAAPKTAAVSSSSSKTPCCVKVGLKRGPWTPEEDELLANYIKKEGEGRWRTLPKRAGLLRCGKSCRLRWMNYLRPSVKRGQIAADEEDLILRLHRLLGNRWSLIAGRIPGRTDNEIKNYWNTHLSKKLISQGIDPRTHKPLNPDTSSADHAAVNNNGAAASSSKTNQHRGGTSSNPSPKSPITSSSPEEAAPSARENGYHVTNDDDLGAIVHGANGYGNVMTSNDSNGSAAGMGGLRSNLLIGNEEDEDMNCCTDDVFSSFLNSLINEDPFAAAAAGQHHSQPLQGMQHPNGIAPPADSSAQAFGGWESAVLMSSSFIQNDSHRVNVDQTQ
RcMYB21	MGHHSCCNKQKVKRGLWSPEEDEKLINYITNYGHGCWSSVPKLAGLQRCGKSCRLRWINYLRPDLKRGSFSSQEAALIIQLHSILGNRWAQIAKHLPGRTDNEVKNFWNSSIKKKLIPHDVIPALASFSHFLNPSNAGSDQESFFTTLITNPNFGLQQEQPYLPFPTPLPPSSFYHGDHSILKLDYTNYSSNRLHFPTPIQLPSNYSSSYDSSWSLGYQPHLFDSNHQQDQILNNIEVAPHFNIGNELMVPTVASLPGYDHENLSVVSTMPQSCEINIDGSACRAMPFDPPDNHPPQELDSLAKVSSCFGPFGDHGSYNPFDLQLPSNQLELVDPVISSLPMLSQPSPSSASSSLLPLPSSQLFITNRNVLSSLGSLAS
RcMYB80	MGRIPCCEKDNVKRGQWTPEEDNKLSSYIAQHGTRNWRLIPKNAGLQRCGKSCRLRWTNYLRPDLKHGQFSEVEEQTIVKLHSVVGNRWSLIAAQLPGRTDNDVKNHWNTKLKKKLSGMGIDPVTHKPFSHLMAEIATTLAPPNVANLAEAALGCFKDEMLHLLTKKPIDFQFQHSNTTPGNRTATYINNKEEKDDTIEKIKIGLSRAMQEPDMLHSQKSWDPTGATSANLTGNCSAFPLHSISGFQYGLSTFGNEGGGSPWSQSMCTGSTCTGADQQGHLHDKLDEEIGEESEGGKELRNGSNIFNSDSILWDLPSDDLMNPIV
RcMYB73La	MDDYGASPAGSADESKSTSCPRGHWRPAEDERLRQLVEQYGAQNWNSIAEKLQGRSGKSCRLRWFNQLDPRINRRPFSEEEEERLLAAHRIHGNKWAMIARLFPGRTDNAVKNHWHVIMARRQREQSKLICGGNKRSYQDFLISSDSISNTSSSISNTFDSRKLKSSTGFDHNQNSTTTSTVFEFRNPGKGRAMSFMESSRPKSSSSHNWNFASMTSSLSIPNSTSSAGFLRGSEISNYKVSECLKGNSDHLFVHRINGQYSSPAFVYGRYRGSGSSSTFGLPNPRRVNVPINPFGYLSSGTSPLGDIHEQHGSRMILKKEYLRAASSTTFEDHPHPHHDSSIEHNKEVPFIDFLGVGISS
RcMYB53	MGRSPCCDDQSGLKKGPWTTEEDQKLVDYINTNGHGSWRALPKLAGLNRCGKSCRLRWTNYLRPDIKRGKFSEEEERVIINLHAVVGNKWSKIATHLPGRTDNEIKNFWNTHLRKKLLQMGLDPNTHKPRTDLNHLLNLSQLLSTANVGNMMTSTPWDNALRLQASAAQLAKMQLLQNLYMQVINSSVAPDIDNKTSTGLFGSQNINLFGGNFSGASTMVGGQEWNPDSIPGAPNELNTISNSLEGFEGLNSNINTNLMSSCYDIQSFKNQFAELVSASSPGSSTTNNQIESTSTGDIPAAGQSSPTSIFEAWEKLMDDDTSESYWKDILQ
RcMYB39	MGRSACCDENGLKKGPWTAEEDEKLVEYMERCGGDGNHQRRGISWRQVPKLAGLKRCGKSCRLRWTNYLRPDIKRGNFSHQEEQTIINLHKLLGNKWSEIASNLPGRTDNEIKNFWNTQLKKKLLQMGIDPVTHTPISATHDHLSAIAASTSFSPCDWALLQYLNSKIQVLQNNILQGQGLLISNNAGPNAYDQYRSCVLGMDMEAAAVNYYNNYVLGSSPSRSCSVPDQQLLYHHGHGLGYDYDDLTSATMMNRHSSCLQGTSFGTSEYDHHDSKFAIPNMKVPFSTDDHHHKLQYGESGHQDHQLPVLVSAATSAYVIITHDTTAANDQFATPNIPHQFSNSTHSSTTTTTTSTTYSTATFEIDHEVACAGRDLIVMDDYHQEATNNDQSYWKHIME
RcMYB52	MCSSTRGHWRPAEDEKLRELVERYGPHNWNAIAEKLQGRSGKSCRLRWFNQLDPRINRNPFSEEEEERLLASHRIHGNRWAVIARLFPGRTDNAVKNHWHVIMARRCRERSRLHHHLHSKGMTRTSTNNSTPHHQVLMSSINHDELSKSSSNYKQDLQMILNCRQETMNDNSYIGNYCSATERNFHYYPAAFTHNTTLAPLIPNKDQFYPNTMHQDKNREPIEFYDFLQVNTESNRSEVIDINSRKDEEEVDQLEAIRHEQTKAAGAPFIDFFSGGSVTS
RcMYB114a	MEGFGVRKGAWTKEEDELLRQVIEKHGEGKWHQVPFKAGLNRCRKSCRLRWLNYLKPNIKRGEFTVDEVDMIIRLHKLLGNRWSLISGRLPGRTANDVKNYWNTYQRKKNQKMTSGAKKMKDKSQKNTIAPLVVRPRPRTFIKSLNFLERDANLEHIHSEENSSTSLPTAPPQTLELENVIDWWKVVSEDSTGSIDRTTCSSLGLEDDFFTNFWVEDMVQLSTIDGHDLVNNFYA
RcMYB6c	MGRSPCCEKAHTNKGAWTKEEDQRLIDYIRIHGEGCWRSLPKQAGLLRCGKSCRLRWINYLRPDLKRGNFTEEEDELIIKLHSLLGNKWSLIAGRLPGRTDNEIKNYWNTHIKRKLLTRGLDPQTHRPLNEAPATATATAAATSRLDFRNGSPPFLSVEKINSLMDQTNFKNNTNSTNNKKILLFKPKKEEEYNNNNNLEEANCTSSGTTTEEDQQPQKPEIMYKCGDLNLDLSIGLEPFQSEPTRASSGNSAESKLTQRTPNNHDMFAQAAAVCLCCQVGFQSSEACRSCQCTNGFYRFHRPLNS
RcMYB41	MGRTPCCDKKGLKRGPWTPDEDEILVNYINKNKGHGSWRTLPHHAGLLRCGKSCRLRWTNYLRPDIKRGPFTDEEEKLIIQLHGMLGNRWAAIASQLPGRTDNEIKNLWNTHLRKRLIRMGVNPQNHEPFTSDGSTSKASASIATRHMAQWESARLEAEARLSRESSNVSTPLLDKSDSDYFLRLWYSEVGESFRKFPTAGKTPSDSPISEASSSGKCGSISAVTTEIGHCLMGSSTIAGNQDEDIEYKVFKSITGEDMVYRIYKSNTENVTRGSDSSSSNKLDDSSESAMDLLLDYPINNDMSFLEDDMNDYATSTSAKLENAFICPL
RcSRM1	MSVDEAVASALWTWEQDKAFENALATYPEDAPDRWDKIAADVEGKNLEEIKHHYELLLDDVSQIEAGCIPLPCYNSSSEGSTSHASDEGTSKKGHYSSESNHGSKASRADQERRKGIAWTEDEHRQFLLGLEKYGKGDWRSISRNFVVTRTPTQVASHAQKYFIRLNSMNKDRRRSSIHDITSVNNGEIAAIQGPITGQGNGSAVGPSGSAKSTKQSAAGPPGVGMYGAPSIGQPIGGPLVSAVGTPVNLAGHSPHMAYGVRAPMPPGALVPGAPMNMPPMTYPMPHTAHR
RcMYB33	MSRTTTDSEDGLLSKDQIESPLMDESNGGIGNGGIVLKKGPWTSAEDAILVEYVKKHGEGNWNAVQKHSGLFRCGKSCRLRWANHLRPNLKKGAFTPEEERLIVELHAKMGNKWARMAAHLPGRTDNEIKNYWNTRIKRRQRAGLPLYPPEVCLQALQESQQGQSSGALNGTDTAHHDSLQTNSYEIPDVVFDSLKGNSCVLPYVPELPDISASGMLMKGLGSSPYCGFMPPTMHRQKRPRESTALFPTSGGSYKDGFPQFDQFENDADRVARSYGLSFPHDPDPTTKSPLSFGVIQGSHSLSNGNSSASKPTCGAVKLELPSLQYPETDLGSWSTSPPPPLLESIDNFIQSPPPVGAFESDCASPRNSGLLDALLYEAKTLGSTKNHSTDKSSNSSSV…
RcMYB27	MAYEAAAVEGEKLRKGPWLEEEDERLTMYVRLKGDRRWDALAKESGLRRSGRSCRLRWLNYLRPDLKHGHISVEEEKIILHLHELWGNKWSKIARVLPGRTDNEIKNYWRTHLVKKAQIQDGDAASAGNLQCTSKRAQQGLFFQDGDDMSAEKKYNFDQDLDSVEKLWGAKETYSDDLCLSDFALPSSPYETWLSDWISELSSEQSGITWIPHHDSDAWDCSSSLWDMN
RcMYB8c	MGRGPRCSKDGLNKGAWMAAEDKLLLDYIKNHGEGKWSNVAKETGLKRCGKSCRLRWMNYLRPDIKRGSISDDEEELIIRLHKLLGNRWSLIAGRLPGRTDNEIKNYWNSNLAKKMAQAQSSPQSKCNNVIVQQTPDQAQPQQQCSRVSTVVPPRPPTSTIAAASPLHHRTLDDFCNNVAINNTNNLVKAVNSVDSRISSEDVSLSTTATTNTTSDGDDQLGSSPTNFMMDFNSDDHEDFCKILDCDFANLNNAIDGDDEHQGSPVLVLPKQMMDKNIQAADFGSLASFLESDEDWLGNDLNVMLS
RcMYB20	MGRQPCCDKVGLKKGPWTAEEDKKLINFILTNGQCCWRAVPKLAGLLRCGKSCRLRWTNYLRPDLKRGLLSEHEEKMVIDLHAQLGNRWSKIASHLPGRTDNEIKNHWNTHIKKKLKKMGIDPLTHKPLPIGNEIENQSQQKQHVQNDQEQQQQQEEQSCTATDDTFEIDQINEGAKVEDKVEFVTMDHDEHELLNGFCIDEVPLIEPHEIHLVPNCAPSSSTSSSSSCSNSSSNFLEDLQYLPDFGWPNCDYSSSNNNNNHIIINNDTMGLWDDDFSSWGQESWAFGVL
RcMYB113a	MKIHIYITSNTHCRDSTTQNCNIREREMGGIPWTKEEDQLLRKCIEKYGEGKWHRIPHLAGLNRCRKSCRLRWLNYLRPNIKRGSFEQEEVELIIQLQRLLGNRWSLVAARLPGRTGNDVKNYWNCHLSKKLNAQETHGDHQKINHAGNNNLQVIRPQASKYASSNSKRSMISSTLEDQTCQALEECSNASVAMLCNIDKDQGQISQIVEREDSNNLCVEEEHEGNNDFMGDLGMVDLDQFEQVIEQYDQEFNNKNKKWEWDDSILDMDLWVTDSS
RcDUO1	MEGKREEGIRKGPWKAEEDEVLLNHVKKCGPRDWSSIRSKGLLQRTGKSCRLRWVNKLRPNLKNGCKFSLEEERVVIELQAQFGNKWAKIATHLPGRTDNDVKNFWSSRQKRLARILQTSTAAITPSKSHKNRREISVYHDEVPTLEIPKFSCSSEGESSSQAASCSSPCIGNSDAIQMVPLPDLLDSKLLGFEANPVQQELALPENNLWIESQPLIPFLENPQPQTDLEFSSDTQELLKLDFDMFTSLDAELSKQLDVEPPFLEPVGSCGNVEGEKIDNPITPDCVFDDFPADMFDQIEPLPNGSNPSDD
RcMYB8a	MLMRIKTALHNNASSHVCVTAYLSRRVSQIRSSGLKPSIYPDFRFQRKMVRKPCCNKESVNKGAWSAEEDELLIRYMRTHGICKWRDIPQGAGLNRCEKSCRLRWRNYLRPDIVRGNISDDEEDLIIRLHKLLGNRWSLIAGRLPGRTDNEIKNHWNSNLRKRLLKKAARNQSKAHHPRGEPSNYNLKEAEGSTHTKDKNKAGPSKITTDQHQEPKNYSATFLMDLEMYTNDHDPFISDQLKSTDIDHDFYLAEWIDQLCEDHGDMHREELGTART
RcMYB86a	MSINTGHNCCSKQKVKRGLWSPEEDEKLMNHIHNSGHGSWSSIPKIAGLERCGKSCRLRWINYLRPDLKRGSFSQQEERIIIDVHRVVGNRWAQIAKQMPGRTDNEVKNFWNSCIKKKLISQGLDPNTHNLIIPAASDSKSSHDSSSLHGSSSSTIPTYLYQSPNMVWTDHFQEPYPRGSQPSMEKSKVPTISSFSHHFYPSELDIIIENCKTWGTGSSIESTTAEPAEMEYMSMKAEQKEESCEVQTENGSCSVLNYNGRQTSMDACSFGSCNLSNFDFVESTLVPCEMDYHLRPIRQ
RcMYB61b	MGHRCCGKHKVKRGLWSPEEDDKLIKHVTTHGHGSWSSVPKHAGLERCGKSCRLRWINYLRPELKRGSFTSEEEQIIIDVHRILGNRWAQIAKHLPGRTDNEVKNFWNSCIKKKLMSQGLDPQTHNLISSHKRSVASNKIAGSNAKLQSHIDQKRPVFTVNNMSQIIDSSTEINYSISPPIVPFSNAQPPTVQPIMATPIDNQYLVHNPNSGWTSVTDIPTFPDSTQSITSASSSSAFGHLDGSNCIWAAGADPFEAAPGAMELQGEQSKGQVVQVEQEKEKLLEMEMKAMQDMDIAASFDQSSSFDFSLVEYCSTLMSGVVPHDHVNYSAADFTWNF
RcARC1	MGRSPCCAKEGLNRGAWTALEDRDLTEYIKVHGEGRWRNLPQKAGLKRCGKSCRLRWLNYLRPDIKRGNISPDEEELIVKLHKLLGNRWSLIAGRLPGRTDNEIKNYWNTNLSKRIQDQEARSSPSSAGGEEPKSKKAKNVMASPFSHNVIRTKAAKCNKVFINPQLPHKGLFQMDDHRPMDHHQHVDHRPDENGLSSSPSLLETSSSSEFLVDFGMNSDLCLASLLSSKFSSGDHLFSEEMQLQEQYWSGNVGSGEDCVVDDQLQLNTVLNFQSLNYFLDADANQGDWLELAESS
RcMYB308e	MRKPCCEKKTTNKGAWSKQEDEKLTKYIQKHGEGSWRSLPVAAGLLRCGKSCRLRWVNYLRPDLKRGNFGEDEEDLIIKLHALLGNRWSLIAGRLPGRTDNEVKNYWNTHLRRKLMHLGIDPNNHRIGHNICLDKVNHPCKSANSQANNDDEDDSQDPLLDSTSSGPESNTSCTLPDLNLDLTIGLPWSL
RcGL1a	MENKRVKALQPEQPNSWNKKNLWRPEEDLILKKYVETHGEGNWATVSKRSGLNRNGKSCRLRWKNYLRPNIKRGDMSQEEEDLIIRMHKLLGNRWSLIAGRLPGRTDNEVKNYWNTHLNKNNTACHCPAPAPGGRRGRKRKTNDHDHYSDDTHHHQDNCQCSNKRSKIISSTETTKTESITREEEPKYGISSKEDDQSSSSIMSTMTATSYPYWMGDYSSNTDQSLNFDYADIDHQYSPSSSWVQYYLPTITNNNATSSSTFVFDDEPFIAYMDSFLLLEAAFGCTSAATATSEGMQSSVMMPLSSANDPHSPHF
RcWERh	MAPKNDGSTKKVMNKGAWTAEEDRKLAEYIEIHGAKRWKTVASIAGLNRCGKSCRLRWLNYLRPNIKRGNISDDEEDLILRLHKLLGNRWSLIAGRLPGRTDNEIKNYWNSHLSKKIKQKNEKATLASAAQETSTTSTTTTTPPQKALNETSSVPADKDEEERVKLGTSSDGNFDVNEFFDFSTEGSYGLEWVNKFLELDEDPMAAAYRENNKAMPKESQSQHKSKCP
RcMYB8g	MGHHYCCKERKVKRGLWSPEEDEKLLRYITTYGHGCWRKVPEQAGLRLQRCGKSCRLRWLNYLRPDIKRGVFTPDEEKLIIRLHGVVGNRWAHIAKCLPGRTDNEIKNYWNSWIKKKLEKPSSPMTTSADHHHQYSQMACLNPNNQDHIVNQTFIARPSAYPLYMFEAASLDHDGTTRANNININVHVDQHFPLNVNSNNLGAWILDRHNVQPLPSTAPFTNMDANLLMPSLIGSTTAVNANMVEVESCSNIDEEGDISMECLQSHQDLIAVVHSRQQQPCSNFHFCWDTVEEQHGGDEIAGPLHRNTGANMMSSSLPSYL
RcMYB93a	MGRSPCCDDSGLKKGPWTPEEDQKLMNYIQKHGHGSWRALPKLAGLNRCGKSCRLRWTNYLRPDIKRGKFSQEEEQTILNLHSILGNKWSAIASHLPGRTDNEIKNFWNTHLKKKLIQMGFDPMTHRPRTDIFSSLPHLLALVNLKDLIDQGSSQTSWDEQALRLQAEAAQMAKIQYLQYLLQPQASTSNNLSDFTDMETIGLLNSLCSSIKDVNPVFGSSQLETSAQYLGSSSVQDSIPFSPLPDLQMVPSSAYQKDVIINQAPDQFTVVSQLDNSPNNNSWNIPSSSNTSTPSPPSVAVPPVTETSTSNNNMGDACSTTTSSYGGVATISAWSDLLLEDYPFFNEIS
RcMYB92	MGKSPCCDEPGLKKGPWTPEEDEKLVQYIQQHGHGSWRALPKLAGLNRCGKSCRLRWTNYLRPDIKRGHFSQEEEQTILHLHSILGNKWSAIATHLDGRTDNEIKNFWNTHLKKKLIQMGIDPMTHQPRTDLFSNLQDLLPLQFQTLDQLAATTLHDAAEAVAQLVKLQYLHQQYVLQSHLLNSSVGSYAPPPIQENLPVLNSSQLVLENASSSSQPLHYGSSVPHHNNPQVPFSTFAVPEIDEMGQCTNFTSMVSSLSQAEKNPPEIYEYSPYSSNTPTPVADTLINNPGDASCSTSVMEE
RcRAX2L	MGRAPCCDKDNVKKGPWSPEEDAKLKEYIEKYGTGGNWIALPQKAGLRRCGKSCRLRWLNYLRPNIKHGEFSDEEDKIICNLFASIGSRWSIIAAQLPGRTDNDIKNYWNTKLKKKLNQYSMMGIIPHHSATFSSLLHHQTSTSSSSPPSYRSSNNTSTPTYYTHQPRSFTSTANLESHIPFSPSLLSSTNTTTNAALQVGQESYVSQPLTQHYQAKDNILMFGGTTTEASCSSSDGSYGTGYSEVQLGLQNYFYNNGAEANNQKIMVSDNGLGLDLDHDQAPLDYGLEEIKQLISSSTTTSGGCNNFLFDENKTEEKVMMYY
RcRAX2	MGRAPCCDKANVKKGPWSPEEDSKLKEYIDKYGTGGNWIALPQKAGLKRCGKSCRLRWLNYLRPNIKHGEFSEEEDRIICTLFTSIGSRWSIIAAQLPGRTDNDIKNYWNTKLKKKLRDMQTHMAPPSLTTSQSHRSNPPPFPVSSSLHQFQNQPFHHQPLSLMHKDLNMMTYSTYTPTLTSPATPGSFSSGFEIMPNISNPLTNYSSLFQTQECLVGSMHYNHPAVKKNLNLIMFGSEGSCSTSSDGSCNNNQISYESRRSGNIKQEEMGMGFQLEDPNQKFMMLNYGNSSSAAISDDHHNYINNNNQWGERPNGYNGNNTRFGDYDLEDVKQLISSSSTDINININNDNGSISNSLFSVDENKTDHKEKVMYFY
RcMYB64	MEGEDGAASDHLHHHHGVYGFQNNHIQTPHQHHNQLFRPGPPLKAIDRFLWSQNNAKNKERLVSSNGFSSFGGAMGDLQACSNWPPSSLREASLDELLFLDHGEAMTWPPEKIQNPNMGFKEDQVKVGSKGVGKKAKKGSSVPLIKGQWTDEEDRKLMRLVKQYGVRKWAQIAEKLVGRAGKQCRERWHNHLRPDIKKDSWTEEEEKILVEAHAEVGNRWAEIAKRIPGRTENAIKNHWNATKRRQNSRRKNKQTDAKNGSSSSNKPPQPSILQNYIRSKNFNNKANNNSSSNVTPTPSNISTTTPTSSSTLTQDEPSKIPFNIFLSDPSDLSSCEHSPLNITADSYSDEELLFMQNFFNNNNNVHNHNQQQQPLPIDNYNNGLTANPMDSTDWFVTST…
RcMYB54a	MKGMMANHNASAINATENPNALSCFPSSSSSSSSSSPGFSMGMVYADMGSLSLSASNYDLVSSHESSYYNTSNSNLSHNHEVENGNTPYFWGFPPSLGTRSAEEHHGHHNNSDFRGGGKACSDSMSDDGTEEHNESMNHKNGQSKLCARGHWRPAEDSKLKELVALYGPQNWNLIAEKLEGRSGKSCRLRWFNQLDPRINRRAFSEEEEERLMQAHRIYGNKWAMIARLFPGRTDNAVKNHWHVIMARKYREQSSAYRRRKLSQSVYRASSMEENMNSAPPAVPYSYLNNYGSSGNSHNMASWEEAAIITNEKVPPPFQFLPGTNDEAGQISSGNFYDHPPYMMNVMAMRQSNYYHTLQSYSDSTSASPSLVSAGGKLSSTSSAGDQERRDIAPSFIDF…
RcMYB44a	MDANIAMNMCSSSTSTSDSSSSESSQPRNPNKAYRIKGPWSAEEDRVLTRLVERYGPRNWSLISRYIKGRSGKSCRLRWCNQLSPSVQHRPFSQAEDETILAAHARYGNRWATIARLLPGRTDNAVKNHWNSTLKRRVREPQDHQELDHQGEGNIGNAAIEVMMMGNTTTSSASAASGRNGSMDLDDPLTELTLATPGIGGSVVSSSEQHHHHRSSSESFPPAGFWDVMRGVIAREVRDYVSSSFSETSGLH
RcMYB44b	MASSSSTKKAAADRIKGPWSPEEDEALQRLVQSYGPRNWSLISKSIPGRSGKSCRLRWCNQLSPEVEHRPFTPEEDDTIIRAHARFGNKWATISRLLNGRTDNAIKNHWNSTLKRKFSSFSDDMSPEQPLKRSASVGAGTTVSGLYMNPGSPSGSDLSDSSLPGVIPPSQAVRPVAPVADPPTSLSLSLPGSNEGPNHQRSASGSGSSWVVSPKPKAQIVQLQPQVIQAQPEEAGGGEAARQGNHNSEAGIDKQFFSAEFLDVMQEMIRKEVRNYMSGVDHNGMFMHTEAAIRNAVVKRIGISKVE
RcMYB61a	MGRHSCCYKQKLRKGLWSPEEDEKLLNYITKHGHGCWSSVPKLAGLQRCGKSCRLRWINYLRPDLKRGPFSQQEENLIIELHAVLGNRWSQIAAQLPGRTDNEIKNLWNSCIKKKLRQRGIDPNTHKPISAETEQNDHSKEISQLSPTNYKSNEQQKASVGSNELNLVEAVANSKQPENHRYPVEVSSSSQVISNRNSTQEFFIDRAACSSHEGSTTTNCRPSDFVGYFSFQHHHQSNFGSSSDTMGLNAVNPNPTFSFLNQNSRSNSDPQMVSEFSTSMSTPPTLLPSMSSGSLFGTRVKPSISLPSDNSSTVSWDQSSAGYSNNGGFDSTAAAFSWGLMPEVPVKSDDVEEINKWSEYLHSPFLMGANTMQNINQSSPYNSTEIKPETQYFMTNNGS…
RcDIVb	MQTLYPPSYMADTNWFVQGSQSSDWTREENKQFERALAIYDEKTPDRWGMIALMIPGKTAVDVFKQYKELEDDVSDIEAGLVEIPGYQQPSSFTLELVDDRNFDANRKRSAATRGSDQERKKGIPWTEDEHLRFLKGLLKYGKGDWRNISRNFVFSKTPTQVASHAQKYFMRQHSGGKDKRRPSIHDITTVNLTSTTTTSPSQNNNRPPLDQSPPPEHNNKSTESPRVVPDWNMPNDGLAGAMIFGATHGDLFESSSPFDVGSPDDLKLHWQKLYASATHYAAHARSPSSMYLMQTSRHQIHG
RcDIVc	MKLEMEILSPSSYFSASNWLLEETKSSKWTPAENKMFENALALHDKDTPDRWHKVAAMIPGKTVGDVVKQYKELEADVGKIEAGLVPIPGYGTSPFTLEWVNRHGYDGFKQTYGIGGKRPSSTRPADHERKKGVPWTEDEHKLFLMGLKKYGKGDWRNISRNFVVTRTPTQVASHAQKYFIRQHSGGKDKRRASIHDITTVNLSDTRTPSPDNKPPSPPDHHHSAAFPQQPNSARIPPFQWHQGGNGANMAFGQAHGNMFMSNTYGVGSYGLNKSAVHESYYAPQNMVFQMQSAQHYPHG
RcMYB305a	MASVLVGWGGVAEKGWRKGPWTPEEDKLLSEHVNLHGEGRWSSVARCTGLNRSGKSCRLRWVNYLRPGLKRGQLTPQEEGIIIELHALWGNKWSTIARYLPGRTDNEIKNYWRTHFKKKEKCTEKQQKRKAQILKEKQQQQQQDIKDDQENKKIKSANSSTSPQGHSEALTCSSELRNNNMIPDELQQLAQPTQEMNVVFASPNMEEAQCLPALVSMNQLGGTTSAVESTIRSSENTAMINIESEDDQGFWGQLWNLDDDHGHVQANRVGYHTSYSNSECRNSLALQQNQAITATSSGAIRNEATRASNFSWGEDIRSYKYFYSGSGHTF
RcRS2H	MDKKPCNSSSQDAEVRKGPWTMEEDLILINYIANHGEGVWNSLAKSAGLKRTGKSCRLRWLNYLRPDVRRGNITPEEQLLIMELHAKWGNRWSKIAKHLPGRTDNEIKNYWRTRIQKHIKQGDQSNSQGQSSEGTADQASTSQMGSSSTTGLDPMETTYPLCPTTASYPVTLVQPPDHPNVVPPPDSNQENYWSMEDLWSMQLLNE
RcMYB24a	MKERQRWQPEEDALLRAYVKQYGPKEWALVSQRMAQPINRDPKSCLERWKNYLRPGLKKGSLSPEEQSLVIQLQAKYGNKWKKIAAELPGRTPKRLGKWWEVFREKQLKHKPGCSSAAAAAGASQASTAASSSSTQPPEGSIPVAAGISSPEKAAQGPYDHILETFAEKYVQPKLYGMMSEPDPLLSLGSAAATPSVLPPWMNPPSATSSTSSTTPSPSVSLSLSPSDPGYDPDPTRVQMGTLVQWCKEVEEGRQSWVQHKKEATWRLSRLEQQLESEKARKRREAMEEIEAKIRALREEEMAFMGRIESDYREQMSVLQREAESKEAKLVEAWCSKHVKLAKLVDQIGGHGHNNHASHGFTS
RcMYB8f	MGRAPCCSKVGLHRGPWTPREDTLLTKYIEAHGEGHWRSLPKKAGLLRCGKSCRLRWMNYLRPDIKRGNITPDEDDLIIRLHSLLGNRWSLIAGRLPGRTDNEIKNYWNTHLSKRLVSEGTDPNTHQKLSQPPAPKENKRKKKQNHKAKNKNNTEDRIVPQKPKVHLPKPTRVTSFVNLPRNDSFTTASTAVSSSQDQVLDHVNNIIPWSDFKEGGVVFSVVDGSSSDFECDQSRIILNVVAGDDDDHNLENIYEEYLQALLKTTDQDQNCQVELDSFAESLLI
RcWERg	MGRTPCCSKEGLQRGPWTTIEDTLLIQYIQSHGEGHWMSLPKKAGLLRCGKSCRLRWMNYLRPGIKRGNITPDEEDLIVRLHSLLGNRWSLIAGRLPGRTDNEIKNYWNTNRSKRLNNAGSTERGVSSVEGQLKKDDRGCVAKVKVHQPKAIRVSANSIIRNNNILAELGHHDAEVSNDLHDHKHFGEALVCENVMDFDVFIQGYEEYQQQLLKADQDLDGVHLDSFVDSLLI
RcMYB308a	MEGSGRNHGYKKGLWTAEEDRILTEYIRVHGKGKWNRVTKVTGLKRCGKSCRLRWMNYLSPTVKRGDFSEEENDLIIRLHNLLGNRWSLIAGRVPGRTDNQVKNHWNSHLSKKLGVVNNYKGVKSKAKSRSRSHSSSSTTTTSSDQQASSPKEQSNSAELQQQPLPDSNSDDYGEAAAPARHGCDDDHDQEMMISRDSGVGFSGMWETMMMGSNNNCDQSSFWFYNNNQDDLNLYNPNYLMDPSLDHHHLHNYSFEFFEDIGF
RcMYB102	MRIMIKGGVWKNTEDEILKAAVMKYGKNQWARISSLLVRKSAKQCKARWYEWLDPSIKKTEWTREEDEKLLHLAKLMPTQWRTIAPIVGRTPSQCLERYEKLLDAACVKDENYEPGDDPRKLRPGEIDPNPESKPARPDPVDMDEDEKEMLSEARARLANTRGKKAKRKAREKQLEEARRLASLQKRRELKAAGIDNRQRKRKRKGIDYNAEIPFEKKPPPGFYDVADEDRPVDQPQFPTTIEELEGKRRVDVEAQLRKQDIAKNKIAQRQDAPSAILQANKLNDPETVRKRSKLMLPAPQISDHELEEIAKMGYANDLAGSELTEGSGATRALLANYAQTPRLGMTPSRTPQRTPAGKGDAIMMEASNLAMLRESQTPLLGGENPQLHPSDFSGVTPR…
RcMYB8b	MGRAPCCDKNGLKKGPWTPEEDQKLVDYIQKHGYGNWRTLPKNAGLQRCGKSCRLRWTNYLRPDIKRGRFSFEEEETIVQLHSILGNKWSAIAARLPGRTDNEIKNYWNTHIRKRLLRMGIDPVTHSPRLDLLDFSSILYNSSHHHPQVNFSRLLGMQQMGLNPELLRLATILSSHRERNSNFFIQNDQQQHLCSPQNDQIPVQLVQSSQLQEPFQENVPVCATLNTGDIPFPHEVQPPTITDFSSQNCQISEWQSNGEAPSNFTENQYVQLPSLTYYDGSSDHQIVSDVSPETSNLYSYNSNNQNFNFTSVFSTPCSSPTPLNSNSTTYFNSGTEDERESYCSNMLKFDIPNILDDFIHV
RcMYB4b	MVRAPCCEKMGLKKGPWTTEEDQILISYIQNYGHGNWRALPKHAGLLRCGKSCRLRWINYLRPDIKRGNFTREEEDAIINLHEMLGNRWSAIAARLPGRTDNEIKNVWHTHLKKRLLKHNNTTSPTCSTSNLTSRYAEPGDVNFESPTSHASMSPQPSSSDDFSSVTEASAATGQNMIKDEKIELDATFLEIDDSFWSEALSADNSGDNQLEFLEGTNDQAQLQLLLPSNIDDGMDFWYDLFIKAGYGDTPELPEF
RcMYB4a	MGRAPCCDKNGLKKGPWTSEEDVVLVNYIQEHGPGNWRNLPKNAGLQRCGKSCRLRWTNYLRPDIKRGRFSFEEEETIIQLHSILGNKWSAIAARLPGRTDNEIKNYWNTHIRKRLLRMGIDPVTHAPRLDLLDLSSILGSYVSNINPAAALLNLSNLLGTQQALNVNPELLRLVTTLSSLKQGNQQMFSQNQNQVCNISQDLQNQLVPSLQSNPQFQNLFQDDFSPDMANLKQLMQMINTEGNLPNMSNFSSPASYSQENIVPNSNFGPETAVSNLPSYVPSSTSNSTVPELAGNSFFQLPLNNSNVNHDFGFDSVLSTPHSSPTTLNSSGTYNNINSSSTEDERDLESYCSNLLKFEIPDSTLDINDYM
RcMYB4c	MVRTPCCDERGMKKGTWTPEEDRKLIAYVTRYGCWNWRQLPKFAGLSRCGKSCRLRWLNYLRPNIKRGNYTSEEEEIIIRLHEKLGNKWSAIAAQLQGRTDNEVKNHWHTNLKKRLMMNKHKASSVSITHDDHHEEVVPKSSDLPKTTAPADFANAETTVDQIPQIDYLDYPELWSPQPSSSEVSSMTSDTAVAITAADGLVVEDNATSAAMGTIYGDFGDNFWTEPFLADNSYNTSGFYTPLMEPEFLYPPFDGDFLYGAT
RcMYB41La	MKRVGSSFRIQLMPYFKFGLFVSYGTFNFGDVTRLAISIYIPLPTLISLSLLPSFYFPQCPQRNSKNILQPSRMVRAPCCEKMGLKKGPWTPEEDHVLVSYIQQYGHGNWRALPKLAGLLRCGKSCRLRWTNYLRPDIKRGNFSREEEEAIINLHQMLGNRWSAIAARLPGRTDNEIKNVWHTHLKKKLSIKQNSTTPEAQGQESEPEPKPENTSCYAKSESFEYGPVSPPQCTTSSADDSSSFTTSENNNCSANMGMKVDYEMNLPQADESFWSEIYK
RcCDC5a	MVRTPCCDERGVKKGTWTPEEDRKLIAYVTRYGCWNWRQLSKFAGLSRCGKSCRLRWLNYLRPNIKRGNYTNEEEEIIIRLHEKLGNKWSAIAAQLQGRTDNEVKNHWHTNLKKRLMMNKHKASSVSITHDDHHEEVVPKSSDQPKTTATADFANAETTVDQIPQIDYFDYPELWSPQPSSSVVSSMTTDTAVAITAADGLVVVDNATSAAMETIYGDNFWTEPFLADNSYNPTGFYTPLIEPEFLYPSFDGAI
RcMYB14	MVRSSTQQCEEKRPLKKGPWSPDEDHKLIAYIQRYGIWNWSQMPKPAGLARSGKSCRLRWMNYLRPDIKRGNFSKEEEETIIKLQQNMGNRWSVIAAKLPGRTDNEIKNYWHTHLKRRLNNDKAKSGENTSSETETFLLDKEAPKASQLETSRENFSSSSSGIADEVYHQPQIPEQQSICETFGELQSLWTDSQVTSTAVENSEAMFTDSAGFTLSSAADQVWLQQEPIFQCGSYSDDAHVPMSDYWVNLSVQSDETNGM
RcMYB306b	MGRSPCCDKVGLKKGPWTPEEDQKLLAYIEEHGHGSWRALPIKAGLQRCGKSCRLRWTNYLRPDIKRGKFSLQEEQTIIQLHALLGNRWSAIATHLPKRTDNEIKNYWNTHLKKRLAKMGIDPVTHKPKNDALLSTHDGQSKNAANLSHMAQWESARLEAEARLVRESKLRSHNSLINQLTSAAAAAAAAAASTSSSSAHQLLFMKGQSLESPTSTLTTYNSENVVPGIMPSSMIEFVGCSGASSGDHQDQTAAINAKEEGDVQVQDWKLGFGNVPSSSTHFGLHDNVTWTSNNEQVHHDRGIGSVDEVADQEGFTNLLLNNSVDRDQSMSDGGGGDSENGGSAGSDYYEDNKNYWNSILNLVNSSPSHDDSPIF
RcMYB106L	MGKSRTLTNSTATTSEIKRGPWTPQEDKKLFAFIQQHGHGSWRSLPEKAGLQRCGKSCRLRWRNYLNPAIKRGNFSLQEDQTIIQLHALLGNRWSAIAANLPRRTDNEIKNYWNTHLKKRLAKIGFDPVTHRPKTAILASANGDQKNLSNLSHIAQWESARLQAEARFVRQSKLLKPAPQCLDFNLRTWETLMMSKSLAAGGGGGDEAGGVGRATNVVQEVGSFGNFYGVLRNNGRQFEAPKLTKSAAPDFNGVSEESGTDEYGDLFETLLPQESYNNTGFDVVDAWTLEQCNDISADYQNVIMSGGLKNPFMFQ
RcMYB41Lb	MGRSPCCEKVGLKKGPWTPEEDQKLLSYIQEYGHGSWRALPAKAGLQRCGKSCRLRWTNYLRPDIKRGKFSLQEEQTIIQLHALLGNRWSAIANHLPKRTDNEIKNYWNTHLKKRLTKMGIDPATHKPKHHEAYGSGSGHAKDAANLSHMAQWESARLEAEARLVRESKQLIMTNHPLQFQHHQLVNISPSTQTHGLLMSKASAATSALPCLDVLKAWQGAWSSKPIILDNNSSNNTIVSGMNLMMAMDDLESPTSTLNFPAAYNNAAYPMQSLNANKQLPQFKQEVTNTMVLQDIHAYNGCTDASTTTTNAWFNEDVMIRTSGGNDDVNNVMLPAAAAALSNIMEGFCGGTTADMLVYNSDEQNMAAGEISDTGGDESCGRSDNNVEENRSYWDSILN…
RcMYB106	MGRPPCCEKVGIKKGPWTPEEDIILVSYIQEHGPGNWRAVPANTGLLRCSKSCRLRWTNYLRPGIKRGNFTPHEEGMIIHLQALLGNKWAAIASYLPQRTDNDIKNYWNTHLKKKLKKIQSAVDHHQQQQPQAQNNILGSSISDSTTSNSTHHQYPHRNNVNDITSHASTTTLSLRSINQSSSSSSGGIYASSTENISRLLEGWMRTSPKSTYANLVTKPSHDREENPKGGQDQDEGCDHDLLSHEAFQSILSFDNLNNVNAASWDRSSTTNCDSSSIKQVSQTQCSTAAAIANEKDKHIIRACESTNTPPLSFLEKWLLDESAAGQVLEDRMMELSPISLV
RcMYB30a	MGRPPCCDKVGVKKGPWTPEEDIILVSYIQEHGPGNWRSVPTNTGLMRCSKSCRLRWTNYLRPGIKRGNFTDHEEKMIIHLQALLGNRWAAIASYLPQRTDNDIKNYWNTHLKKKLRKLQTGTAEDGISGNSQQPISKGQWERRLQTDIHMAKQALCEALSLDKPSHDHHHVPDLKPSLSNINGTTSTTTRPHQASTYASNTENIARLLENWMKSSPKVRTNSSDDHQTQIHHQNMLNNGSSSSTTDGAHSGTTTTPDHHEHHGFDSLFSSFNSSTLSDNASTHLSAENNHRQTSTTTNNNNTGLMMFQDESKPDLEAAAGAAAAVDQVPLTLLEKWLFDDATAHQAHDQDMLF
RcMYB35	MGRPPCCDKEGVKKGPWTPEEDIILVSYIQEHGPGNWRAVPTNTGLLRCSKSCRLRWTNYLRPGIKRGNFTDHEEKMIIHLQALLGNRWAAIASYLPQRTDNDIKNYWNTHLKKKLNKLTQIGGHSKDEGFTSTCSQQATIARGQWERRLQTDIHTARQALREALSPAENYKPDGFASSVSLSSTSTTTSTDLKPSMDIVPAGQSDQSPSTTLSTTYASSTENISRLLKGWMKNPPKSAKTGTTAAAGVIDSTSSNEEATLSAANTTTTTSTTGHGSIQLSNAFESLFGFECSLEASNSDLSPTMSPDQGSLFQAESKPDVDQDQMPLSLLEKWLFDEAAVIHGKEVHFSDFIALDGENANFF
RcMYB306a	MGRPPCCDKSNVKRGLWTAAEDAKLLACVSKHGVGNWTVVPKKAGLNRCGKSCRLRWTNYLRPDLKHDTFTPEEEEHIINLHKAIGSRWSLIAKQLPGRTDNDVKNYWNTKLKKKLSKIGIDPVTHKPISQILSDYGNITSLPKHIGNHFGPSFNKLNMSTTFVPVSDPSSGITGLAYTNMMMMNPIMESQDYSSTSTLPFGFLSQFQAMNQDDNVSLPPHFSNEVTSSCSSSSSPPATDLLSPQCHASAQVVTPSSSPFNWSEFLLHDPFSSADQPKQEEVFQGLLASPANPTVGNGIQSQAFEVGSSSVINGGPSLNNNKNLANDQIASSSSSSLSSFVDTILGQDSEMRAALFPELLDGCFDY
RcMYB16	MGKSRTLTNSTATTSEIKRGPWTPQEDKKLFAFIQQHGHGSWRSLPKKAGLQRCGKSCRLRWRNYLNPAIKRGNFSLQEDQTIIQLHALLGNRWSAIAANLPRRTDNEIKNYWNTHLKKRLAKTGFDPVTHKPKTAILASANGDPKNLSNLSHIAQWESARLQAEARFVRQSKLIKPAPPAPQCLDFNLRTWETLMMSKSLAAGGGGGDEAGGDGRATNVVQEVGSFCNFDGVLGNNGRQFEVPKLTIPAAPDFNEVSEESGTDEYGDLFEALLLQQSYTNTGFDVVDAWTLEQCNDISADHYQNVIMSGGLKNLFMFR
RcWERe	MGRSPCCAKEGLNRGAWTAMEDRILREYITTHGEGKWRNLPKRAGLKRCGKSCRLRWLNYLRPDIKRGNITRDEEELIIRLHKLLGNRWSLIAGRLPGRTDNEIKNYWNTNIGKKVQDHSSTNSEANITHRKPPNHQTQQKNTNVVRTKASRCTKVFIPHLSQMDEETNPTVQQVAAPFLNHDYYDQVNNNDDPPLGMMGTGTDHQPADDLPPFLNLEIDDENSNSCGFMVDFKMDESFLSEFLNVDFSQLYSSTSTANGGDGVKAAISSSCGDDNHHKLHGPDFQSSMAPILDSELDWLS
RcMYB30b	MGRKPCCNKQGVKKGAWSVEEDEVLVHYIETHGTGKWRDIPQRAGLNRCGKSCRLRWLNYLRPDIKRGNISADDDELIFRLHNLLGNRWTLIAGRLPGRTDNEIKNHWNTNLSKRSLEQAPHNDIEAHDHDHHHQHDEYPSKKLKEAEDIIYTEDQNKAIRTKAFELMKDLIIPSTIALDDNSTIDNSHHHEIEKAISSSSSVVADLHHQELSNSSATFVMDFDMYLSNELKRTDVAAADGEGGFSPLDYFPVEQGTDELDQDWIFIEDALLRSEYWKANHHGPFQPIFAFAFEEAIARNLRTSIP
RcMYB8d	MGRSPCCVNEGLNRGAWTAIEDQVLIDYINTHGEGKWRRIPKEAGLKRCGKSCRLRWLNYLRPDIKRGNITQEEEDLIIRLHKLLGNRWSLIAGRIPGRTDNEIKNYWNTTLGKKVNNGQDDVHQVHLTVENKNTKKKKKKKYKTKSLTTVLDSIAAIRTRAVRCNRVVVTSHLVPHPFVKNVHGTALEEGINNSEEDNTITTATATTTSPSENLVLEFDVGKLFNVSENIPDSSDDYWELYQFGGGDKVLEDQYGGNINNGGGSSNNYKWSSASSEPILFSEEMLKDWMREDCFHHQS
RcMYB8e	MAPKKEESAKREVMKMKSLEAVMKNTKREVNKGAWTAEEDQKLAEVTAIHGAKKWKSIAAKAGLNRCGKSCRLRWLNYLRPNIKRGNISDQEEDLILRLHKLLGNRWSLIAGRLPGRTDNEIKNYWNSHLSKRINQKEKQRNIGGDDDSTRQISTVDQKPGTHLGEQNKIHGEMKQDSSSEEGTTTTTTTSASNKGGDDHENYSNLDIDIDDFFDFSNEGPFNLEWVNKFLY
RcWERd	MGRSPCCSKEGLNRGAWTALEDKVLTSYIKAHGEGKWRNLPKRAGLKRCGKSCRLRWLNYLRPDIKRGNISGDEEELIIRLHNLLGNRWSLIAGRLPGRTDNEIKNYWNTTLVKKAKPESHSGSSKETSPAPTKFRPRTPSATATQPQVIRTKATRLTRMLVPSLPLLIDDYSTTTSPLDLRVPQTQSVSSLPEDAANTEVHIQGTDAMNFGCNGFQAAAGEDEDAMGGYDIPLDDGMLNDWTGNDNCDLEKYGASLDLDSLAFLLDSDDWLGQENSI
RcWERf	MRRIPCCSKEGVNKGPWTAEEDKMLADHIKAHGEQKWSSIPKQTGLKRCGKSCRLRWLNYLRPNIKRGNITQEEEDLIIRLHKLLGNRWSLIAGRIPGRTDNEIKNYWNGHLCKKSQLEKSKVAAKNMRPSDEAKVEEDHRHDSKVESESSEGSLFSHSSTTSTTTEEDSSDILMDFYTREITLSEFLDTDFTKFSSMISTDKVLMVQGEGEDQIQKQPQVSSSQAEAEANDEAPMNVIISQEMMDNLIVWEYQSDSDFGFKLSAAFTDSVADEERILDFMN
RcMYB308f	MHTCVSQYGKADLSCSLISLKISDILKMGRKPCCEKEGVIRGAWSTMEDQILTDYVLTYGEGRWRDLPQKAGLNRCGKSCRLRWINYLRPDIKRGNISAEEEDLIIRLHKLLGNRWSLIAGRLPGRTDNEIKNYWNTTLCKRSPSMEQNDEEKASRLKKCTARSKQRVSAESQKKQVEVIRTKAVKCSKVFIPSHLHSYTNAVTNSASSEYSTEVPGSSAAQEQNSCGLVMDFDINDLLISDMLESSKDFLQHQVNECHEDQMGDDGAKLEDLLMAEARSENWMASTHDYPFQPNIDDEHVDLNALSSFLSAADDDDHDWIIG
RcMYB6a	MGRSSRFEKVGMKKGAWTAREDQILIDYVKKHGEGKWGKISKETGLKRCGKSVRLRWLNYLRPDIKRGNIADDEEELIIRLHRLLGNRWSLIAGRIPGRTDNEIKNYWNSTLRRKLQQENHLNEIKENSSSPSGSGADEDDPHSTKNNGGVGGGMVEPTSSYCFTNHNEKKEDHQRYHLESTTTTTTNKTTFFSGATVEAEANKNDIELAGDDLSNDVTWNDFIMDLNEGQLDISEFLQTDFSKLCESESPMKVEVGGCSTNHELPNNWAGGRS
RcMYB308b	MGRSSSRCDKEGANKGAWTAHEDQVLRDYVKEYGEGKWGKMSRETGLKRCGKSCRLRWLNYLRPDIKRGNITEDEEELIIRLHKLLGNRWSLIAGRLPGRTDNEIKNYWNSTIRKKQENSSRRSRNERKTIKDPYLTNNEIRPTSSTRNELAEQPFLSGVERNIKAEPDSGDGFLQTTGESGMAWNFIMDLNAGQLSISEFLHTDFSKLCELNTMVADCTNGADIGHLEL
RcTT2	MVPLSTRSYKNKEVNRGSWTAEEDQRLAQVIEVHGPRKWKSVATKAGLNRCGKSCRLRWMNYLRPNIKRGNISDQEEDLILRLHKLLGNRWSLIAGRLPGRTDNEIKNYWNSHLSKKIRHNERSQKQNRLLCASSNPAAQELSSSSEPQNVELMENNAVPIGMEDDSTKREENYFFKSMSFNGSSGDEFLFDGSTADEGPLNLEWMNRFLEMDESWFTLHDI
RcMYB73Lb	MEPELAEDSVAVIEVDASEDDAGSGKDEAAKGGKGKKGKSKVRGPWSPEEDKVLSRLVSKFGARNWSLIARGISGRSGKSCRLRWCNQLDPILKRKPFSEEEDQMIIAAHTIHGNKWAAIARLLPGRTDNAIKNHWNSTLRRRDPDRMKSESGNMVEDVSLDKTIASSEETLSNGDVNSSKSTEGKEVSSLEYTDDQHEDKVSTDGLYGNEAREPCTLFRPVARVSAFSVYNHLGGQDPSSSLQRPIPVQGPLVQVAKLDVGICKLVEGIYGEWSVPDQCGHGCCCTQNGRNTENSLLGPDFVEFSEPPCFPSFELAAIATDISNLAWLKSGLENSSARVTGDAAGSIPSHASQGQLGHFEESRMNHLFHHEERKDRLMSMKTNVLST
RcMYB1L	MTVPNDAASKLDSHRAEPDASSSLADDGGEVAAGKVRGSWSPKEDEMLTRLVTQFGARNWSVIARGIPGRSGKSCRLRWCNQLNPGVKRKPFSDEEDRIIVAAHATHGNRWAIIAKLLPGRTDNAIKNHWNSTLKRGRKYIPRTRNMKEDSSLERSKASSEETVSAGNLSSVRTPEGREVLIVDNSFNQLDGRCQTEDGVAVTELKDNSILVAELKEESTLCRPVARVSAFSAYNPSNGPSNGSIVPRPVPTHGPLVQTSNLDFDFCNSLEGDCNEPMVPLRCGHGCCDRSGGHFQSSLLGPEFIDYEEPPSFSSPEFISCATDVNNIAWIKSGLENRETMRVAENVASQRFSQAAAATPQMGYYEMNMMNGHMRFVEGQNRLMGMMTEMLSTPMPRQT…
RcMYB1	MSGGGDNRVKGSWSPQEDSTLIKLVAEHGPRNWSLISSGIPGRSGKSCRLRWCNQLSPDVQHKPFSPAEDAAIVRAHALHGNKWATIARLLPGRTDNAIKNHWNSTLRRRRLAESSSASSELKRLIGATSDDPETKRQCLRGASAEEDSFKAVAAGVEGVLTSLTLSPPGQKVENEVVLKSEEVGEEEEEDNDDHQEEAVDDEEKCTVEMEETCLMTMMQRMIAQEVRNYIESLRAENGLVFGLQSTVQNDRKC
RcAS1	MEMKERQRWRPEEDALLRAYVKQYGPREWNLVSQRMNTPLNRDAKSCLERWKNYLKPGIKKGSLTEEEQRLVICLQEKHGNKWKKIAAEVPGRTAKRLGKWWEVFKEKQQREQKNNKTVVQPIEEGKYDRILETFAEKLVKERPAPAYLMATSKGAFLHNEVSPAPSMLPPWLSNSNVTSHVRPPSPSVTLSLSPTVAPSRASPPIPWLQPDRGPENSSFVLSNLPPPGSAPCGENFVISELVECSRELEEVHHAWAAHKKEASWRLRRVELQLESEKACRKREKMDEIEAKVKALREEQKAALERIEAEYREQIAGLRRDAELKEQKLADQWSAKHMRLTKFLEQMGGRPRLAEPNGR
RcRAX3b	MGRAPCCDKSKVKRGPWSPEEDATLKNYLHEHGTTGNWITLPTKAGLNRCGKSCRLRWLNYLRPDIKRGTFTEEEDNVICTLFRSIGSRQVNDYGTHIWYQYYRFCYNVVLLGCPSQELIIYVSLCFGIRWSVIASQLPGRTDNDVKNYWNTKLKKKLLAVAARNNIVATRQTCDHNIADQFSAPVPPKIETPHGPETSSCLGGTLPYAANISLVHSFDQPKETFEPWCNHSDSKPMEVSDFGSTSESNSFSIPLSHQEVSSLPSSSSLAQLDQYHCSLWSGHEGINYVNSEFLMDFGFETPPADQFLLGGYGH
RcRAX3a	MGKAPCCDKTKVKKGPWSPEEDAKLKSYIDKHGTGGNWIALPQKIGLKRCGKSCRLRWLNYLRPNIKHGGFSEEEDNIICSLYINIGSRWSIIAAQLPGRTDNDIKNYWNTRLKKKLLGKQRKEQQAQNRKAAASLKQEIKRSSTTTNFHLPPDDFVNQVNPYWAPELPVVLPVMSYQTHDAQVLDDHQASIKNMLIKLGGRFSDTTNSMYSPIDHISSTSSHQFYQNSGIDHMLACSPAANSNYAQLGPSPSPSPTMFHGVDHQSDLEAELSELIFGNSQPHQQYDGLAGFYQMETLNNGSTGVTTSTSAESEISWGDISSLVYSTTTPLVSEYENSCQQGVRPSDSAFAESTYFGMK
RcRAX1	MGRAPCCDKANVKRGPWSPEEDSKLKSYIELHGTGGNWIALPQKIGLKRCGKSCRLRWLNYLRPNIKHGGFSEEEDNLICSLYISIGSRWSIIAAQLPGRTDNDIKNYWNTRLKKKLLGKHRKEHQAAARRSAAGLKQQEIVKRGLIISSSSGNNNSMVNPVAAASQNPYWPELPVLQVPSIPNYSSPNQEVVVPSFNDHASIRKLLIKLGGRFHSDHHDNVAQPNIQDVYSSNGDIQLPVDQFPSSTQQIYHEESEANMHSSASLIAALASNNISNPGQFAQMNHYNNPADNAGYGGAVNMFQGGQSSNYFLSNELKDMVYNIDPEKLDGLEFLYSEDVMIMMNDRPISSTTNTSTSYGDQSTIGWSGDQMQLVYPPPLAASGSDYHEAMQRMIMPQD…
RcMYB308d	MGRSPCCEKAHTNKGAWTKEEDDRLIAYIRAHGEGCWRSLPKAAGLLRCGKSCRLRWINYLRPDLKRGNFTEEEDELIIKLHSLLGNKWSLIAGRLPGRTDNEIKNYWNTHIRRKLLTRGIDPATHRPLNETPQDSATTTTISFAASSAIIKEEDQKISTSIGIVGSKDSNNPVQEKCPDLNLELRISPPSQAKPAESLKSGGRGVCFSCSLGLKDSKSCSSCGIDNIGATSAGTSNIAYDFLGLKNGVLDYRSLEMK
RcMYB36	MGRAPCCDKANVKKGPWSPEEDATLKAYIEEHGTGGNWIALPQKIGLKRCGKSCRLRWLNYLRPNIKHGGFSEEEDNIICNLYISIGSRWSIIAAQLPGRTDNDIKNYWNTRLKKKLLGRRKQSGANRGSQDLKDASDDAHQALSSSALERLQLHMQLQNLQNPFSFYNNPALWPKLHPFQEKMIQTVQSMNDQNSANPLMMQQFSVPSHDQTVQGHKVNDHFYEQTTGALAIQEQYAKLCINPKMDELENALNGMSSSFISTSNPVDSTIVVAKPDMIEQQVNSSFQAQLDGINNSVGFTSQQQDDQIVEFDCFKEMNVSKDSLMWWANDFDNKSASSNSWDSTSVLQSQGMFQDYELGYNL
RcODO1b	MGRQPCCDKLGVKKGPWTAEEDKKLVNFILTHGQCCWRAVPKLAGLRRCGKSCRLRWTNYLRPDLKRGLLNEAEEQLVIDLHASLGNRWSKIAARLPGRTDNEIKNHWNTHIKKKLIKMGIDPITHAPLQKQVTTTPQETPCEANIQQSVNIPEHGVSGNENGSSATENSSSNEAQSLIEVNANGDDDPLVNYILSDTGDTFLQDWSWNFPAVEDNYSDLGLSSTSSEDSSAWFMDCKDFGVEDFELGYCIN
RcODO1a	MGRQPCCDKLGVKKGPWTAEEDKKLINFILTNGQCCWRAVPKLAGLRRCGKSCRLRWTNYLRPDLKRGLLTESEEQLVIDLHARLGNRWSKIAARLPGRTDNEIKNHWNTHIKKKLLRMGIDPVTHEPLHKDQDDLINKETIISSHTNQANNNLPQSTTENSSSNSSPAENSSSSSSPNENSSGDDQSTLIDSICNVDESLMNSLWVDETPLIDALWNSDQVPDGGDYIENGMGVQSNWEENCSWLLDCQDFGVHDFGMDCFIETELNALDTLGMEKI
RcLAF1	MGCKSSDSPKPKPKHRKGLWSPEEDQRLRNYILKHGHGCWSSVPINAGLQRNGKSCRLRWINYLRPGLKRGTFTKQEEETILTLHHMLGNKWSQIAQHLPGRTDNEIKNFWHSYLKKKVAKDNEDQDHMELAQSKSQYTSTSSSDHNLDQPSPCSEKLTSTQIPSYNESPILVPQIDHQSQRPSPLPKILFAEWLSLDHVQGGSIGNNTGIDQHDYNPRADHGLGHTYSFNNEATFGSSGFHHGPATHEIMNSQFRYDPQDQIPGTGFADFISGGDLCSDFTLHDDVMYI
RcMYB124	MQEIKKKLGNEYSDPKKKERHIVTWTQEEDDTLREQISIHGTENWAIIASKFKDKTTRQCRRRWYTYLNSDFKKGGWSPEEDLLLCEAQKIFGNRWTEIAKVVSGRTDNAVKNRFSTLCKKRAKYEALAKENASSYMNQNDKRVIIRNGFNTDGTSENTSPLKKMRRSHIPSLSENCNYGDRRHGQCGKTNQQLRAPFTVLIQNIHSVNNLQDQHNVNISKEAPRDAAQTNKFQGSFLKKDDPKITALMQQAELLSSLAMKVNTDNTDQSLENAWKVLQDFLNQSKESDILSYGMSDFDFQLEDLKYLLEDLRSTSEGGRPSWRQPDLYDESPGSSEYSTGSTLLSQTECYKMEQIEAEIGTITQDIPHELQTIHIGEQNNIGELEKGIVSNGTRKQAE…
RcMYB46	MRKPEPSVVSSTGKNNKNNSMSNKLRKGLWSPEEDEKLMRYMLNNGQGCWSDVARNAGLERCGKSCRLRWINYLRPDLKRGAFSPQEEDLIIHFHSLLGNRWSQIAARLPGRTDNEIKNFWNSTIKKRLKVLSSSSSSTASPNASDSSSDQPNNKDFFTAAGGGGGFMNIIPPSMMPIYGDSSMQSTSLINHMFDPFPMVEHGGYYNNGNPCTAQIGSSVGSGADDCGFEENIEAFGNVNIGVEEDIFVPPLESVSTTDQDQNLKTETIFYDNNNYYSNSNNIIKGENMIGVGNYFEDDQDQGLTMGEWDLEDLMKDVSSFPFLDYQS
RcMYB46L	MRKPELSVGKDVKANSNSKNKMMNNKLRKGLWSPEEDEKLMRYMLSNGQGCWSDIARNSGLQRCGKSCRLRWINYLRPDLKRGAFSPQEEHLIIHFHSILGNKWSQIAARLPGRTDNEIKNFWNSALKKRLKNNNISTSASSPNESDHSSEPNVNIGGATPFIPMHNEHDMLMSMMYMDSSSSSSSASMQVINNSTFAPNFSVLDSSSLLNYVNHTGLTQLPEAQYGDYGNYLEAGHKMGIEGDLCLPHLETSRRSLIEKNNGQVVDNLSNNNINHFHNDNNNNCFTNTASNMSFKVDDGDIFEQAEAGGSSRVGEEWDFEGFMQDISCFLS
RcMYB62b	MAGVANSVYTCPNEEENEMRKGPWTLDEDTLLIHYIANHGEGHWNALAKCAGLKRTGKSCRLRWLNYLKPDIKRGNLTPQEQLLILELHAKWGNRWSKIAQHLPGRTDNEIKNYWRTRVQKQARQLNIESDSKRFLDAVRCFWMPTLRQKMEQTSSLSLDPPSSSSSHSNYLTSQISIAPSLSTSTQTCSVPSSPPSKVVSHVSDYSPIGTSSPSHNSLSSDSLISQLPQITEQPASSSYAFEALNDNYYMDYDMEGFSLDPVSEMVSFDTSQFDCQMAESYWIPSNYMTDTLWNMQGM
RcMYB24b	MSSNTKSFSSSSSEDDNELRRGPWTLEEDTLLIQYIARHGEGRWNLLANRAGLRRTGKSCRLRWLNYLKPDVKRGNLTPEEQLLILDLHSKWGNRWSKIAQYLPGRTDNEIKNYWRTRVQKQAKHLKIDTDSTEFQNIIRCFWMPRLLQKIGDQNQLAASHQHSITAPPSQPQFTEQGAVDMSGFVYDLDIKKQNTECILPSELPMESSNTSQFSEYYPSSSFGGAIVRNDHFVNNNSHDMEVFNLGNSAAADTCYVPESESNWLEIDFSCSMWNMDELLQRC
RcMYB30c	MGRAPCCEKVGLKKGRWTAEEDQTLINYIHANGEGSWRSLPKNAGLLRCGKSCRLRWINYLRTDLKRGNITPQEEDIIIKLHASLGNRWSLIASQLPGRTDNEIKNYWNSHLSRKIDTFRRPLNMMHMATAAAASSSSGSSTAADVQMNMAMKLGSPTSKRRGRGGRTSRWAMKKNKISYASTAINHHLDCTHKDDGSATVTSSSSINMCPPPPPSAAAVAAGIGQKETQNLGGGGPSDCSEGKIDGGGEVAFNDLMMDAVNETILDPAGALTLSGERQSDDDDIMGVIRDEDTGKLLCGPNKVMTTCTAAASPEEEHQLDQISATNLSSSSHSNSKSSYYGETEAAAFDGEDWYNSCSNYSAGSAAATCNFNQQKQQLDGMNGTLDDEMRWNWESDIH…
RcMYBP	MGRAPCCEKVGLKRGRWTAEEDEILTNYIQLHGEGSWRSLPKNAGLLRCGKSCRLRWINYLRTDLRRGNITQEEEETIVKLHTALGNRWSLIAAHLPGRTDNEIKNYWNSHLSRKIYTFTKLMKNECLIPTMINNVSKLAAAKSKRRVRTSRSAMKSKNKLNKNGTVLAPFPQVPKPAYKTDVFESLTRENPNQVQTSHSMGLECWAPKERDEKEEEEKTIRTLGGVQGSCLDITAGMISSTTPAIYAANNGEKEALDPYECVDSDVIVDHNPSGSTTVVGFKQQRENGVMGFTDDHEVTIKSHQGIWSSNIEGSCGEMYAFSSPLNAAFDDHEWLDCDWFGGGGGLQCHDDELELWGEREVRIPWLWESGNDVGDQRD
RcMYB113c	MEDQSGLRRGAWTIEEDNLLRQCIAKHGEGRWRLIPPAAGLNRCGKSCRLRWVNYLKPDIKRGDFEDDEVDLLHRLHNLLGNRWSLIAGRLPGRTANDVKNFWNTKRRRDKPQRLVKPIILRPKPRRLISTSSLCLTGQGLIGDQSQLKKNISMALPTSSASPTSPIQQEIDRLRAFLEEEESIRTTTCFSLTPEGLFIEDHIQSENSISCRALPTSTALEDQLDWWMTFLDR
RcMYB114c	MGESSTCYDKNEGPKKGAWAASEDQIVIDYVKKHGVGKWGKLSRETGLKRCGKSVRLRWLNYLRPGIVRGNITEDEEELIIRLHKLLGNRWSLIAGRIPGRTDNEIKNYWNSCLKRKLQQQNHLAVPRNEEIREDLSSSAAVAAAAEKNPHLTGNNVNEDEDYHQHHDVDFGVGIEFEAIDNNNGTGDDEHLRDDLWWNNFIMDLNDIQLDASEFQPDFPEIRLGNLW
RcMYB3a	MGRSSTYYDKNDGLKKGAWAASEDQIVKAYVKKHGVGKWGKLSRETGLKRCGKSVRLRWLNYLRPDIIKGNITEDEEELIIRLHKLLGNRWSLIAGRLPGRTDNEIKNYWNSTLKRKLEEENHLEVSKDEEIKEGFTSSAADEDDPHLTKDNVIEDEDHHRQPHDVDVGVGVGATNNNGTGDDEYLRDDLWWNNFIMDFNATQLDISEFQTDFPEI
RcDIVa	MFQEAAPPCWPAGVSQSTSSSARWTRPEDKLFEQALVRFSDDLPDRWERIAEMVPGKSAEEVLEHYETLVHDVVEIDSGRVELPSYADDTVVGWDTSSQISFDGCKNNNNSGGGGEAAERKKGKPWTEIEHKLFLVGLKQFGKGDWRSISRNVVVTRTPTQVASHAQKYFLRQSSGKKERKRSSIHDITSVETNSVPAPAERKWIPPPPPPPGDQGGSFGFPDFGFPK
RcWERb	MGRNSGFEKEGLKKGMWSAREDQVLQNYVKKHGPGKWGKTARETGKFLIFFIFTFDIQQCLKRCGKSVRLRWLNYLRPGIKKGNITEDEEDLIIRMHKLVGNRWSLIAGRIPGRTDNEIKNYWNSTLRKKLAEQKEKESEMSRNEMIKENLPSPVGDDGNQHLTKCDVVVGGGGGLMCFASNVNVEEDHQRRCLGGTSTDTTILSPRVGDGTGGGANNNIEPAGDDLNYNAMTWNDSIMDLNGGQLYMSEFLQTEFSKFWEETDRFLNFEVGGCSTINHELPNNWDG
RcCDC5b	MMIRGGLWKNTEDEILKVAVMKYGINEWDRISTLLNSKSAKQCKARWFQWLEPSIKKVEWTREEDEKLLHLAKLMPSQWRTIAKNVNGRTASQCIERYEKLLDAACNDNYEDPRRLRAGEIDPNPETRPARPDPVDMDEDEKEMLSEARARLANTKGKKAKRKAREAQLEEARRIASLQKRRELKAAGIDDKSTWNQQKRKRNGIDYNAEIPFEKKPPLGFYNVGDEDREVVLEQHDQFPLTIEELEGKRRVDVEAELRKQDIAKNKISNKLNIDDFSNVETVRKRSKLMLPAPQISDTELEEIAKMSNAGDLVGSENGFTDANYFGVTHATRRFGLTPSKGTVIRDELHINEGIDKDDGVNLKQLKCSQRFRINNLHKGLSNLPKPKSEYQIVVQPVP…
RcWERi	MNRGAWTAQEDSILVDYVKTHGEGKWSKVSKERGLKRCGKSCRMRWMNYLRPNIKRGNISPEEEDLIMRLHKLLGNRWSLIAGRLPGRTDSEIKNHWNTVIRRKIINDNKKQCQSENKKQNNKPSDSGSHLLLTADSDTVHMNPVKNKELPSTVLQQSQNAGYLETDVNAEPTQDGNSGNGTVVMEPKPSSDVSISSTEGNPPDDIMGNYLEELLRSDIPALEFWKLCNFDNDTVV
RcCSA	MGPQQHHQMRSDSSYRQDLNFFPSQLCLSKTTFGVVANSEMGYGVHDRKSTMYLNLVGDESDHDDVIQTTAAGKTKLCVRGHWRPAEDSKLKELVAQFGPQNWNLIAEHLDGRSGKSCRLRWFNQLDPRINRRAFNEEEEERLLSAHRLYGNKWAMIARLFPGRTDNAVKNHWHVIMARKHREQSNVYKRRKPSSSSQPIIIPHHDHDEEDGTKNNAFSDRSTISINTSNDESGSAASASTCTNISLTPSNRPLVPSFFKNINPFQQHKIFGSQMKSCRIKGNENGQSTVSNSETSGDESVLTTYRTNNNNVSSMSGEDQNEKTSVMPFIDFLGVGST
RcWERc	MRRSSTYYDKNDGLKKGAWAASEDQIVKDYVKKHGIGKWGKLTRETGLKRCGKSVRLRWMNYLRPDIIRGYIKEDEEELIIRLHKLLGNRWSLIAGRIPGRTDNEIKNYWNSTLKRKLEQENHLEVFKDEEIKEDLPSSVAAADEENPRLTKNNVVEDEDHHRQHYDVDVGVGVGVEATNNNGIGDDEYLRDDLWWNNFIVDFNDTQLDVSDFQTDFP
RcMYB305b	MGHHSCCNQQKVKRGLWSPEEDEKLIRYITTHGYGCWSEVPEKAGLQRCGKSCRLRWINYLRPDIRRGRFTPEEEKLIISLHGVVGNRWAHIASHLPGRTDNEIKNYWNSWIKKKIRKPSPPSSTSTTTSTTAPIAQMGYNDSTQQLDFVSQDYIASKPHAQDQTIFSSTYPMFMFDTTAIDQLAAENYNARVELFQDMVSVGFSNPDVPWNLNQHQVQALPPPPPPPAMDINYLPPLIENMDSMLPIIDDHHHQVLQPNNCSNMDMEEGDHHHHQDQMAELNEWVVSQQQYSSSCPNFLFWDEMNGVVDDHQEPGSINIVGEDHHNIIVPATSSTTGANAVLLSSFPSSL
RcGL1b	MGSRSHCPRDKHGRKKVAWTAFEDQIVKDYVKNHGAGKWDKLSKETGECLKRSGNSVRLRWLNYLRPDINTSSITEYEEDLLIRLHKLLGNRWSLIARRIPGRTENQVKNYWNSTLKKKLSQKNLCEELCNWTLEDSSSPVPTTDQDDPHWTKKNVYEEGQACQG
RcMYB114d	MASEKQEPTAREFVKGKWTTQEDEKLTEAIAVHGAKKWNSLASKAGLNRNGKSCRLRWVNYLRPNLKRGDMSDQEEDMIIRLHKLLGNRWSLIAGRLPGRTDNEIKNYWNTHLSKKINQKEKQSSNGSNSTIQIPTVDEKPSVADDDRKVHVEMKQECLSSGVGTSAALIKKEVMIDPEDYSNTNINNIDVDDFFNLLHKEPLSWEVPQIP
RcMYB62a	MAGVANSVCTSPNEEENELRKGPWTLAEDTLLINYIANHGEGHWNALAKCAGLKRKGKSCRLRWLNYLKPNTKRGNLTSQEQLLILELHSKWGNRWTKIAQHLPGRTDDEIKTYWRTRVQKQVRQLNIESNSERFLDAVRCFWMPTLHQKMEQPSSLSLDPSSSSLSNSQIAVAPSLSPQTYSVSSSPPCKVVSHVSDYSPIGNSSPSHSSLSSDSLISQLPQIQEQPASSSHAFEALNDNYYVDYDMKGFSFDPVSEMASFDTSQFDCQTAESDWIADNYMTDTLWSMQGM
RcMYB35L	MGRPPASCDKLINVKKGTWTEEEDANILAHHVSKNGIGNWTSVPKKAGLNRCGKSCKPRWSNYLRANLKHETFTPQEEELIVRLHATIGSRWPIIAQQLPGRTDNDVKTYWNTKLKKKLSDMGIDPVTHKPFSQILADYGNIGGLPKSGMRIGIGASLNKDLKNAMLMKSSEPYTSGLSNFNNSHLVPTTKIEPMQATSSTKLYNYQPYDLLTQLQAMKYVTEVSNSTTNTNPAPSPVNFYSEGSLSSSSSSTSSSAAVQEKSPLAFGWSDFLLEDAFVPTEDARGAMPQGEIWDQATMQDNMAESSSKDMFHQAQTENVGMSYGMSSNQVEAIADPCDSSFVEAMVAKENDLFLEFPELLLEEPFYY
RcMYB3b	MRKPCCEKTEMTKGAWSIQEDQKLIDYIQKHGEGCWNSLPKAAGLRRCGKSCRLRWINYLRPDLKRGSFGEDEEDLIIRLHTLLGNRWSLIAGRLPGRTDNEVKNYWNSHLKKKLLNIGTTTLRPNKLREINHAPYNKLVKYFNDMDDEVVDEVSTDSASTEISSCLVPKLNLDLSLSLALE
RcMYB119	MEGEDGAASDHLHHHHGVYGIRNNHIQNPHQHHNQLFKPGPPLTAIDRFLWSQNNAKNKERIISSNGFSSFGGAMGDLHACSNWPPSSLGETSLDELLFLDHGEAMTWPPEKIQNPNMGFKEDQVKVGSKGVGKRAKTGSSVPLIKGQWTDEEDRKLMRLVKQYGVTKWAQIAEKLVGRAGKQCRERWHNHLRPDIKKDSWTEEEEKILVEVHAEVGNRWAEIAKRIPGRTENAIKNHWNATKRRQNSRRKNKQTYTKNGPSSSNKPPQPSILQNYIRSKIFNNKANNNSSSNAPPTPSNISTTTPTSPSNLTQEEPSKSPSIFCSRTHRIYLVVNTLH
RcMYB63L	MVRTPCCDQCNKGSLKNGTWAPVEDRKLLDYITRFGYWNWRQLPKFAGLSRCGKKCRLRWLNYLNPNIKRRNYTCEEEEIIIRLHEKLGNKWSAIAEQLQGRTDIEVKNHWHRNLKRRFMVNKRTRPPQFQSDAGAICDDQPRTKRIPQTPDYLKDYVWSKR
RcMYB54b	MGPQQHHQMRTDSSYRPDLNFFPSQLCLSKTTFGVVANSEMGYGVHDRKSALSLNLVGDESDHDVVIQSAAGETKLCVRGHWRPAEDSKLKELVAQFGPQNWNLIAEHLDGRSGKSCRLRWFNQLDPRINRMAFSEEEEERLLSAHRLYGNKWAMIARLFPGRTDNAVKNHWHVIMARIHREQSNVYKRRKPSSNSQAVIIPQHDHDHGQEDGAKNNASSDRSTISINTSNDESGSAASASTCTNLSLTPSNRPLLPSFFKNINPFQQHKTFGSQMVAGAGRIEGNENGQLSDSNSETSGDESVLTTYRTNSNNVSSMSREAQSDKISVMPFIDFLGVGST
RcMYB93b	MGKSLCCDEPGLKKGPWTPEEDQKLVQYIQQHGHGSWRALPKLAGLNRCGKSCRLRWTNYLRPDIKRGNFSQEEEQTILHLHSILGNKWSAIATHLDGRTDNEIKNFWNTHLKKKLIQMGIDPMTHQPRTDLFSNLQDLLPPQYQLLDQHAATTLHGAAEAVAQLVKLQYLQQQYVLQSHLLNPSVGSYAPPPIKENLPVLNSSHVVLENPSSFSQPLHYGTLEPHQDDPQVRFSTFAVPEIDEMGQGSKFTPMVSSLCQAEKNPLEIDEYCPWFLQYSSNIPTPLGSTLINNPGDASCSTSSNGGIRSSTSSSYWPELFLEETKTNYD
RcSMH4	MRELIRKQYKSWTSKEEEALAAGVHKYGSGNWKTILKYSKFARYLARKSCGDLWKKWRTMAFRVSNEKLKTMSPKVKKVVAARLEAINDGKSSAFAERKERGITGSGWTVEEEEALAAGVEKYGTSKWKHILEDPEFGPVLAIHPCTSLANKWRNLTDSVSEEKLRRMSCKVREVMDASLRSKINDDQGEETERVSKMEEDTEESTMSTKVRKVVDDEVQNSANPNEAVKETERVPDHEMVEEDETLMMDVESSADPAEAVKENERILKMKEDAKSMLLLAKEIWGHCSTEGTNRVSAPACPQAVKESKRISEIAEDIDRFSAAPPPQAEKKTKIFSEMEEDTDRGPAPAPPKAVEETKRVSETAEDTKSMLLFMNQIYERFTQ
RcWERa	MGESSTCYDKNEGPKKGVWAASEDQIVRDYIKKHGVGKWGKLSRETGLKRCGKSVRLRWLNYLRPGIVRGNITEDEEELIIRLHKLLGNRWSLIAGRIPGRTDNEIKNYWNSRLKRKLQQQNHLEVPEVPRNKEIREDLSSSAAVAAAAEKNPHLTGNNVNEDEDYHQHHDVDFAVGIEFEATDNNNGTGDDEHLRNDLWWNNFIMDLNDIQLDASEFQPDFPEIRLGNLR
RcMYB114b	MEVRKGSWTKEEDQLLRNYIDTHGEGRWHKVPFQAGLNRCRKSCRMRWLNYLKPNIKRGDFVEDEVDLMIRLRKLLGNRWSLIARRLPGRTSNDVKNYWSARRRRDIDFGIMKNNKPPKITKNTVIRPRPRIFTKSLHYLSARPATSKPIELAGNSSSSISPPIQNEVDEWKTLLEGDVLTNFWVEDLASISSTIGVNSTEQGFEMDLWHFLQEEARQ
RcMYB73	MAVNRKEMDRMDRIKGPWSPEEDDALQSLVQKHGPRNWSLISKAIPGRSGKSCRLRWCNQLSPQVEHRAFTPEEDDTIIRAHARFGNKWATIARLLNGRTDNAIKNHWNSTLKRKCSSMSDDGDGNGNVFGGGYDGNFHVQPPLKRSVSAGSGVPVSTELFMNPGSPSGSDVSDSSVQVMSPSHVYRPVARAGGVLPPVETTSSSNNNNNNSHINLNSDPPTSLSLSLPGVDSCEVSNRVAATDSTIQNQAHPAPAPVSDPMRSFPAELLELMQGMIKKEVRSYMEGLEQSGFGMMKQQNDGFRNVAVKRIGISRIE
RcMYB6b	MRKPCCDKQDTNKGAWSKQEDQKLIDYIRKHGEGCWRTLPQAAGLLRCGKSCRLRWINYLRPDLKRGKFAEDEEDLIIKLHALLGNRWSLIAGRLPGRTDNEVKNYWNSHLRRKLMNMGIDPNNHRPTNTLLPRPHNHHQSPPQTLKSPAGSGINNFNHEPVVIESKSSRGDDQNCEQVSDGRSCLEDDSSCGGHHLPDLNLDLTVHLSAPNFSSPNDDHQYLIKELNEPIHRPHLNISDPPEMLIGTKSAIFASSTTLPLFR
RcMYB101Lb	MAHNGINNINGTAMYGEGNSELSCVFMEGNNMGLKKGPWTAVEDQIPMEYVSKQGEGNWNSVQWNSGLKRCGKSCRLRWWANHLRPNLKKGAFTPEEERLILELHAKYGNMKWARMASQLPGRTDNEIKNYWNTRVKKRLRKGLSLYPHDINPSKRSFLRAKYLIHQSLLQANYLKHHSSLQVKHLKNIHCQRSPPPLMPA
