# Supplementary material for: Dissecting the Genome-Wide Evolution and Function of R2R3-MYB Transcription Factor Family in Rosa chinensis
Source: Genes (Basel). 2019 Oct 18;10(10):823. doi: 10.3390/genes10100823 (PMC6826493; doi:10.3390/genes10100823)
Supplement: Supplementary file 1 [file genes-10-00823-s001.zip › Supplementary Files/Table S12.xls]

## Sheet: Table S12
Supplemental Table S12: Positive selection of R2R3-MYBs in R. chinensis and A. thaliana
Seq 1	Seq 2	SynDif	SynPos	Ks	NSynDif	NSynPos	Ka	Ka/Ks
AtDHL5	RcMYB114b	0.50	6.92	0.076	18.50	26.08	2.1847	28.7461
AtDHL5	RcMYB35	2.00	6.08	0.4327	20.00	26.92	3.5093	8.11024
AtMYB99	RcMYB124	1.50	7.50	0.2326	17.50	25.50	1.8491	7.9497
AtMYB36	RcDIVa	3.17	6.50	0.7865	19.83	26.50	4.6256	5.88125
AtHL1	RcMYB62b	3.33	6.67	0.824	19.67	26.33	4.1011	4.97706
AtMYB123	RcMYB124	4.17	7.83	0.9264	18.83	25.17	4.5869	4.95132
AtMYB12	RcSRM1	15.08	24.75	1.2558	66.92	89.25	6.0565	4.82282
AtDHL5	RcWERe	2.67	6.58	0.5825	19.33	26.42	2.7915	4.79227
AtMYB16	RcDIVa	2.17	6.25	0.4652	18.83	26.75	2.0944	4.50215
AtMYB87	RcMYB124	2.50	7.67	0.4279	17.50	25.33	1.9042	4.45011
AtMYB111	RcMYB124	2.83	7.50	0.5254	18.17	25.50	2.2452	4.27332
AtMYB28	RcMYB124	2.17	7.42	0.3701	16.83	25.58	1.5736	4.25182
AtMYB118	RcMYB54a	7.67	15.00	0.8581	51.33	69.00	3.6164	4.21443
AtDHL6	RcMYB73La	3.00	7.75	0.5445	18.00	25.25	2.2543	4.14013
AtMYB120	RcMYB124	2.67	7.75	0.4604	17.33	25.25	1.8514	4.02129
AtDHL5	RcMYB35L	3.00	6.00	0.824	20.00	27.00	3.2958	3.99976
AtHL1	RcWERf	3.33	6.50	0.8634	19.67	26.50	3.4186	3.95946
AtMYB28	RcDIVa	3.33	6.50	0.8634	19.67	26.50	3.4186	3.95946
AtMYB110	RcDIVb	10.83	20.58	0.9074	47.17	63.42	3.5916	3.95812
AtMYB19	RcDIVc	2.33	7.58	0.3961	16.67	25.42	1.5555	3.92704
AtMYB77	RcCDC5b	7.83	20.92	0.5189	44.17	63.08	2.033	3.9179
AtMYB86	RcMYB124	3.00	7.58	0.5622	18.00	25.42	2.1653	3.85148
AtMYB27	RcMYB62b	12.33	20.33	1.2406	47.67	63.67	4.7632	3.83943
AtHL1	RcMYB114d	2.83	6.50	0.6528	19.17	26.50	2.5007	3.83073
AtHL1	RcMYB8f	2.83	6.50	0.6528	19.17	26.50	2.5007	3.83073
AtMYB40	RcMYB114a	2.00	6.58	0.3895	17.00	26.42	1.4642	3.75918
AtDHL5	RcRAX3b	3.83	6.08	1.3753	20.17	26.92	5.1572	3.74987
AtDHL5	RcMYB113a	3.83	6.08	1.3753	20.17	26.92	5.1572	3.74987
AtMYB4	RcMYB124	3.00	7.50	0.5716	18.00	25.50	2.1249	3.71746
AtMYB80	RcMYB124	4.33	7.92	0.9815	18.67	25.08	3.6449	3.7136
AtMYB99	RcDIVa	2.92	6.58	0.67	19.08	26.42	2.4766	3.69642
AtMYB92	RcMYB124	2.67	7.50	0.4819	17.33	25.50	1.7759	3.6852
AtHL1	RcMYB124	2.67	7.50	0.4819	17.33	25.50	1.7759	3.6852
AtDHL4	RcRAX1	3.50	8.42	0.6063	17.50	24.58	2.2342	3.68497
AtMYB40	RcMYB62a	3.17	6.17	0.8656	19.83	26.83	3.1756	3.66867
AtMYB64	RcMYB124	3.17	8.50	0.515	16.83	24.50	1.8586	3.60893
AtDHL5	RcMYB113c	2.50	6.42	0.5497	18.50	26.58	1.9723	3.58796
AtMYB33	RcDIVa	3.33	7.25	0.712	18.67	25.75	2.5485	3.57935
AtMYB46	RcMYB124	3.83	8.08	0.7504	18.17	24.92	2.6851	3.57822
AtMYB41	RcRAX3b	8.67	20.33	0.63	45.33	63.67	2.2377	3.5519
AtMYB7	RcDIVb	13.17	25.00	0.9086	65.83	89.00	3.216	3.53951
AtHL1	RcGL1a	2.67	6.67	0.5716	18.33	26.33	1.9761	3.45714
AtMYB90	RcMYB54a	12.42	23.75	0.8957	66.58	90.25	3.0869	3.44635
AtMYB23	RcMYB124	2.83	7.67	0.5091	17.17	25.33	1.7537	3.44471
AtMYB17	RcDIVa	8.33	18.75	0.6735	46.67	65.25	2.3028	3.41915
AtMYB41	RcMYB27	7.33	20.33	0.4917	42.67	63.67	1.68	3.41672
AtMYB18	RcMYB54a	8.58	16.75	0.8622	49.42	67.25	2.9251	3.3926
AtMYB7	RcMYB4b	16.67	27.83	1.2011	64.33	86.17	4.0506	3.37241
AtDHL6	RcMYB54b	3.50	7.42	0.7441	18.50	25.58	2.4967	3.35533
AtDHL6	RcCSA	3.50	7.42	0.7441	18.50	25.58	2.4967	3.35533
AtHL1	RcWERc	3.67	6.83	0.9426	19.33	26.17	3.1567	3.34893
AtMYB96	RcMYB124	3.83	7.08	0.9589	19.17	25.92	3.2051	3.34248
AtDHL5	RcMYB1L	2.67	6.58	0.5825	18.33	26.42	1.9461	3.34094
AtMYB77	RcCDC5a	9.33	21.17	0.6649	44.67	62.83	2.215	3.33133
AtMYB59	RcDIVb	2.58	7.00	0.508	17.42	26.00	1.6773	3.30177
AtMYB16	RcMYB124	2.67	7.17	0.5141	17.33	25.83	1.6877	3.28282
AtMYB41	RcMYB8b	10.50	19.58	0.9412	47.50	64.42	3.064	3.25542
AtMYB41	RcMYB315	10.50	19.58	0.9412	47.50	64.42	3.064	3.25542
AtMYB50	RcMYB54a	14.17	23.17	1.267	67.83	90.83	4.0901	3.22818
AtMYB96	RcMYB86a	0.50	5.92	0.0897	6.50	27.08	0.2892	3.22408
AtDHL5	RcMYB306b	3.50	5.58	1.3551	20.50	27.42	4.347	3.20788
AtDHL5	RcMYB306a	3.50	5.58	1.3551	20.50	27.42	4.347	3.20788
AtHL1	RcMYB6c	4.17	6.50	1.4467	19.83	26.50	4.6256	3.19735
AtMYB116	RcMYB54a	15.08	24.42	1.3015	66.92	89.58	4.1353	3.17733
AtDHL5	RcSRM1	2.67	5.83	0.7053	19.33	27.17	2.2301	3.16192
AtDUO1	RcMYB124	3.67	7.58	0.7761	18.33	25.42	2.4477	3.15385
AtDHL6	RcMYB98	3.17	7.42	0.6317	17.83	25.58	1.9883	3.14754
AtMYB5	RcSRM1	10.08	18.83	0.9385	47.92	65.17	2.9489	3.14214
AtMYB68	RcMYB124	3.33	7.67	0.6501	17.67	25.33	1.9926	3.06507
AtMYB66	RcSRM1	2.50	6.58	0.5294	17.50	26.42	1.611	3.04307
AtMYB30	RcMYB4b	10.17	18.83	0.9541	47.83	65.17	2.8863	3.02515
AtDHL5	RcDUO1	3.17	5.92	0.9378	19.83	27.08	2.8102	2.99659
AtMYB42	RcMYB124	9.42	19.92	0.7465	45.58	64.08	2.2234	2.97843
AtMYB96	RcDIVa	2.92	6.17	0.747	19.08	26.83	2.2209	2.97309
AtHL1	RcMYB20	3.33	6.17	0.9567	19.67	26.83	2.8366	2.96498
AtMYB73	RcMYB124	3.83	8.50	0.6897	17.17	24.50	2.0413	2.95969
AtMYB114	RcMYB54a	13.42	23.75	1.0494	66.58	90.25	3.0869	2.94159
AtDHL5	RcGL1b	3.50	6.42	0.9745	19.50	26.58	2.8645	2.93946
AtDHL5	RcMYB46L	3.17	6.58	0.7691	18.83	26.42	2.2555	2.93265
AtMYB41	RcMYB33	11.17	20.25	0.9967	46.83	63.75	2.9163	2.92596
AtDHL4	RcMYB73La	3.00	8.17	0.5047	16.00	24.83	1.4696	2.91183
AtMYB53	RcMYB124	3.50	7.83	0.6793	17.50	25.17	1.9645	2.89195
AtDHL4	RcWERa	4.50	7.92	1.0638	18.50	25.08	3.0733	2.88898
AtMYB49	RcMYB124	3.00	7.50	0.5716	17.00	25.50	1.6479	2.88296
AtMYB41	RcMYB86a	12.33	20.00	1.2954	47.67	64.00	3.7274	2.87741
AtMYB29	RcMYB124	3.17	7.17	0.6671	17.83	25.83	1.8983	2.8456
AtMYB45	RcMYB124	9.75	19.50	0.824	46.25	64.50	2.3439	2.84454
AtDHL4	RcMYB30a	4.50	6.92	1.5157	19.50	26.08	4.3097	2.84337
AtMYB95	RcMYB8e	12.25	24.08	0.8504	64.75	89.92	2.4169	2.84207
AtMYB113	RcMYB54a	12.42	24.33	0.8554	64.58	89.67	2.4207	2.8299
AtMYB115	RcMYB52	3.00	6.83	0.6603	18.00	26.17	1.8685	2.82977
AtMYB41	RcMYB340	10.83	20.42	0.9219	46.17	63.58	2.5841	2.80302
AtHL2	RcDIVb	3.17	7.75	0.5903	16.83	25.25	1.6479	2.79163
AtMYB89	RcRAX1	3.33	8.08	0.5986	16.67	24.92	1.6683	2.787
AtMYB41	RcMYB113a	14.83	21.08	2.0864	47.17	62.92	5.7939	2.77698
AtMYB63	RcMYB4b	16.00	26.42	1.236	65.00	87.58	3.4197	2.76675
AtDHL2	RcDIVb	3.92	7.75	0.8403	18.08	25.25	2.3241	2.7658
AtMYB21	RcDIVa	7.75	18.33	0.622	44.25	65.67	1.7156	2.7582
AtMYB43	RcSRM1	2.00	6.08	0.4327	16.00	26.92	1.1797	2.72637
AtMYB41	RcMYB8g	11.33	20.25	1.0285	46.67	63.75	2.7984	2.72086
AtDHL4	RcMYB308e	3.50	7.67	0.7037	17.50	25.33	1.9042	2.70598
AtMYB41	RcMYB101La	10.67	20.75	0.8674	45.33	63.25	2.3366	2.6938
AtMYB41	RcMYB98	11.17	20.75	0.9482	45.83	63.25	2.5401	2.67887
AtDHL5	RcDIVb	2.67	6.58	0.5825	17.33	26.42	1.5588	2.67605
AtMYB41	RcMYB62b	13.08	20.92	1.3468	46.92	63.08	3.5876	2.6638
AtMYB60	RcMYB62b	14.75	27.75	0.9251	62.25	86.25	2.4589	2.65798
AtMYB56	RcRAX1	2.50	7.25	0.4618	15.50	25.75	1.2169	2.63512
AtMYB20	RcMYB4b	15.00	26.50	1.054	64.00	87.50	2.7738	2.63169
AtMYB27	RcMYB24a	11.83	20.00	1.1665	47.17	64.00	3.0401	2.60617
AtMYB31	RcMYB61b	10.50	25.17	0.6094	58.50	88.83	1.5781	2.5896
AtMYB34	RcMYB124	3.67	7.83	0.7339	17.33	25.17	1.8787	2.55989
AtMYB116	RcMYB4b	18.42	27.58	1.657	64.58	86.42	4.2336	2.55498
AtMYB75	RcMYB54a	12.67	23.42	0.958	65.33	90.58	2.4461	2.55334
AtDHL2	RcMYB124	4.00	8.42	0.7532	17.00	24.58	1.9136	2.54063
AtDHL5	RcMYB119	3.33	6.58	0.8432	18.67	26.42	2.1376	2.5351
AtMYB89	RcMYB4b	4.67	8.00	1.1281	18.33	25.00	2.855	2.5308
AtMYB98	RcMYB63L	7.58	16.25	0.7301	46.42	67.75	1.8356	2.51418
AtHL1	RcMYB1L	3.17	6.83	0.7215	17.83	26.17	1.7952	2.48815
AtMYB27	RcMYB93a	9.42	20.17	0.7308	43.58	63.83	1.8089	2.47523
AtMYB98	RcMYB30a	7.33	16.75	0.6573	44.67	67.25	1.6259	2.4736
AtMYB121	RcMYB54a	11.33	18.25	1.3202	48.67	65.75	3.2515	2.46288
AtMYB31	RcMYB41	9.17	25.58	0.4872	52.83	88.42	1.1949	2.45259
AtDHL4	RcMYB113a	3.50	7.42	0.7441	17.50	25.58	1.8233	2.45034
AtDHL4	RcAS1	3.50	7.42	0.7441	17.50	25.58	1.8233	2.45034
AtMYB31	RcARC1	10.75	25.08	0.6355	58.25	88.92	1.5505	2.43981
AtMYB95	RcWERd	14.83	25.08	1.1651	65.17	88.92	2.8356	2.43378
AtMYB17	RcMYB124	10.33	19.67	0.9044	45.67	64.33	2.1955	2.42758
AtDHL7	RcCDC5b	3.83	8.00	0.7639	17.17	25.00	1.8537	2.42663
AtMYB124	RcMYB54a	14.42	22.83	1.3832	67.58	91.17	3.344	2.41758
AtMYB112	RcMYB4b	17.58	27.33	1.4625	64.42	86.67	3.535	2.41709
AtDHL6	RcMYB113a	2.75	7.00	0.5565	16.25	26.00	1.3438	2.41473
AtDHL7	RcMYB54a	4.33	8.17	0.9219	17.67	24.83	2.2253	2.41382
AtHL1	RcMYB46	4.50	6.83	1.5781	19.50	26.17	3.7922	2.40302
AtMYB39	RcMYB54a	8.83	17.67	0.824	46.17	66.33	1.973	2.39442
AtMYB59	RcMYB54a	4.33	7.42	1.1323	18.67	25.58	2.7049	2.38885
AtMYB40	RcMYB24b	3.17	6.17	0.8656	18.83	26.83	2.0595	2.37927
AtHL1	RcMYB63	3.17	6.17	0.8656	18.83	26.83	2.0595	2.37927
AtHL1	RcMYB14	3.17	6.17	0.8656	18.83	26.83	2.0595	2.37927
AtMYB121	RcSRM1	10.67	19.42	0.9889	46.33	64.58	2.3523	2.3787
AtDHL4	RcMYB39	4.00	7.58	0.9113	18.00	25.42	2.1653	2.37606
AtDHL4	RcMYB93b	4.00	7.58	0.9113	18.00	25.42	2.1653	2.37606
AtDHL4	RcMYB93a	4.00	7.58	0.9113	18.00	25.42	2.1653	2.37606
AtMYB115	RcMYB92	1.50	6.00	0.3041	12.50	27.00	0.7203	2.36863
AtMYB41	RcMYB119	14.50	20.58	2.101	47.50	63.42	4.9759	2.36835
AtMYB41	RcMYB93b	10.67	20.75	0.8674	44.33	63.25	2.045	2.35762
AtMYB41	RcMYB93a	10.67	20.75	0.8674	44.33	63.25	2.045	2.35762
AtMYB57	RcMYB54a	13.58	25.08	0.9602	63.42	88.92	2.2612	2.35493
AtMYB94	RcMYB124	12.75	19.25	1.6099	48.25	64.75	3.7845	2.35077
AtMYB54	RcMYB54a	13.83	22.67	1.2604	67.17	91.33	2.9544	2.34402
AtMYB102	RcDIVa	10.00	18.25	0.9837	47.00	65.75	2.2949	2.33293
AtMYB82	RcSRM1	2.50	6.33	0.5604	16.50	26.67	1.3072	2.33262
AtMYB31	RcMYB62b	13.42	26.67	0.8334	60.58	87.33	1.9421	2.33033
AtMYB57	RcDIVc	17.50	26.17	1.6673	65.50	87.83	3.8764	2.32496
AtMYB94	RcDIVc	12.58	19.00	1.6094	48.42	65.00	3.739	2.32323
AtMYB60	RcMYB86a	16.25	25.33	1.4496	65.75	88.67	3.3637	2.32043
AtDHL5	RcMYB124	3.83	7.25	0.9155	18.17	25.75	2.1185	2.31404
AtMYB31	RcMYB53	12.25	25.67	0.7587	59.75	88.33	1.7412	2.29498
AtMYB57	RcDIVa	14.67	27.33	0.9426	61.33	86.67	2.1563	2.28761
AtMYB53	RcRAX1	3.42	7.67	0.6764	16.58	25.33	1.5465	2.28637
AtMYB41	RcMYB3b	11.83	21.08	1.0348	45.17	62.92	2.363	2.28353
AtHL1	RcMYB92	3.17	6.08	0.8883	18.83	26.92	2.0264	2.28121
AtMYB96	RcMYB4b	4.00	6.83	1.1373	19.00	26.17	2.5851	2.27302
AtMYB37	RcMYB124	3.83	7.83	0.7927	17.17	25.17	1.8017	2.27286
AtDHL6	RcMYB315	2.17	6.92	0.4055	13.83	26.08	0.921	2.27127
AtMYB56	RcMYB114d	1.67	6.42	0.3189	12.33	26.58	0.7229	2.26685
AtMYB8	RcDIVb	14.00	24.17	1.1102	65.00	89.83	2.509	2.25995
AtMYB27	RcMYB33	11.92	19.67	1.2373	47.08	64.33	2.7917	2.25628
AtMYB86	RcDIVc	4.33	7.33	1.1629	18.67	25.67	2.6224	2.25505
AtMYB95	RcMYB306a	14.17	25.08	1.0489	63.83	88.92	2.3634	2.25322
AtMYB41	RcMYB305b	10.33	19.92	0.8827	44.67	64.08	1.9875	2.25161
AtMYB81	RcDIVb	13.75	23.75	1.1086	65.25	90.25	2.4929	2.24869
AtHL1	RcSRM1	4.00	6.08	1.5699	20.00	26.92	3.5093	2.23537
AtMYB104	RcMYB54a	12.75	22.75	1.0315	65.25	91.25	2.3	2.22976
AtMYB58	RcSRM1	14.17	23.67	1.2001	65.83	90.33	2.6739	2.22806
AtMYB42	RcDIVa	11.50	19.00	1.2339	47.50	65.00	2.7477	2.22684
AtMYB28	RcDIVc	3.83	7.17	0.9367	18.17	25.83	2.0811	2.22174
AtMYB27	RcODO1a	13.42	20.08	1.6605	47.58	63.92	3.6809	2.21674
AtMYB31	RcMYB20	11.50	24.50	0.7373	59.50	89.50	1.6313	2.21253
AtMYB101	RcDIVb	16.50	24.67	1.6685	66.50	89.33	3.6734	2.20162
AtMYB98	RcMYB306a	9.25	16.75	0.9998	47.75	67.25	2.1991	2.19954
AtMYB45	RcDIVa	9.00	18.58	0.7783	44.00	65.42	1.7034	2.18862
AtMYB42	RcDIVc	10.67	19.67	0.9632	45.33	64.33	2.1045	2.1849
AtMYB85	RcMYB124	10.25	19.58	0.8977	44.75	64.42	1.9554	2.17823
AtMYB98	RcMYB54b	8.67	17.92	0.7766	44.33	66.08	1.6867	2.1719
AtMYB98	RcCSA	8.67	17.92	0.7766	44.33	66.08	1.6867	2.1719
AtMYB109	RcMYB4b	12.83	20.08	1.4329	47.17	63.92	3.0976	2.16177
AtMYB52	RcSRM1	14.17	22.83	1.3169	66.83	91.17	2.8441	2.15969
AtMYB98	RcMYB4a	8.50	16.50	0.8708	46.50	67.50	1.8805	2.15951
AtMYB53	RcDIVb	3.25	7.17	0.696	16.75	25.83	1.4992	2.15402
AtMYB41	RcDIVa	12.42	21.00	1.1647	45.58	63.00	2.5085	2.15377
AtMYB40	RcWERf	2.50	6.08	0.5955	16.50	26.92	1.2751	2.14123
AtMYB115	RcCDC5b	4.17	7.00	1.1836	18.83	26.00	2.5319	2.13915
AtDHL4	RcMYB46	4.33	7.92	0.9815	17.67	25.08	2.0988	2.13836
AtMYB10	RcMYB124	10.67	18.92	1.0452	46.33	65.08	2.235	2.13835
AtMYB106	RcMYB4b	18.17	26.92	1.7262	64.83	87.08	3.6862	2.13544
AtMYB98	RcMYB4c	8.50	16.42	0.8792	46.50	67.58	1.8702	2.12716
AtDHL4	RcLAF1	4.50	7.50	1.2071	18.50	25.50	2.5658	2.12559
AtMYB31	RcDIVc	16.92	25.17	1.6993	66.08	88.83	3.6091	2.12387
AtMYB82	RcMYB124	4.67	7.75	1.2179	18.33	25.25	2.5838	2.12152
AtMYB66	RcMYB124	4.83	8.00	1.2282	18.17	25.00	2.6026	2.11904
AtMYB3	RcDIVb	13.67	23.92	1.0763	64.33	90.08	2.2806	2.11893
AtMYB27	RcMYB20	12.25	19.17	1.4338	47.75	64.83	3.0133	2.10162
AtMYB76	RcMYB124	3.67	7.33	0.824	17.33	25.67	1.7302	2.09976
AtMYB43	RcMYB54a	3.33	7.25	0.712	16.67	25.75	1.4908	2.09382
AtMYB102	RcSRM1	10.50	17.92	1.1404	47.50	66.08	2.3845	2.09093
AtMYB104	RcDIVb	14.92	23.08	1.4833	67.08	90.92	3.0924	2.08481
AtMYB41	RcMYB1L	13.00	21.75	1.1957	45.00	62.25	2.4902	2.08263
AtMYB10	RcDIVa	9.17	18.00	0.8523	44.83	66.00	1.7711	2.07802
AtMYB56	RcMYB308d	1.67	6.08	0.3409	12.33	26.92	0.708	2.07686
AtMYB95	RcMYB305a	14.33	26.08	0.9895	61.67	87.92	2.0527	2.07448
AtMYB12	RcMYB4b	19.33	27.50	2.0779	64.67	86.50	4.3058	2.07219
AtMYB98	RcMYB119	9.83	17.42	1.0481	47.17	66.58	2.1687	2.06917
AtMYB27	RcMYB93b	10.42	20.17	0.8753	43.58	63.83	1.8089	2.06661
AtHL1	RcMYB308d	3.33	6.17	0.9567	18.67	26.83	1.9685	2.05759
AtHL1	RcMYB41La	3.67	6.17	1.1805	19.33	26.83	2.4267	2.05565
AtHL1	RcMYB8b	3.67	6.17	1.1805	19.33	26.83	2.4267	2.05565
AtHL1	RcMYB102	3.67	6.17	1.1805	19.33	26.83	2.4267	2.05565
AtMYB31	RcDIVb	14.92	24.42	1.2638	65.08	89.58	2.5977	2.05547
AtMYB98	RcMYB340	9.75	17.25	1.0507	47.25	66.75	2.1594	2.0552
AtMYB101	RcDIVa	14.33	26.58	0.9518	60.67	87.42	1.946	2.04455
AtMYB41	RcODO1a	11.50	20.67	1.0159	44.50	63.33	2.0716	2.03918
AtHL1	RcMYB86b	4.17	6.25	1.6479	19.83	26.75	3.3541	2.03538
AtMYB98	RcMYB27	8.50	17.17	0.8095	44.50	66.83	1.6405	2.02656
AtMYB110	RcMYB4b	14.08	19.92	2.1461	47.92	64.08	4.3484	2.02619
AtMYB53	RcDIVa	4.17	6.92	1.2192	18.83	26.08	2.4671	2.02354
AtMYB59	RcMYB4b	5.00	7.42	1.7186	19.00	25.58	3.4712	2.01978
AtMYB78	RcDIVa	4.33	7.17	1.2307	18.67	25.83	2.4816	2.01641
AtMYB6	RcSRM1	10.17	17.83	1.0707	46.83	66.17	2.1584	2.01588
AtDHL4	RcDIVb	4.83	7.92	1.2616	18.17	25.08	2.5288	2.00444
AtMYB41	RcMYB63	10.58	20.25	0.8951	43.42	63.75	1.79	1.99978
AtMYB95	RcMYB114c	17.17	26.17	1.558	64.83	87.83	3.1102	1.99628
AtMYB78	RcMYB124	4.17	8.08	0.8718	16.83	24.92	1.7328	1.98761
AtMYB41	RcMYB102	11.83	20.42	1.1114	45.17	63.58	2.2051	1.98407
AtMYB67	RcMYB54a	7.83	16.75	0.7327	43.17	67.25	1.4526	1.98253
AtMYB27	RcMYB46L	12.67	20.33	1.3316	46.33	63.67	2.6383	1.9813
AtDHL4	RcGL1a	4.33	7.75	1.0264	17.67	25.25	2.0261	1.97399
AtDHL5	RcMYB114a	4.08	6.75	1.2322	18.92	26.25	2.4302	1.97224
AtMYB41	RcMYB101	12.83	19.83	1.4894	47.17	64.17	2.9373	1.97214
AtMYB27	RcMYB1L	12.33	21.17	1.1251	44.67	62.83	2.215	1.96871
AtMYB41	RcMYB46L	14.17	20.92	1.7502	46.83	63.08	3.4444	1.968
AtMYB72	RcMYB4b	17.50	27.33	1.4414	63.50	86.67	2.8267	1.96108
AtMYB79	RcCDC5a	10.00	19.67	0.8498	43.00	64.33	1.6636	1.95764
AtMYB27	RcMYB308d	12.42	19.92	1.3345	46.58	64.08	2.6108	1.95639
AtDHL1	RcDIVc	16.75	25.50	1.5645	65.25	88.50	3.0582	1.95475
AtDHL1	RcMYB86a	11.33	24.58	0.7153	56.67	89.42	1.3982	1.9547
AtMYB65	RcDIVb	12.33	19.08	1.4838	47.67	64.92	2.8986	1.9535
AtDHL6	RcCDC5a	4.50	8.00	1.0397	17.50	25.00	2.031	1.95345
AtMYB18	RcDIVa	10.17	18.25	1.0183	45.83	65.75	1.9885	1.95276
AtMYB95	RcMYB33	13.58	26.08	0.889	59.42	87.92	1.7353	1.95197
AtMYB11	RcDIVb	13.58	20.08	1.7405	47.42	63.92	3.3917	1.94869
AtMYB18	RcMYB124	10.75	19.17	1.0332	45.25	64.83	2.0008	1.93651
AtDHL6	RcWERh	2.92	7.17	0.5867	15.08	25.83	1.1305	1.92688
AtMYB27	RcMYB64	11.67	20.00	1.1281	45.33	64.00	2.1678	1.92164
AtMYB48	RcDIVb	13.58	20.83	1.5263	46.42	63.17	2.9255	1.91673
AtHL1	RcMYB3a	4.17	6.83	1.2575	18.83	26.17	2.4078	1.91475
AtHL1	RcMYB8d	4.17	6.83	1.2575	18.83	26.17	2.4078	1.91475
AtMYB92	RcDIVa	3.67	6.58	1.0179	18.33	26.42	1.9461	1.91188
AtDHL6	RcMYB308b	3.17	7.17	0.6671	15.83	25.83	1.2745	1.91051
AtMYB41	RcMYB114a	14.00	21.42	1.5394	46.00	62.58	2.935	1.90659
AtMYB18	RcSRM1	10.75	17.92	1.2071	47.25	66.08	2.2987	1.90432
AtMYB60	RcMYB98	16.33	25.50	1.4433	64.67	88.50	2.7449	1.90182
AtMYB95	RcWERa	17.17	26.00	1.5923	64.83	88.00	3.0266	1.90077
AtDHL6	RcMYB308e	2.75	7.25	0.5285	14.25	25.75	1.0042	1.90009
AtMYB40	RcMYB8a	2.50	5.75	0.6501	16.50	27.25	1.2351	1.89986
AtMYB110	RcMYB124	11.92	20.33	1.1405	45.08	63.67	2.1639	1.89733
AtMYB44	RcCDC5b	2.83	8.00	0.4793	13.17	25.00	0.9086	1.89568
AtMYB105	RcSRM1	15.17	23.75	1.4302	65.83	90.25	2.6981	1.88652
AtMYB61	RcMYB54a	15.33	23.33	1.5668	66.67	90.67	2.9489	1.88212
AtMYB71	RcCDC5a	11.00	20.00	0.9913	44.00	64.00	1.8637	1.88006
AtMYB59	RcRAX1	3.92	7.50	0.8938	17.08	25.50	1.6779	1.87727
AtDHL4	RcWERc	4.50	7.92	1.0638	17.50	25.08	1.9969	1.87714
AtDHL4	RcMYB3a	4.50	7.92	1.0638	17.50	25.08	1.9969	1.87714
AtMYB41	RcMYB64	14.00	20.58	1.7804	47.00	63.42	3.328	1.86924
AtMYB71	RcMYB54a	11.33	17.50	1.4935	48.67	66.50	2.7902	1.86823
AtMYB82	RcAS1	2.50	6.58	0.5294	14.50	26.42	0.9872	1.86475
AtHL1	RcMYB61b	4.33	6.42	1.7302	19.67	26.58	3.2241	1.86343
AtMYB41	RcMYB73La	14.00	22.08	1.3996	45.00	61.92	2.6064	1.86225
AtMYB41	RcMYB113c	13.50	21.33	1.3922	45.50	62.67	2.5835	1.8557
AtMYB94	RcDIVa	9.17	18.33	0.824	42.83	65.67	1.5285	1.85498
AtMYB8	RcSRM1	14.75	24.25	1.2495	64.25	89.75	2.3176	1.85482
AtMYB56	RcMYB306b	2.00	5.75	0.4674	14.00	27.25	0.8664	1.85366
AtMYB56	RcMYB306a	2.00	5.75	0.4674	14.00	27.25	0.8664	1.85366
AtMYB51	RcDIVb	13.50	25.50	0.9178	59.50	88.50	1.7006	1.85291
AtDHL4	RcMYB54a	3.25	8.33	0.5505	13.75	24.67	1.0197	1.85232
AtMYB67	RcDIVc	12.33	18.92	1.5262	47.67	65.08	2.8139	1.84373
AtMYB76	RcDIVa	3.33	6.42	0.8848	17.67	26.58	1.6293	1.84143
AtHL1	RcMYB8e	3.67	6.50	1.0462	18.33	26.50	1.9174	1.83273
AtHL1	RcMYB8c	3.67	6.50	1.0462	18.33	26.50	1.9174	1.83273
AtDHL4	RcMYB308f	4.00	7.58	0.9113	17.00	25.42	1.6679	1.83024
AtHL1	RcMYB113b	4.00	7.58	0.9113	17.00	25.42	1.6679	1.83024
AtDHL6	RcMYB44b	4.00	7.58	0.9113	17.00	25.42	1.6679	1.83024
AtMYB0	RcMYB124	10.00	19.75	0.8432	42.00	64.25	1.5394	1.82566
AtMYB24	RcRAX1	3.67	7.50	0.7913	16.33	25.50	1.4433	1.82396
AtMYB115	RcMYB305a	3.00	7.17	0.6126	15.00	25.83	1.1161	1.82191
AtMYB26	RcDIVb	13.17	20.08	1.5544	46.83	63.92	2.8281	1.81942
AtMYB74	RcDIVa	10.83	18.42	1.1504	46.17	65.58	2.0926	1.81902
AtMYB56	RcDIVb	4.58	6.75	1.7682	19.42	26.25	3.2147	1.81806
AtMYB95	RcMYB308b	15.33	25.58	1.2038	62.67	88.42	2.1756	1.80728
AtMYB95	RcWERg	15.33	25.58	1.2038	62.67	88.42	2.1756	1.80728
AtDHL4	RcRAX3a	4.50	7.83	1.0892	17.50	25.17	1.9645	1.80362
AtMYB27	RcMYB106	12.67	19.33	1.551	47.33	64.67	2.7956	1.80245
AtDHL4	RcMYB14	4.50	7.25	1.3184	18.50	25.75	2.3763	1.80241
AtMYB30	RcDIVa	10.17	18.33	1.0086	44.83	65.67	1.8086	1.79318
AtMYB115	RcRAX2L	2.50	6.00	0.6082	15.50	27.00	1.0875	1.78806
AtMYB41	RcMYB54b	11.83	21.08	1.0348	43.17	62.92	1.847	1.78489
AtMYB41	RcCSA	11.83	21.08	1.0348	43.17	62.92	1.847	1.78489
AtMYB74	RcDIVc	13.00	19.08	1.7919	48.00	64.92	3.1951	1.78308
AtMYB88	RcMYB54a	14.67	23.33	1.3656	65.33	90.67	2.429	1.77871
AtMYB30	RcCDC5a	10.17	19.33	0.9059	42.83	64.67	1.6102	1.77746
AtMYB82	RcRAX1	3.75	7.58	0.8077	16.25	25.42	1.4352	1.7769
AtHL2	RcRAX3a	4.42	7.67	1.0961	17.58	25.33	1.9471	1.77639
AtMYB85	RcDIVc	11.50	19.33	1.1817	45.50	64.67	2.0872	1.76627
AtMYB114	RcDIVb	13.50	24.08	1.032	61.50	89.92	1.8224	1.76589
AtMYB90	RcDIVb	13.50	24.08	1.032	61.50	89.92	1.8224	1.76589
AtMYB42	RcSRM1	11.08	18.67	1.1765	45.92	65.33	2.0744	1.7632
AtMYB41	RcMYB41La	11.83	20.42	1.1114	44.17	63.58	1.9545	1.75859
AtMYB82	RcDIVb	3.25	7.08	0.7096	15.75	25.92	1.2467	1.75691
AtDHL1	RcAS1	15.50	25.67	1.2268	62.50	88.33	2.1538	1.75562
AtDHL5	RcRAX1	4.42	7.08	1.335	18.58	25.92	2.3436	1.75551
AtMYB31	RcMYB27	15.17	25.67	1.1629	61.83	88.33	2.031	1.7465
AtHL1	RcMYB46L	4.67	6.83	1.8107	19.33	26.17	3.1567	1.74336
AtMYB102	RcDIVc	12.92	18.92	1.8095	48.08	65.08	3.1529	1.74242
AtDHL6	RcRS2H	4.50	7.75	1.1161	17.50	25.25	1.9337	1.73255
AtMYB43	RcRAX3b	0.50	6.33	0.0834	3.50	26.67	0.1443	1.73022
AtMYB31	RcMYB308e	13.17	25.33	0.8856	57.83	88.67	1.5283	1.72572
AtHL1	RcODO1a	3.83	6.17	1.3238	19.17	26.83	2.2834	1.72488
AtMYB41	RcMYB35L	11.50	20.33	1.0521	43.50	63.67	1.8143	1.72446
AtMYB39	RcSRM1	12.00	18.83	1.4206	47.00	65.17	2.4455	1.72146
AtMYB77	RcMYB54a	8.33	18.67	0.6783	38.67	65.33	1.1673	1.72092
AtMYB115	RcMYB101	2.67	6.25	0.631	15.33	26.75	1.0838	1.71759
AtMYB80	RcCDC5a	2.67	7.75	0.4604	12.33	25.25	0.7901	1.71612
AtMYB16	RcDIVc	4.00	6.92	1.1058	18.00	26.08	1.8955	1.71414
AtDHL5	RcMYB3a	4.50	6.58	1.8177	19.50	26.42	3.1121	1.71211
AtDHL5	RcWERd	4.50	6.58	1.8177	19.50	26.42	3.1121	1.71211
AtMYB101	RcMYB4b	17.58	27.50	1.4356	62.42	86.50	2.4547	1.70988
AtMYB29	RcMYB4b	4.33	6.92	1.3529	18.67	26.08	2.3127	1.70944
AtDHL6	RcMYB16	3.75	6.50	1.0998	18.25	26.50	1.878	1.70758
AtDHL4	RcODO1b	4.50	7.17	1.3615	18.50	25.83	2.3231	1.70628
AtMYB98	RcMYB8b	8.67	16.42	0.9128	44.33	67.58	1.5574	1.70618
AtMYB24	RcDIVb	3.50	7.00	0.824	16.50	26.00	1.4039	1.70376
AtDHL4	RcMYB46L	5.00	7.92	1.3844	18.00	25.08	2.3566	1.70225
AtMYB31	RcODO1b	13.33	25.00	0.9313	58.67	89.00	1.5834	1.7002
AtMYB101	RcDIVc	15.83	25.42	1.3316	63.17	88.58	2.2584	1.696
AtMYB85	RcSRM1	11.33	18.33	1.304	46.67	65.67	2.2109	1.69548
AtMYB105	RcDIVa	16.75	25.58	1.5475	64.25	88.42	2.6028	1.68194
AtHL1	RcWERg	3.67	6.33	1.1086	18.33	26.67	1.8637	1.68113
AtMYB24	RcMYB54a	4.33	7.42	1.1323	17.67	25.58	1.9013	1.67915
AtMYB36	RcMYB124	4.33	7.42	1.1323	17.67	25.58	1.9013	1.67915
AtHL2	RcMYB8f	3.75	7.42	0.841	16.25	25.58	1.4075	1.6736
AtMYB89	RcMYBP	1.50	6.92	0.256	8.50	26.08	0.4275	1.66992
AtMYB66	RcCDC5b	3.33	7.58	0.6616	14.67	25.42	1.1003	1.66309
AtDHL5	RcMYB64	3.83	6.58	1.1233	18.17	26.42	1.866	1.66118
AtMYB100	RcMYB4b	17.58	24.75	2.2066	66.42	89.25	3.6421	1.65055
AtMYB41	RcMYB92	11.33	20.33	1.0195	42.67	63.67	1.68	1.64787
AtMYB31	RcMYB92	13.92	25.25	0.9957	59.08	88.75	1.6395	1.64658
AtMYB110	RcMYB54a	10.50	17.92	1.1404	45.50	66.08	1.8761	1.64512
AtMYB35	RcDIVa	11.75	18.83	1.3372	46.25	65.17	2.1931	1.64007
AtMYB56	RcMYB106	2.50	5.75	0.6501	15.50	27.25	1.0654	1.63882
AtMYB44	RcMYB124	5.83	8.42	1.9337	18.17	24.58	3.1655	1.63702
AtMYB92	RcMYB4b	5.00	7.25	1.89	19.00	25.75	3.0929	1.63646
AtMYB58	RcMYB4b	17.83	26.42	1.7277	64.17	87.58	2.8242	1.63466
AtMYB27	RcMYB119	13.33	20.00	1.6479	46.67	64.00	2.6876	1.63092
AtMYB31	RcRAX2	13.08	25.17	0.8861	56.92	88.83	1.4446	1.63029
AtMYB98	RcMYB20	8.67	16.58	0.8951	43.33	67.42	1.4588	1.62976
AtMYB31	RcMYB86b	11.83	24.25	0.7887	55.17	89.75	1.2843	1.62838
AtMYB60	RcMYB27	17.25	26.75	1.4736	62.75	87.25	2.3944	1.62486
AtMYB113	RcDIVb	14.83	24.67	1.2139	62.17	89.33	1.9719	1.62443
AtMYB95	RcWERi	14.17	23.58	1.2106	62.83	90.42	1.9586	1.61788
AtMYB76	RcMYB4b	4.50	7.08	1.4083	18.50	25.92	2.2738	1.61457
AtMYB53	RcDIVc	4.83	7.58	1.4219	18.17	25.42	2.2933	1.61284
AtDHL6	RcMYB52	4.83	7.58	1.4219	18.17	25.42	2.2933	1.61284
AtMYB113	RcSRM1	14.92	24.75	1.2207	62.08	89.25	1.9679	1.61211
AtMYB95	RcMYB21	14.17	26.00	0.9723	57.83	88.00	1.5672	1.61185
AtMYB31	RcMYB3b	12.00	25.92	0.7205	52.00	88.08	1.1603	1.61041
AtDHL6	RcRAX1	4.75	8.00	1.1765	17.25	25.00	1.8943	1.61011
AtMYB1	RcDIVa	15.08	25.00	1.2239	61.92	89.00	1.9691	1.60887
AtMYB95	RcMYB306b	16.33	25.33	1.4727	63.67	88.67	2.3668	1.60712
AtMYB31	RcMYB306a	14.08	25.33	1.0139	58.92	88.67	1.6284	1.60608
AtDHL1	RcMYB24b	13.67	25.58	0.9343	57.33	88.42	1.4996	1.60505
AtMYB39	RcRAX1	9.67	18.75	0.8721	41.33	65.25	1.3964	1.60119
AtDHL4	RcGL1b	4.00	7.75	0.874	16.00	25.25	1.3977	1.5992
AtMYB38	RcMYB4b	19.00	27.33	1.9612	64.00	86.67	3.1308	1.59637
AtMYB95	RcMYB8b	15.33	23.25	1.586	65.67	90.75	2.51	1.5826
AtMYB6	RcMYB124	10.17	19.08	0.9293	41.83	64.92	1.4704	1.58227
AtMYB46	RcCDC5a	3.83	7.92	0.778	15.17	25.08	1.2307	1.58188
AtMYB83	RcDIVc	14.83	23.50	1.382	64.17	90.50	2.1803	1.57764
AtMYB17	RcDIVc	13.00	19.42	1.6741	47.00	64.58	2.638	1.57577
AtMYB22	RcAS1	4.00	6.75	1.1709	18.00	26.25	1.8426	1.57366
AtMYB67	RcCDC5a	12.50	19.25	1.5063	46.50	64.75	2.3692	1.57286
AtMYB98	RcMYB101	9.33	16.67	1.0298	44.67	67.33	1.6188	1.57196
AtMYB95	RcMYB101La	17.00	25.08	1.7549	65.00	88.92	2.7576	1.57137
AtMYB33	RcDIVc	5.50	7.92	1.956	18.50	25.08	3.0733	1.57122
AtHL2	RcMYB33	4.42	7.42	1.1849	17.58	25.58	1.8612	1.57077
AtMYB83	RcDIVa	14.08	24.67	1.0743	59.92	89.33	1.6852	1.56865
AtMYB107	RcDIVb	15.42	23.33	1.5962	65.58	90.67	2.5028	1.56797
AtMYB77	RcAS1	10.67	20.42	0.8945	40.33	63.58	1.4021	1.56747
AtMYB31	RcDUO1	14.83	24.92	1.184	61.17	89.08	1.8532	1.5652
AtMYB117	RcDIVa	18.08	25.33	2.2736	65.92	88.67	3.5522	1.56237
AtMYB60	RcDIVc	17.83	26.25	1.7719	64.17	87.75	2.7664	1.56126
AtMYB31	RcMYB61a	12.58	24.33	0.8772	56.42	89.67	1.3693	1.56099
AtHL1	RcMYB114a	4.17	7.00	1.1836	17.83	26.00	1.8447	1.55855
AtMYB44	RcCDC5a	3.50	8.25	0.6254	13.50	24.75	0.9745	1.5582
AtMYB94	RcDIVb	13.08	19.50	1.6874	46.92	64.50	2.6263	1.55642
AtMYB85	RcDIVa	12.92	18.67	1.9193	48.08	65.33	2.9841	1.55479
AtMYB32	RcDIVb	13.75	19.83	1.9364	47.25	64.17	3.0055	1.55211
AtMYB31	RcODO1a	14.17	25.67	0.9987	57.83	88.33	1.5474	1.54941
AtMYB31	RcMYB30b	12.67	25.83	0.7955	53.33	88.17	1.2321	1.54884
AtHL2	RcMYB30a	3.75	6.75	1.0124	17.25	26.25	1.5668	1.54761
AtMYB8	RcMYB54a	14.50	23.83	1.2503	62.50	90.17	1.9349	1.54755
AtMYB77	RcMYB4b	13.50	20.67	1.5358	45.50	63.33	2.3757	1.54688
AtMYB115	RcDIVc	4.00	7.17	1.0225	17.00	25.83	1.5742	1.53956
AtMYB27	RcMYB340	12.58	19.83	1.4028	45.42	64.17	2.1581	1.53842
AtMYB95	RcARC1	16.50	24.83	1.628	64.50	89.17	2.5034	1.53771
AtMYB5	RcMYB54a	10.00	17.67	1.054	44.00	66.33	1.6184	1.53548
AtMYB46	RcCDC5b	3.50	7.67	0.7037	14.50	25.33	1.0803	1.53517
AtMYB98	RcMYB64	11.00	17.42	1.3844	47.00	66.58	2.1249	1.53489
AtMYB98	RcMYB62a	11.50	17.17	1.6776	48.50	66.83	2.5718	1.53302
AtMYB60	RcMYB114d	15.92	26.00	1.2706	61.08	88.00	1.9478	1.53298
AtMYB91	RcDIVb	16.17	23.25	1.9642	66.83	90.75	3.0106	1.53274
AtMYB41	RcMYB4a	11.50	19.67	1.1344	43.50	64.33	1.7387	1.5327
AtTF2	RcMYBP	12.83	25.08	0.8597	55.17	88.92	1.3169	1.53181
AtDHL3	RcMYB114a	4.50	8.00	1.0397	16.50	25.00	1.5902	1.52948
AtHL1	RcWERh	4.17	6.50	1.4467	18.83	26.50	2.2115	1.52865
AtTF2	RcDIVc	17.75	24.83	2.2935	66.25	89.17	3.5046	1.52806
AtMYB83	RcMYB4b	15.67	25.58	1.2717	61.33	88.42	1.9418	1.52693
AtDHL5	RcMYB54a	4.50	7.00	1.4594	18.50	26.00	2.2278	1.52652
AtMYB4	RcDIVc	4.67	7.25	1.4652	18.33	25.75	2.2364	1.52634
AtMYB25	RcMYB4b	17.50	26.25	1.6479	63.50	87.75	2.5114	1.524
AtDHL6	RcMYB27	3.92	7.00	1.0279	17.08	26.00	1.566	1.52349
AtMYB33	RcMYB54a	4.17	7.92	0.9074	15.83	25.08	1.3822	1.52325
AtMYB31	RcMYB106L	13.75	25.25	0.9712	57.25	88.75	1.4751	1.51884
AtMYB31	RcMYB41Lb	13.75	25.25	0.9712	57.25	88.75	1.4751	1.51884
AtMYB86	RcCDC5a	4.17	7.42	1.0369	16.83	25.58	1.5736	1.5176
AtMYB41	RcGL1b	14.50	20.83	1.9733	46.50	63.17	2.9937	1.5171
AtMYB96	RcDIVc	4.75	6.83	1.9612	19.25	26.17	2.9682	1.51346
AtMYB109	RcCDC5a	13.50	20.58	1.5566	45.50	63.42	2.3536	1.51201
AtMYB63	RcSRM1	16.92	23.67	2.294	67.08	90.33	3.466	1.5109
AtMYB41	RcMYB36	13.33	20.33	1.5555	45.67	63.67	2.349	1.51013
AtMYB41	RcMYB4c	11.50	19.58	1.1458	43.50	64.42	1.7299	1.50977
AtMYB98	RcMYB61b	9.42	16.58	1.0614	44.58	67.42	1.6012	1.50857
AtMYB124	RcDIVb	15.42	23.17	1.6372	65.58	90.83	2.4664	1.50647
AtMYB41	RcMYB53	11.67	19.83	1.1504	43.33	64.17	1.7302	1.504
AtDHL3	RcMYB3b	3.33	7.25	0.712	14.67	25.75	1.0686	1.50084
AtMYB98	RcMYB114b	11.42	18.92	1.2249	44.58	65.08	1.8345	1.49767
AtMYB95	RcDUO1	14.58	24.67	1.1644	60.42	89.33	1.7401	1.49442
AtDHL6	RcMYB35	3.00	7.00	0.6355	14.00	26.00	0.9492	1.49363
AtMYB98	RcMYB53	8.33	16.67	0.824	40.67	67.33	1.2271	1.4892
AtMYB50	RcSRM1	15.75	23.58	1.6586	65.25	90.42	2.4568	1.48125
AtMYB27	RcMYB305b	13.92	19.33	2.4099	48.08	64.67	3.5678	1.48048
AtMYB6	RcDIVb	13.92	19.33	2.4099	48.08	64.67	3.5678	1.48048
AtDHL4	RcMYB1L	4.50	7.92	1.0638	16.50	25.08	1.5721	1.47782
AtMYB27	RcMYB98	12.92	20.17	1.4431	45.08	63.83	2.1315	1.47703
AtMYB41	RcMYBP	13.33	20.25	1.5773	45.67	63.75	2.3278	1.47581
AtMYB41	RcMYB35	12.00	19.75	1.246	44.00	64.25	1.8322	1.47047
AtMYB25	RcDIVa	14.50	25.33	1.0803	58.50	88.67	1.5883	1.47024
AtMYB70	RcDIVb	17.08	24.42	2.0259	65.92	89.58	2.9759	1.46893
AtDHL6	RcMYB340	3.92	6.92	1.0549	17.08	26.08	1.5493	1.46867
AtMYB41	RcMYB86b	12.17	20.00	1.2499	43.83	64.00	1.8331	1.4666
AtMYB98	RcMYBP	10.33	17.08	1.2319	45.67	66.92	1.8053	1.46546
AtMYB89	RcMYB54a	4.00	8.00	0.824	15.00	25.00	1.2071	1.46493
AtMYB89	RcMYB24b	2.33	7.33	0.4141	10.67	25.67	0.6058	1.46293
AtMYB89	RcMYB62a	2.33	7.33	0.4141	10.67	25.67	0.6058	1.46293
AtMYB31	RcWERf	13.08	25.08	0.8917	54.92	88.92	1.3008	1.45879
AtMYB19	RcCDC5a	4.67	7.67	1.2519	17.33	25.33	1.8252	1.45794
AtMYB31	RcMYB308b	13.50	25.83	0.895	54.50	88.17	1.3038	1.45676
AtMYB26	RcCDC5a	11.83	19.92	1.1783	43.17	64.08	1.7131	1.45387
AtHL1	RcMYB101	3.83	6.33	1.2339	18.17	26.67	1.7922	1.45247
AtMYB45	RcCDC5a	12.25	19.58	1.347	44.75	64.42	1.9554	1.45167
AtMYB27	RcMYB73La	13.50	21.50	1.3615	43.50	62.50	1.9733	1.44936
AtMYB120	RcRAX1	4.33	7.58	1.0763	16.67	25.42	1.5555	1.44523
AtMYB98	RcMYB54a	9.17	16.33	1.0346	43.83	67.67	1.4947	1.44471
AtMYB16	RcMYB4b	4.50	6.92	1.5157	18.50	26.08	2.1847	1.44138
AtMYB75	RcDIVa	16.92	25.67	1.5827	63.08	88.33	2.2806	1.44096
AtMYB26	RcMYB54a	10.33	17.42	1.1743	44.67	66.58	1.6864	1.43609
AtDHL1	RcMYB62a	14.83	26.17	1.0574	57.17	87.83	1.5176	1.43522
AtMYB98	RcODO1b	9.50	17.25	0.994	42.50	66.75	1.4176	1.42616
AtDHL6	RcCDC5b	4.75	7.75	1.2745	17.25	25.25	1.8134	1.42283
AtDHL6	RcMYB80	3.33	7.08	0.7405	14.67	25.92	1.0535	1.42269
AtMYB41	RcMYB52	13.33	21.67	1.2882	42.67	62.33	1.8284	1.41934
AtMYB31	RcWERh	14.92	25.75	1.1101	58.08	88.25	1.5751	1.41888
AtMYB18	RcCDC5a	12.75	19.25	1.6099	46.25	64.75	2.2834	1.41835
AtMYB27	RcMYB52	14.00	21.08	1.6246	45.00	62.92	2.3035	1.41789
AtMYB31	RcMYB6c	13.42	25.42	0.9126	54.58	88.58	1.2927	1.4165
AtMYB98	RcMYB106L	9.33	16.92	0.9978	42.67	67.08	1.4131	1.41622
AtMYB98	RcMYB41Lb	9.33	16.92	0.9978	42.67	67.08	1.4131	1.41622
AtMYB27	RcMYB305a	13.92	20.42	1.7964	46.08	63.58	2.544	1.41617
AtMYB41	RcMYB41	12.33	20.08	1.2812	43.67	63.92	1.8136	1.41555
AtMYB55	RcSRM1	12.58	18.50	1.7806	47.42	65.50	2.5191	1.41475
AtMYB48	RcSRM1	12.83	19.33	1.6225	46.17	64.67	2.2757	1.40259
AtMYB118	RcDIVa	10.92	16.50	1.6038	48.08	67.50	2.2437	1.39899
AtMYB40	RcMYB24a	3.67	6.00	1.2648	18.33	27.00	1.7682	1.39801
AtTF2	RcWERb	13.17	24.83	0.9205	54.83	89.17	1.2858	1.39685
AtHL1	RcMYB6b	4.50	6.42	2.0508	19.50	26.58	2.8645	1.39677
AtMYB94	RcSRM1	13.00	18.00	2.4719	49.00	66.00	3.4463	1.39419
AtMYB61	RcDIVc	16.83	24.42	1.8871	65.17	89.58	2.628	1.39261
AtMYB108	RcMYB4b	18.33	27.58	1.63	61.67	86.42	2.2691	1.39209
AtHL1	RcAS1	3.42	6.33	0.9528	16.58	26.67	1.3253	1.39095
AtMYB25	RcMYB54a	15.58	23.08	1.7278	65.42	90.92	2.4023	1.39038
AtMYB43	RcAS1	3.00	6.33	0.7489	15.00	26.67	1.0397	1.3883
AtMYB115	RcMYB80	3.00	6.33	0.7489	15.00	26.67	1.0397	1.3883
AtMYB95	RcMYB308f	15.83	25.67	1.2966	60.17	88.33	1.7909	1.38123
AtHL2	RcMYB1	4.50	7.75	1.1161	16.50	25.25	1.5376	1.37765
AtMYB118	RcMYB73Lb	11.67	18.00	1.4974	46.33	66.00	2.062	1.37705
AtMYB40	RcWERg	3.00	5.92	0.8454	16.00	27.08	1.1623	1.37485
AtMYB98	RcMYB80	11.17	17.67	1.3875	45.83	66.33	1.9063	1.37391
AtDHL6	RcRAX2	3.67	6.75	0.9663	16.33	26.25	1.3273	1.37359
AtMYB98	RcMYB16	9.17	16.42	1.0234	42.83	67.58	1.3985	1.36652
AtMYB95	RcMYB62a	15.00	25.58	1.1416	58.00	88.42	1.5575	1.36431
AtMYB83	RcDIVb	15.42	22.75	1.754	65.58	91.25	2.3829	1.35855
AtMYB9	RcDIVa	4.33	6.58	1.5756	18.67	26.42	2.1376	1.35669
AtMYB1	RcMYB54a	13.58	22.75	1.1926	60.42	91.25	1.6079	1.34823
AtMYB41	RcMYB63L	11.50	19.42	1.1694	42.50	64.58	1.5742	1.34616
AtHL2	RcAS1	4.50	7.25	1.3184	17.50	25.75	1.7745	1.34595
AtMYB15	RcMYB124	13.50	19.17	2.0993	47.50	64.83	2.8248	1.34559
AtMYB64	RcDIVc	5.83	8.25	2.1454	18.17	24.75	2.8859	1.34516
AtMYB31	RcMYB14	14.08	26.58	0.9191	52.92	87.42	1.2343	1.34294
AtMYB80	RcDIVc	5.42	7.67	2.1359	18.58	25.33	2.8649	1.34131
AtMYB43	RcMYB124	4.67	7.50	1.3273	17.33	25.50	1.7759	1.33798
AtMYB41	RcMYB80	13.00	20.83	1.3378	43.00	63.17	1.7866	1.33548
AtMYB56	RcMYB106L	2.67	5.92	0.689	14.33	27.08	0.9172	1.3312
AtMYB56	RcMYB41Lb	2.67	5.92	0.689	14.33	27.08	0.9172	1.3312
AtMYB97	RcDIVa	12.33	18.42	1.6756	46.67	65.58	2.2283	1.32985
AtMYB3	RcSRM1	15.75	24.00	1.5596	63.25	90.00	2.0739	1.32976
AtMYB86	RcDIVa	3.67	6.67	0.9913	16.33	26.33	1.3159	1.32745
AtMYB98	RcMYB306b	10.17	16.75	1.2427	44.83	67.25	1.6479	1.32606
AtMYB119	RcAS1	4.00	7.25	0.9978	16.00	25.75	1.3223	1.32522
AtMYB41	RcMYB308b	14.17	21.08	1.6969	44.83	62.92	2.2485	1.32506
AtDHL4	RcMYB52	5.00	8.00	1.3438	17.00	25.00	1.7787	1.32363
AtMYB103	RcDIVb	15.83	23.67	1.6693	64.17	90.33	2.2046	1.32067
AtMYB27	RcMYB41La	13.33	19.83	1.7001	45.67	64.17	2.2307	1.3121
AtMYB95	RcMYB8a	17.33	25.83	1.6877	62.67	88.17	2.2131	1.31131
AtMYB40	RcMYB1L	4.00	6.42	1.3341	18.00	26.58	1.7484	1.31055
AtMYB95	RcMYB30b	16.00	25.58	1.3463	60.00	88.42	1.7639	1.31018
AtMYB95	RcMYB62b	16.83	26.42	1.421	60.17	87.58	1.8573	1.30704
AtMYB67	RcMYB124	12.58	19.17	1.5618	45.42	64.83	2.0388	1.30542
AtDHL6	RcMYB1L	4.17	7.50	1.0124	15.83	25.50	1.3197	1.30354
AtMYB56	RcMYB114a	2.75	6.92	0.5665	12.25	26.08	0.738	1.30274
AtMYB95	RcMYB113a	18.00	25.83	1.9841	64.00	88.17	2.5783	1.29948
AtMYB11	RcMYB54a	11.17	17.42	1.4476	45.83	66.58	1.8741	1.29463
AtMYB15	RcDIVa	12.58	18.25	1.888	47.42	65.75	2.4439	1.29444
AtMYB44	RcDIVa	5.00	7.50	1.6479	18.00	25.50	2.1249	1.28946
AtMYB119	RcDIVb	5.50	7.75	2.1924	18.50	25.25	2.8259	1.28895
AtMYB41	RcMYB24a	14.58	20.58	2.1708	46.42	63.42	2.7944	1.28727
AtMYB87	RcMYB61b	1.00	6.58	0.1697	5.00	26.42	0.2181	1.28521
AtMYB40	RcMYBP	3.00	5.75	0.8922	16.00	27.25	1.1455	1.2839
AtMYB7	RcSRM1	17.50	25.08	1.9969	64.50	88.92	2.5629	1.28344
AtMYB27	RcMYB27	13.33	19.75	1.728	45.67	64.25	2.2129	1.28061
AtMYB41	RcMYB54a	13.17	19.50	1.7291	45.83	64.50	2.2096	1.27789
AtMYB118	RcMYB305a	9.67	16.50	1.1395	43.33	67.50	1.4533	1.27538
AtTF2	RcMYB8b	12.92	23.17	1.0202	56.08	90.83	1.2997	1.27397
AtMYB18	RcDIVc	13.08	18.92	1.915	46.92	65.08	2.4362	1.27217
AtMYB83	RcMYB54a	14.33	22.42	1.4357	62.67	91.58	1.8258	1.27171
AtDHL1	RcMYB54a	16.75	24.42	1.846	64.25	89.58	2.3474	1.27161
AtMYB40	RcMYB86b	3.25	5.83	1.0186	16.75	27.17	1.2948	1.27116
AtDUO1	RcAS1	3.17	6.42	0.8047	14.83	26.58	1.0219	1.26991
AtDHL4	RcWERd	5.00	7.92	1.3844	17.00	25.08	1.7549	1.26762
AtMYB115	RcSRM1	4.00	6.00	1.6479	19.00	27.00	2.0888	1.26755
AtMYB48	RcDIVa	13.00	19.67	1.5987	45.00	64.33	2.0233	1.26559
AtTF2	RcRAX3b	16.42	25.58	1.4513	60.58	88.42	1.8366	1.26549
AtMYB89	RcMYB30c	2.00	6.92	0.3653	9.00	26.08	0.4622	1.26526
AtMYB14	RcDIVb	17.50	24.58	2.2342	65.50	89.42	2.8195	1.26197
AtMYB79	RcMYB54a	12.17	17.17	2.1751	48.83	66.83	2.7439	1.26151
AtDHL4	RcMYB6b	5.33	7.50	2.2195	18.67	25.50	2.7984	1.26082
AtMYB16	RcCDC5a	4.17	7.00	1.1836	16.83	26.00	1.4922	1.26073
AtMYB118	RcTT2	11.33	17.17	1.5918	46.67	66.83	2.0053	1.25977
AtMYB118	RcGL1a	11.00	16.67	1.5902	47.00	67.33	2.0019	1.2589
AtMYB98	RcMYB14	10.75	16.67	1.4746	46.25	67.33	1.8563	1.25885
AtMYB79	RcDIVb	14.08	19.83	2.2	46.92	64.17	2.7634	1.25609
AtMYB41	RcMYB8d	15.17	21.33	2.2162	45.83	62.67	2.772	1.25079
AtMYB67	RcAS1	9.50	18.50	0.8656	37.50	65.50	1.0809	1.24873
AtMYB31	RcMYB8d	13.92	25.58	0.9691	53.08	88.42	1.209	1.24755
AtHL1	RcMYB21	4.00	6.33	1.3844	18.00	26.67	1.7269	1.2474
AtMYB56	RcMYB30a	2.50	5.75	0.6501	13.50	27.25	0.8103	1.24642
AtMYB92	RcDIVb	4.08	6.83	1.195	16.92	26.17	1.4854	1.24301
AtMYB19	RcRAX1	4.33	7.67	1.0507	15.67	25.33	1.3053	1.24231
AtMYB41	RcDIVc	14.08	21.67	1.5112	42.92	62.33	1.8758	1.24127
AtMYB60	RcRAX2	17.50	26.25	1.6479	61.50	87.75	2.044	1.24037
AtMYB0	RcCDC5a	13.17	19.83	1.6231	44.83	64.17	2.0118	1.23948
AtHL2	RcMYB20	4.00	7.08	1.0486	16.00	25.92	1.2993	1.23908
AtMYB82	RcMYB54a	4.00	7.50	0.9313	15.00	25.50	1.1504	1.23526
AtMYB95	RcMYB315	14.83	24.17	1.2794	59.17	89.83	1.5788	1.23402
AtDHL4	RcMYB80	4.50	7.50	1.2071	16.50	25.50	1.4894	1.23387
AtMYB115	RcMYB113b	4.50	7.50	1.2071	16.50	25.50	1.4894	1.23387
AtMYB111	RcMYB4b	5.17	7.25	2.2497	18.83	25.75	2.7723	1.2323
AtMYB109	RcMYB124	13.33	20.50	1.5142	43.67	63.50	1.8657	1.23214
AtMYB60	RcMYB73Lb	18.58	26.92	1.8993	62.42	87.08	2.3369	1.2304
AtMYB33	RcMYB124	5.50	8.17	1.7118	17.50	24.83	2.105	1.2297
AtDHL6	RcMYB124	5.50	8.17	1.7118	17.50	24.83	2.105	1.2297
AtMYB38	RcMYB54a	16.67	24.17	1.89	64.33	89.83	2.3234	1.22931
AtMYB75	RcDIVb	14.83	23.75	1.3412	60.17	90.25	1.6479	1.22868
AtMYB11	RcSRM1	12.92	18.58	1.9605	47.08	65.42	2.4078	1.22816
AtMYB52	RcMYB54a	16.00	22.42	2.2723	67.00	91.58	2.7797	1.2233
AtMYB103	RcMYB54a	14.83	23.33	1.411	61.17	90.67	1.7233	1.22133
AtMYB111	RcCDC5a	4.17	7.33	1.0628	15.83	25.67	1.2966	1.21998
AtMYB37	RcCDC5a	3.17	7.67	0.6001	11.83	25.33	0.7312	1.21846
AtMYB31	RcWERg	14.92	25.83	1.1019	55.08	88.17	1.3424	1.21826
AtMYB41	RcMYB308a	16.00	21.92	2.7197	46.00	62.08	3.3121	1.21782
AtTF2	RcMYB106	14.00	25.08	1.0225	54.00	88.92	1.2446	1.21721
AtMYB98	RcMYB36	11.42	17.17	1.6335	46.58	66.83	1.9874	1.21665
AtMYB93	RcDIVb	16.25	23.92	1.7727	63.75	90.08	2.1561	1.21628
AtMYB60	RcMYB41La	19.25	26.92	2.3022	63.75	87.08	2.7997	1.2161
AtMYB67	RcDIVb	14.17	19.42	2.7039	47.83	64.58	3.2881	1.21606
AtMYB41	RcMYB24b	14.17	20.33	1.9834	45.83	63.67	2.4115	1.21584
AtMYB31	RcMYB30c	13.92	25.33	0.9889	53.08	88.67	1.2005	1.21398
AtMYB95	RcMYB114d	16.50	24.67	1.6685	62.50	89.33	2.0255	1.21396
AtDHL4	RcMYB54b	5.00	7.83	1.4282	17.00	25.17	1.7319	1.21265
AtDHL4	RcCSA	5.00	7.83	1.4282	17.00	25.17	1.7319	1.21265
AtMYB24	RcMYB64	1.50	7.00	0.2524	6.50	26.00	0.3041	1.20483
AtMYB31	RcSRM1	16.42	24.50	1.6792	62.58	89.50	2.0199	1.20289
AtMYB82	RcCDC5a	4.33	7.58	1.0763	15.67	25.42	1.2939	1.20217
AtMYB115	RcDUO1	3.67	6.08	1.2209	17.33	26.92	1.4672	1.20174
AtMYB95	RcMYB46	15.50	23.50	1.5867	62.50	90.50	1.9019	1.19865
AtMYB27	RcMYB92	12.92	19.75	1.5419	44.08	64.25	1.8473	1.19807
AtDHL7	RcSRM1	4.00	7.00	1.0763	16.00	26.00	1.2882	1.19688
AtMYB31	RcMYB3a	13.92	25.58	0.9691	52.08	88.42	1.1543	1.19111
AtMYB55	RcMYB124	13.50	19.75	1.8177	45.50	64.25	2.1649	1.19101
AtMYB29	RcAS1	3.83	6.00	1.4322	18.17	27.00	1.7056	1.1909
AtMYB122	RcSRM1	16.17	24.08	1.6906	62.83	89.92	2.0132	1.19082
AtMYB65	RcMYB54a	9.83	16.42	1.202	43.17	67.58	1.431	1.19052
AtMYB31	RcMYB113c	15.83	26.33	1.2134	56.17	87.67	1.4444	1.19037
AtMYB35	RcMYB54a	9.50	17.33	0.9841	39.50	66.67	1.1705	1.18941
AtHL1	RcMYB308c	4.17	6.17	1.7337	18.83	26.83	2.0595	1.18792
AtMYB95	RcMYB41	16.50	25.33	1.5211	60.50	88.67	1.8041	1.18605
AtMYB31	RcMYB86a	14.58	24.25	1.214	57.42	89.75	1.4379	1.18443
AtMYB60	RcMYB24b	18.00	26.33	1.8177	62.00	87.67	2.1481	1.18177
AtDHL1	RcRAX3b	17.67	26.25	1.7074	61.33	87.75	2.0155	1.18045
AtMYB17	RcSRM1	12.33	18.42	1.6756	45.67	65.58	1.9777	1.18029
AtMYB84	RcSRM1	13.17	18.83	2.0179	46.83	65.17	2.3816	1.18024
AtHL1	RcARC1	4.17	6.50	1.4467	17.83	26.50	1.7068	1.17979
AtHL1	RcMYB308f	4.17	6.50	1.4467	17.83	26.50	1.7068	1.17979
AtDHL6	RcMYB53	3.67	6.75	0.9663	15.33	26.25	1.1316	1.17106
AtMYB118	RcMYB308e	11.00	16.42	1.679	47.00	67.58	1.9655	1.17064
AtMYB118	RcMYB114a	11.83	16.92	2.0237	48.17	67.08	2.366	1.16915
AtMYB40	RcMYB93b	3.50	6.08	1.0929	16.50	26.92	1.2751	1.16671
AtMYB40	RcMYB93a	3.50	6.08	1.0929	16.50	26.92	1.2751	1.16671
AtMYB40	RcMYB308f	3.50	6.08	1.0929	16.50	26.92	1.2751	1.16671
AtMYB9	RcMYB124	4.83	7.50	1.4706	17.17	25.50	1.7092	1.16225
AtMYB95	RcWERf	17.83	24.83	2.3686	65.17	89.17	2.7505	1.16123
AtMYB95	RcMYB8f	17.75	25.50	1.9744	63.25	88.50	2.2919	1.16081
AtDHL1	RcMYB124	16.58	25.33	1.5465	60.42	88.67	1.7937	1.15984
AtHL2	RcMYB119	5.00	7.75	1.4757	17.00	25.25	1.7098	1.15864
AtMYB31	RcMYB21	15.42	26.25	1.1461	54.58	87.75	1.3262	1.15714
AtMYB60	RcRAX2L	18.25	27.00	1.7363	60.75	87.00	2.0056	1.1551
AtMYB41	RcMYB8f	14.67	21.33	1.8637	44.33	62.67	2.152	1.15469
AtMYB95	RcWERh	17.50	25.50	1.8491	62.50	88.50	2.1306	1.15224
AtMYB103	RcDIVa	17.83	25.58	1.9883	63.17	88.42	2.2862	1.14983
AtTF2	RcMYB24a	15.83	25.67	1.2966	57.17	88.33	1.4902	1.14931
AtMYB98	RcMYB113b	11.33	19.08	1.1771	40.67	64.92	1.3525	1.14901
AtMYB41	RcLAF1	12.67	20.00	1.3956	42.33	64.00	1.6024	1.14818
AtHL1	RcMYB35	3.67	6.33	1.1086	16.33	26.67	1.2723	1.14766
AtMYB65	RcAS1	10.33	18.17	1.0654	39.67	65.83	1.2198	1.14492
AtMYB89	RcMYB63L	2.00	7.17	0.349	8.00	25.83	0.3994	1.14441
AtMYB60	RcMYB53	18.67	26.75	1.999	62.33	87.25	2.2863	1.14372
AtMYB41	RcWERf	14.17	21.00	1.723	43.83	63.00	1.9701	1.14341
AtDHL6	RcODO1b	3.92	6.75	1.1143	16.08	26.25	1.2734	1.14278
AtDHL1	RcMYB36	18.33	26.67	1.8637	61.67	87.33	2.1287	1.14219
AtMYB71	RcMYB124	13.17	19.92	1.5993	43.83	64.08	1.8229	1.13981
AtMYB14	RcAS1	9.83	25.50	0.5414	37.17	88.50	0.6156	1.13705
AtMYB26	RcMYB124	12.33	19.83	1.3251	41.67	64.17	1.5063	1.13674
AtMYB110	RcMYB20	6.67	18.17	0.504	26.33	65.83	0.5716	1.13413
AtMYB31	RcMYB39	15.67	24.92	1.3667	58.33	89.08	1.5482	1.1328
AtMYB2	RcSRM1	15.33	23.67	1.4955	60.67	90.33	1.6936	1.13246
AtMYB75	RcSRM1	15.92	23.83	1.6585	62.08	90.17	1.8763	1.13132
AtMYB95	RcMYB113c	16.67	26.08	1.4328	58.33	87.92	1.62	1.13065
AtMYB31	RcMYB36	15.58	26.33	1.167	54.42	87.67	1.3186	1.12991
AtMYB40	RcMYB4b	4.67	6.83	1.8107	18.33	26.17	2.0407	1.12702
AtHL1	RcWERb	4.67	6.83	1.8107	18.33	26.17	2.0407	1.12702
AtMYB31	RcMYB8c	13.75	24.75	1.0124	52.25	89.25	1.1376	1.12367
AtMYB41	RcMYB20	12.83	19.75	1.5096	43.17	64.25	1.6961	1.12354
AtMYB13	RcDIVb	17.25	23.58	2.7747	66.75	90.42	3.1171	1.1234
AtMYB40	RcLAF1	3.50	6.00	1.1281	16.50	27.00	1.2648	1.12118
AtMYB120	RcDIVa	4.92	6.83	2.4021	19.08	26.17	2.6924	1.12085
AtMYB31	RcMYB101La	15.50	25.33	1.2688	56.50	88.67	1.421	1.11996
AtMYB118	RcDIVc	12.08	17.17	2.0917	47.92	66.83	2.3417	1.11952
AtMYB47	RcDIVb	15.50	23.50	1.5867	61.50	90.50	1.774	1.11804
AtMYB31	RcMYB1L	17.42	26.00	1.6773	60.58	88.00	1.8751	1.11793
AtMYB56	RcMYB24a	2.92	6.33	0.714	13.08	26.67	0.7963	1.11527
AtDUO1	RcDIVb	3.83	6.92	1.0073	15.17	26.08	1.1197	1.11159
AtMYB35	RcDIVb	13.83	20.00	1.9154	45.17	64.00	2.1223	1.10802
AtMYB31	RcLAF1	16.08	25.42	1.3921	57.92	88.58	1.5403	1.10646
AtMYB103	RcSRM1	16.17	23.75	1.7862	62.83	90.25	1.9763	1.10643
AtMYB31	RcMYB6a	15.92	25.92	1.2814	56.08	88.08	1.4176	1.10629
AtMYB30	RcMYB62a	6.17	17.67	0.4697	24.83	66.33	0.5186	1.10411
AtMYB85	RcAS1	10.67	18.92	1.0452	38.33	65.08	1.1539	1.104
AtMYB73	RcCDC5b	4.00	8.08	0.8087	13.00	24.92	0.8922	1.10325
AtMYB31	RcMYB308d	15.25	25.58	1.1878	54.75	88.42	1.31	1.10288
AtMYB31	RcMYB16	16.33	26.17	1.3391	56.67	87.83	1.4757	1.10201
AtDHL7	RcMYB124	5.50	8.42	1.5376	16.50	24.58	1.6897	1.09892
AtMYB17	RcRAX1	11.50	18.33	1.3576	42.50	65.67	1.4905	1.09789
AtMYB56	RcMYB62a	3.42	6.50	0.9051	14.58	26.50	0.9925	1.09656
AtMYB49	RcMYB54a	4.50	7.25	1.3184	16.50	25.75	1.445	1.09603
AtHL2	RcMYB35	4.50	7.25	1.3184	16.50	25.75	1.445	1.09603
AtMYB95	RcWERb	17.00	24.92	1.8035	62.00	89.08	1.973	1.09398
AtMYB75	RcMYB98	11.42	23.75	0.7682	45.58	90.25	0.8394	1.09268
AtMYB31	RcMYB8e	13.67	24.33	1.0363	52.33	89.67	1.1295	1.08994
AtDHL2	RcRS2H	5.50	8.00	1.8637	17.50	25.00	2.031	1.08977
AtMYB30	RcCDC5b	12.00	19.08	1.3671	42.00	64.92	1.4889	1.08909
AtMYB41	RcMYB61a	13.67	20.08	1.784	44.33	63.92	1.9409	1.08795
AtMYB110	RcMYB114b	8.92	20.50	0.6505	29.08	63.50	0.7075	1.08762
AtHL1	RcMYB8a	3.83	6.17	1.3238	17.17	26.83	1.438	1.08627
AtTF2	RcMYB54a	17.17	23.75	2.4878	65.83	90.25	2.6981	1.08453
AtMYB118	RcRS2H	9.75	16.83	1.1097	40.25	67.17	1.2034	1.08444
AtMYB87	RcRS2H	3.83	7.25	0.9155	14.17	25.75	0.9919	1.08345
AtMYB68	RcRS2H	3.83	7.25	0.9155	14.17	25.75	0.9919	1.08345
AtMYB97	RcMYB124	12.67	19.33	1.551	43.33	64.67	1.6795	1.08285
AtMYB122	RcMYB54a	15.50	23.67	1.5491	60.50	90.33	1.6761	1.08198
AtMYB35	RcRAX1	10.92	18.42	1.1717	40.08	65.58	1.2652	1.0798
AtMYB118	RcMYB63L	9.58	14.92	1.4566	45.42	69.08	1.569	1.07717
AtMYB95	RcTT2	17.00	25.92	1.5572	59.00	88.08	1.6769	1.07687
AtMYB40	RcWERd	4.00	6.42	1.3341	17.00	26.58	1.4363	1.07661
AtMYB34	RcSRM1	4.00	6.42	1.3341	17.00	26.58	1.4363	1.07661
AtHL1	RcMYB305b	4.33	6.00	2.4719	19.67	27.00	2.6604	1.07626
AtHL2	RcMYB73La	5.25	8.00	1.5596	16.75	25.00	1.6785	1.07624
AtMYB31	RcMYB315	14.67	24.42	1.2105	55.33	89.58	1.3011	1.07485
AtMYB56	RcODO1a	2.67	6.08	0.6587	12.33	26.92	0.708	1.07484
AtMYB3	RcMYB54a	15.25	23.58	1.4864	59.75	90.42	1.5971	1.07448
AtDHL6	RcMYB101La	3.67	7.33	0.824	13.33	25.67	0.8848	1.07379
AtMYB27	RcMYB114d	14.25	19.75	2.4531	46.75	64.25	2.6341	1.07378
AtMYB115	RcMYB3a	4.00	6.75	1.1709	16.00	26.25	1.2563	1.07294
AtHL2	RcMYB16	4.00	6.75	1.1709	16.00	26.25	1.2563	1.07294
AtMYB110	RcAS1	12.92	19.67	1.5638	43.08	64.33	1.6756	1.07149
AtMYB53	RcMYB54a	4.50	7.58	1.1748	15.50	25.42	1.2579	1.07074
AtMYB98	RcMYB73La	12.67	18.92	1.6748	44.33	65.08	1.7914	1.06962
AtMYB60	RcMYB6a	16.75	27.00	1.3165	55.25	87.00	1.4067	1.06852
AtMYB31	RcRAX2L	16.08	25.92	1.3178	55.92	88.08	1.4052	1.06632
AtMYB60	RcMYB1	19.67	26.42	3.6837	65.33	87.58	3.9172	1.06339
AtMYB78	RcMYB4b	5.67	7.83	2.5045	18.33	25.17	2.6632	1.06337
AtMYB57	RcMYB4b	19.92	28.25	2.1103	61.08	85.75	2.2436	1.06317
AtMYB95	RcMYB8g	16.67	25.33	1.5729	59.33	88.67	1.6708	1.06224
AtMYB95	RcMYB106	16.33	25.17	1.5038	58.67	88.83	1.5936	1.05972
AtMYB29	RcMYB54a	4.33	6.92	1.3529	16.67	26.08	1.4328	1.05906
AtMYB113	RcDIVa	18.75	26.58	2.1156	62.25	87.42	2.239	1.05833
AtHL1	RcMYB119	4.50	6.83	1.5781	17.50	26.17	1.6673	1.05652
AtMYB115	RcMYB44b	4.50	6.83	1.5781	17.50	26.17	1.6673	1.05652
AtMYB115	RcMYB73Lb	4.50	6.83	1.5781	17.50	26.17	1.6673	1.05652
AtMYB98	RcMYB305b	10.00	16.75	1.1923	41.00	67.25	1.257	1.05426
AtMYB60	RcMYB124	17.92	26.08	1.8565	61.08	87.92	1.9567	1.05397
AtMYB110	RcRAX1	13.00	19.00	1.8252	45.00	65.00	1.9237	1.05397
AtDHL4	RcMYB315	4.83	7.33	1.5827	17.17	25.67	1.6677	1.05371
AtMYB41	RcMYB1	15.00	20.75	2.4902	46.00	63.25	2.6224	1.05309
AtHL2	RcMYB36	5.00	7.58	1.5847	17.00	25.42	1.6679	1.0525
AtDHL6	RcMYB73Lb	5.00	7.58	1.5847	17.00	25.42	1.6679	1.0525
AtMYB36	RcMYB54a	3.83	7.17	0.9367	14.17	25.83	0.9853	1.05188
AtMYB54	RcWERb	10.17	23.75	0.6343	39.83	90.25	0.6659	1.04982
AtMYB95	RcMYB24b	16.50	25.00	1.5902	59.50	89.00	1.665	1.04704
AtMYB31	RcMYB340	16.67	26.33	1.3929	56.33	87.67	1.4575	1.04638
AtMYB13	RcMYB54a	14.50	23.25	1.3358	57.50	90.75	1.3973	1.04604
AtMYB31	RcMYB54b	17.08	24.50	1.9913	62.92	89.50	2.0771	1.04309
AtMYB31	RcCSA	17.08	24.50	1.9913	62.92	89.50	2.0771	1.04309
AtMYB57	RcSRM1	17.08	25.50	1.6779	59.92	88.50	1.7475	1.04148
AtMYB65	RcMYB124	12.92	18.83	1.844	45.08	65.17	1.9173	1.03975
AtMYB95	RcRAX2	16.25	24.92	1.5277	58.75	89.08	1.586	1.03816
AtDHL7	RcMYB44b	3.50	7.83	0.6793	11.50	25.17	0.7048	1.03754
AtMYB118	RcMYB73	11.83	17.25	1.8458	46.17	66.75	1.915	1.03749
AtMYB119	RcMYB124	5.83	8.42	1.9337	17.17	24.58	2.006	1.03739
AtDHL1	RcMYBP	16.58	25.75	1.4676	57.42	88.25	1.5158	1.03284
AtMYB95	RcRS2H	19.00	26.17	2.5851	64.00	87.83	2.6694	1.03261
AtMYB95	RcMYB308e	16.83	25.08	1.6889	60.17	88.92	1.7438	1.03251
AtMYB98	RcMYB113c	11.58	18.17	1.4236	42.42	65.83	1.4696	1.03231
AtMYB16	RcRAX1	4.42	7.00	1.3804	16.58	26.00	1.425	1.03231
AtDHL4	RcMYB119	5.00	7.92	1.3844	16.00	25.08	1.4253	1.02954
AtMYB31	RcMYB73Lb	17.58	25.83	1.7856	60.42	88.17	1.8372	1.0289
AtMYB39	RcAS1	11.00	19.42	1.056	37.00	64.58	1.0825	1.02509
AtMYB95	RcWERc	18.17	25.00	2.6026	64.83	89.00	2.6628	1.02313
AtMYB31	RcMYB308f	16.50	25.92	1.4172	56.50	88.08	1.4496	1.02286
AtDHL6	RcMYB114b	4.00	7.83	0.8566	13.00	25.17	0.8753	1.02183
AtMYB66	RcMYB54a	4.67	7.75	1.2179	15.33	25.25	1.2443	1.02168
AtDHL4	RcWERe	5.50	7.92	1.956	17.50	25.08	1.9969	1.02091
AtMYB118	RcMYB86a	9.92	15.50	1.4382	44.08	68.50	1.4643	1.01815
AtMYB102	RcMYB124	12.50	19.17	1.5277	42.50	64.83	1.5538	1.01708
AtMYB40	RcDIVc	4.75	6.83	1.9612	18.25	26.17	1.9938	1.01662
AtMYB27	RcMYB315	13.08	19.00	1.877	44.92	65.00	1.9072	1.01609
AtTF2	RcMYB308a	16.25	25.83	1.3684	55.75	88.17	1.3891	1.01513
AtMYB95	RcMYB340	17.33	26.08	1.629	58.67	87.92	1.6536	1.0151
AtMYB66	RcAS1	3.50	6.83	0.8615	13.50	26.17	0.8733	1.0137
AtMYB39	RcCDC5a	13.17	20.17	1.5332	41.83	63.83	1.5524	1.01252
AtMYB56	RcMYB1L	3.67	6.75	0.9663	14.33	26.25	0.9766	1.01066
AtMYB56	RcWERd	3.67	6.75	0.9663	14.33	26.25	0.9766	1.01066
AtMYB41	RcMYB62a	15.00	20.33	3.0832	47.00	63.67	3.1152	1.01038
AtMYB31	RcMYB73La	17.25	25.25	1.8134	60.75	88.75	1.8286	1.00838
AtMYB31	RcMYB308c	16.25	25.08	1.4952	57.75	88.92	1.5073	1.00809
AtMYB97	RcCDC5a	10.83	19.42	1.0217	36.17	64.58	1.0298	1.00793
AtDHL1	RcRAX1	17.33	26.75	1.4961	56.67	87.25	1.5072	1.00742
AtDHL5	RcCDC5a	4.50	7.08	1.4083	16.50	25.92	1.4172	1.00632
AtMYB49	RcSRM1	3.50	6.08	1.0929	15.50	26.92	1.0951	1.00201
AtMYB47	RcSRM1	17.58	23.58	3.8509	67.42	90.42	3.8576	1.00174
AtTF2	RcMYB63	15.67	25.17	1.3291	55.33	88.83	1.3313	1.00166
AtDHL2	RcRAX1	5.25	8.25	1.4153	15.75	24.75	1.4153	1
AtDHL3	RcMYB4b	5.00	8.25	1.238	15.00	24.75	1.238	1
AtMYB40	RcMYB114b	4.50	6.75	1.6479	17.50	26.25	1.6479	1
AtMYB89	RcMYB124	5.50	8.25	1.6479	16.50	24.75	1.6479	1
AtDHL6	RcGL1b	4.00	7.33	0.9745	14.00	25.67	0.9745	1
AtMYB94	RcCDC5a	12.67	19.33	1.551	42.33	64.67	1.5468	0.997292
AtMYB117	RcDIVc	16.33	24.17	1.7356	60.67	89.83	1.7302	0.996889
AtMYB115	RcGL1a	3.00	6.58	0.7016	12.00	26.42	0.6979	0.994726
AtMYB41	RcRAX3a	14.83	20.42	2.5983	46.17	63.58	2.5841	0.994535
AtHL1	RcMYB114b	5.00	7.17	1.9969	18.00	25.83	1.9841	0.99359
AtMYB88	RcDIVb	16.83	23.67	2.2225	64.17	90.33	2.2046	0.991946
AtMYB95	RcMYB39	17.33	24.67	2.0727	62.67	89.33	2.0538	0.990881
AtMYB31	RcMYB1	17.58	25.33	1.9471	61.42	88.67	1.9284	0.990396
AtMYB118	RcMYB73La	12.17	17.58	1.919	45.83	66.42	1.8954	0.987702
AtMYB81	RcMYB54a	15.25	23.42	1.5206	58.75	90.58	1.5006	0.986847
AtMYB40	RcMYB308d	3.50	5.75	1.2519	16.50	27.25	1.2351	0.98658
AtDHL1	RcMYB30c	15.83	25.67	1.2966	54.17	88.33	1.2762	0.984267
AtMYB31	RcWERi	13.67	23.83	1.0848	51.33	90.17	1.0675	0.984052
AtMYB60	RcWERb	17.33	26.25	1.5928	57.67	87.75	1.567	0.983802
AtMYB29	RcDIVc	4.83	6.92	2.0132	18.17	26.08	1.9801	0.983559
AtMYB80	RcCDC5b	3.67	7.50	0.7913	12.33	25.50	0.7765	0.981297
AtMYB115	RcMYB30a	3.33	5.75	1.1119	15.67	27.25	1.0911	0.981293
AtMYB119	RcMYB113a	2.67	7.25	0.5056	9.33	25.75	0.4952	0.97943
AtMYB79	RcDIVa	12.50	18.67	1.6752	43.50	65.33	1.6403	0.979167
AtMYB95	RcWERe	18.17	25.50	2.2452	62.83	88.50	2.198	0.978977
AtMYB95	RcODO1b	17.00	24.75	1.8561	61.00	89.25	1.8169	0.97888
AtMYB52	RcWERb	10.83	23.50	0.7152	41.17	90.50	0.6995	0.978048
AtMYB13	RcAS1	11.08	24.50	0.6932	39.92	89.50	0.6773	0.977063
AtMYB31	RcMYB113b	16.00	25.17	1.4113	56.00	88.83	1.3769	0.975625
AtMYB56	RcMYB124	4.75	7.42	1.4428	16.25	25.58	1.4075	0.975534
AtMYB33	RcCDC5b	4.50	7.75	1.1161	14.50	25.25	1.0883	0.975092
AtMYB31	RcWERc	14.75	25.25	1.1318	51.25	88.75	1.1021	0.973759
AtMYB95	RcMYB73	18.67	25.58	2.7049	64.33	88.42	2.6338	0.973714
AtMYB9	RcRAX1	4.92	7.33	1.6828	17.08	25.67	1.6382	0.973497
AtMYB95	RcRAX3a	17.00	25.67	1.6099	58.00	88.33	1.5624	0.970495
AtMYB60	RcMYB8a	18.92	27.17	1.9778	60.08	86.83	1.9189	0.970219
AtMYB17	RcCDC5a	12.33	19.75	1.3407	39.67	64.25	1.2994	0.969195
AtMYB41	RcMYB39	14.33	21.00	1.8064	42.67	63.00	1.7498	0.968667
AtDHL1	RcRAX2	17.33	25.50	1.7759	59.67	88.50	1.719	0.96796
AtMYB60	RcMYB62a	18.75	26.92	1.9816	60.25	87.08	1.918	0.967905
AtHL2	RcMYB4b	5.00	8.17	1.2709	15.00	24.83	1.2275	0.965851
AtMYB51	RcMYB54a	17.75	25.17	2.115	62.25	88.83	2.0424	0.965674
AtMYB5	RcDIVb	14.58	20.33	2.3475	45.42	63.67	2.264	0.96443
AtMYB98	RcMYB3b	11.42	17.92	1.4209	41.58	66.08	1.3698	0.964037
AtMYB115	RcRAX2	3.50	6.00	1.1281	15.50	27.00	1.0875	0.96401
AtMYB65	RcCDC5a	11.83	18.92	1.3471	40.17	65.08	1.2982	0.9637
AtMYB24	RcMYB114a	2.00	7.17	0.349	7.00	25.83	0.3362	0.963324
AtMYB98	RcSRM1	12.75	17.50	2.6665	48.25	66.50	2.568	0.96306
AtMYB60	RcRAX3b	17.92	27.00	1.6206	57.08	87.00	1.5586	0.961743
AtMYB56	RcWERf	3.17	6.42	0.8047	12.83	26.58	0.7739	0.961725
AtMYB108	RcMYB98	13.67	24.75	0.9996	48.33	89.25	0.9603	0.960684
AtMYB11	RcMYB124	13.33	19.83	1.7001	42.67	64.17	1.6325	0.960238
AtMYB31	RcMYB63	18.00	25.50	2.1249	62.00	88.50	2.0396	0.959857
AtMYB95	RcMYB36	17.33	26.08	1.629	57.67	87.92	1.557	0.955801
AtMYB98	RcMYB63	11.50	17.08	1.7089	44.50	66.92	1.6331	0.955644
AtMYB95	RcMYB16	17.67	25.92	1.7968	59.33	88.08	1.7131	0.953417
AtMYB56	RcMYB24b	3.42	6.50	0.9051	13.58	26.50	0.8627	0.953154
AtMYB67	RcDIVa	12.50	18.25	1.8335	44.50	65.75	1.7452	0.951841
AtDHL7	RcMYB4b	5.50	8.17	1.7118	16.50	24.83	1.628	0.951046
AtMYB89	RcMYB62b	3.00	7.42	0.5813	10.00	25.58	0.5523	0.950112
AtMYB19	RcDIVb	4.83	7.17	1.7211	17.17	25.83	1.6288	0.946372
AtMYB89	RcMYB4a	2.00	7.08	0.3543	7.00	25.92	0.3349	0.945244
AtMYB89	RcMYB4c	2.00	7.08	0.3543	7.00	25.92	0.3349	0.945244
AtDHL1	RcMYB306b	16.83	25.92	1.5076	56.17	88.08	1.4239	0.944481
AtMYB98	RcMYB98	11.67	17.58	1.62	43.33	66.42	1.5298	0.944321
AtHL1	RcGL1b	4.50	6.67	1.7269	17.50	26.33	1.6292	0.943425
AtMYB77	RcDIVa	13.83	20.17	1.8453	43.17	63.83	1.7394	0.942611
AtDHL6	RcMYB14	4.42	6.83	1.4842	16.58	26.17	1.3983	0.942124
AtMYB90	RcSRM1	16.92	24.17	2.031	62.08	89.83	1.9081	0.939488
AtMYB118	RcMYB52	12.17	17.17	2.1751	46.83	66.83	2.0423	0.938945
AtMYB42	RcCDC5b	12.67	19.75	1.449	40.33	64.25	1.3605	0.938923
AtTF2	RcGL1b	15.00	25.00	1.2071	52.00	89.00	1.1323	0.938033
AtMYB95	RcMYB27	18.00	25.42	2.1653	62.00	88.58	2.0296	0.93733
AtMYB40	RcMYB27	4.17	5.92	2.0973	18.83	27.08	1.9648	0.936824
AtMYB5	RcDIVa	13.17	19.17	1.8572	43.83	64.83	1.7379	0.935764
AtMYB40	RcMYB35	3.83	5.92	1.4955	17.17	27.08	1.3989	0.935406
AtMYB107	RcCDC5a	14.00	24.33	1.0929	50.00	89.67	1.0205	0.933754
AtMYB98	RcMYB21	11.00	17.42	1.3844	41.00	66.58	1.2904	0.932101
AtMYB55	RcDIVc	13.83	19.50	2.1873	45.17	64.50	2.0349	0.930325
AtMYB100	RcMYB62a	11.83	23.33	0.8457	44.17	90.67	0.7863	0.929762
AtMYB98	RcMYB35L	12.00	17.17	2.0166	46.00	66.83	1.8731	0.928841
AtMYB71	RcDIVc	14.17	19.67	2.4227	45.83	64.33	2.2455	0.926858
AtMYB69	RcMYB54a	13.17	18.83	2.0179	44.83	65.17	1.8695	0.926458
AtMYB94	RcCDC5b	12.50	19.08	1.5498	41.50	64.92	1.4348	0.925797
AtMYB98	RcMYB308c	11.17	16.75	1.6479	43.83	67.25	1.5248	0.925299
AtHL2	RcWERa	5.25	7.75	1.7515	16.75	25.25	1.6188	0.924236
AtMYB56	RcWERh	3.42	6.42	0.9283	13.58	26.58	0.8576	0.923839
AtMYB109	RcDIVb	15.17	20.75	2.7537	45.83	63.25	2.5401	0.922432
AtMYB41	RcMYB308c	13.50	19.92	1.7557	42.50	64.08	1.6173	0.921171
AtDHL7	RcMYB114b	5.25	8.08	1.5073	15.75	24.92	1.3877	0.920653
AtMYB115	RcWERb	4.00	6.75	1.1709	15.00	26.25	1.0763	0.919207
AtMYB115	RcWERd	4.00	6.75	1.1709	15.00	26.25	1.0763	0.919207
AtMYB118	RcMYB24a	10.92	16.08	1.7655	45.08	67.92	1.6226	0.91906
AtMYB98	RcMYB41	11.67	16.92	1.89	45.33	67.08	1.7347	0.917831
AtMYB76	RcCDC5b	4.50	6.92	1.5157	16.50	26.08	1.3908	0.917596
AtMYB109	RcMYB54a	12.67	18.08	2.038	45.33	65.92	1.8665	0.915849
AtMYB50	RcMYB4b	18.50	26.33	2.07	60.50	87.67	1.8957	0.915797
AtMYB99	RcMYB62b	1.50	6.67	0.2675	5.50	26.33	0.2448	0.91514
AtDUO1	RcMYB14	2.00	6.25	0.4172	8.00	26.75	0.3816	0.914669
AtTF2	RcRAX2L	16.75	25.58	1.5475	56.25	88.42	1.4142	0.913861
AtDHL6	RcMYB8f	4.67	7.17	1.5199	16.33	25.83	1.3887	0.913679
AtMYB89	RcMYB113c	2.83	7.42	0.534	9.17	25.58	0.4872	0.91236
AtDHL1	RcMYB41	16.33	25.92	1.3758	53.67	88.08	1.2549	0.912124
AtMYB78	RcDIVb	4.83	7.42	1.5239	16.17	25.58	1.3865	0.909837
AtMYB93	RcSRM1	17.25	24.00	2.3835	63.75	90.00	2.1678	0.909503
AtMYB83	RcSRM1	16.58	22.83	2.5902	65.42	91.17	2.3553	0.909312
AtMYB119	RcMYB46	1.50	7.75	0.2239	4.50	25.25	0.2035	0.908888
AtMYB91	RcRAX3b	14.17	24.75	1.0804	48.83	89.25	0.9807	0.907719
AtMYB27	RcMYB101	13.50	19.25	2.0508	44.50	64.75	1.8608	0.907353
AtDHL1	RcMYB306a	16.83	25.67	1.5563	56.17	88.33	1.4119	0.907216
AtMYB34	RcCDC5a	4.33	7.67	1.0507	13.67	25.33	0.9528	0.906824
AtMYB84	RcMYB124	14.08	20.08	2.0499	43.92	63.92	1.8588	0.906776
AtDHL6	RcRAX3b	4.17	7.00	1.1836	14.83	26.00	1.0725	0.906134
AtMYB42	RcCDC5a	13.17	20.00	1.5764	40.83	64.00	1.4263	0.904783
AtMYB89	RcMYB86a	2.50	7.08	0.477	8.50	25.92	0.4313	0.904193
AtTF2	RcSRM1	16.83	24.17	1.981	61.17	89.83	1.7883	0.902726
AtMYB22	RcMYB124	5.17	7.92	1.5312	15.83	25.08	1.3822	0.902691
AtMYB115	RcMYB35L	3.50	6.17	1.0603	14.50	26.83	0.9561	0.901726
AtTF2	RcTT2	16.33	25.83	1.3887	53.67	88.17	1.2519	0.901491
AtTF2	RcMYB41La	16.75	25.50	1.5645	56.25	88.50	1.4102	0.901374
AtMYB18	RcAS1	12.00	18.50	1.5011	41.00	65.50	1.3496	0.899074
AtMYB42	RcMYB114a	5.67	19.42	0.3697	17.33	64.58	0.3322	0.898566
AtMYB95	RcMYB305b	16.50	23.67	1.9899	61.50	90.33	1.7874	0.898236
AtMYB95	RcMYB30c	16.50	25.08	1.5721	56.50	88.92	1.4091	0.896317
AtMYB118	RcMYB46L	10.67	16.42	1.5093	42.33	67.58	1.3522	0.895912
AtHL2	RcGL1a	4.75	7.58	1.3521	15.25	25.42	1.2071	0.892759
AtMYB117	RcDIVb	16.17	23.42	1.8992	60.83	90.58	1.6934	0.891639
AtMYB60	RcRAX3a	18.42	27.00	1.8015	57.58	87.00	1.606	0.891479
AtMYB55	RcDIVa	11.83	18.83	1.364	39.17	65.17	1.2122	0.88871
AtMYB31	RcMYB54a	17.00	24.08	2.1249	62.00	89.92	1.8884	0.888701
AtMYB40	RcMYB3b	3.50	5.83	1.2071	15.50	27.17	1.0726	0.888576
AtMYB119	RcMYB54b	2.00	7.67	0.3206	6.00	25.33	0.2846	0.887711
AtMYB119	RcCSA	2.00	7.67	0.3206	6.00	25.33	0.2846	0.887711
AtTF2	RcMYB62b	16.50	26.33	1.3534	52.50	87.67	1.2014	0.88769
AtMYB85	RcCDC5b	12.42	19.42	1.4362	39.58	64.58	1.2745	0.887411
AtMYB41	RcMYB106L	14.33	20.08	2.271	44.67	63.92	2.0136	0.886658
AtMYB41	RcMYB41Lb	14.33	20.08	2.271	44.67	63.92	2.0136	0.886658
AtHL2	RcMYB86b	4.50	7.17	1.3615	15.50	25.83	1.2071	0.886596
AtTF2	RcMYB54b	15.75	24.17	1.5242	56.25	89.83	1.3508	0.886235
AtMYB95	RcMYB8c	17.83	24.50	2.6431	64.17	89.50	2.3414	0.885854
AtMYB55	RcMYB54a	11.67	17.33	1.708	43.33	66.67	1.5112	0.884778
AtMYB65	RcMYB4b	13.33	18.42	2.521	46.67	65.58	2.2283	0.883895
AtMYB40	RcMYB114d	4.00	6.08	1.5699	17.00	26.92	1.3844	0.88184
AtMYB40	RcMYB6a	4.00	6.08	1.5699	17.00	26.92	1.3844	0.88184
AtMYB117	RcMYB308d	11.67	24.58	0.7513	39.33	89.42	0.6624	0.881672
AtMYB31	RcWERa	16.92	26.25	1.4706	54.08	87.75	1.2935	0.879573
AtMYB118	RcMYB119	11.50	16.08	2.2991	47.50	67.92	2.0219	0.879431
AtDHL6	RcRAX3a	4.67	7.42	1.3695	15.33	25.58	1.2038	0.879007
AtTF2	RcRAX3a	18.08	25.58	2.1414	60.92	88.42	1.8816	0.878678
AtMYB18	RcRAX1	11.83	17.83	1.6204	42.17	66.17	1.4214	0.877191
AtMYB81	RcDIVc	17.33	24.50	2.1526	61.67	89.50	1.8821	0.874338
AtDHL6	RcMYB8a	4.50	6.83	1.5781	16.50	26.17	1.378	0.873202
AtMYB31	RcMYB114a	16.08	24.58	1.5437	55.92	89.42	1.3459	0.871866
AtMYB52	RcGL1b	10.67	23.67	0.689	37.33	90.33	0.6006	0.871698
AtDHL7	RcMYB98	4.83	7.67	1.3772	15.17	25.33	1.2005	0.871696
AtMYB115	RcARC1	3.50	6.42	0.9745	13.50	26.58	0.8478	0.869985
AtMYB98	RcMYB44b	11.75	18.58	1.3889	39.25	65.42	1.2071	0.869105
AtMYB60	RcMYB64	17.58	24.83	2.1628	61.42	89.17	1.8793	0.86892
AtMYB95	RcMYB92	17.33	25.00	1.9372	59.67	89.00	1.6824	0.86847
AtDHL6	RcMYB114c	4.17	7.25	1.0902	13.83	25.75	0.9448	0.86663
AtHL2	RcMYB114b	5.75	8.08	2.224	17.25	24.92	1.9237	0.864973
AtDHL6	RcWERi	5.17	7.83	1.5867	15.83	25.17	1.3691	0.86286
AtMYB85	RcMYB114a	6.67	19.08	0.4702	20.33	64.92	0.4055	0.862399
AtMYB102	RcMYB54a	11.17	16.75	1.6479	42.83	67.25	1.419	0.861096
AtMYB92	RcDIVc	5.33	7.25	2.9663	18.67	25.75	2.5485	0.859151
AtMYB111	RcDIVc	5.33	7.25	2.9663	18.67	25.75	2.5485	0.859151
AtMYB31	RcMYB114c	16.92	26.42	1.4423	53.08	87.58	1.2382	0.85849
AtMYB45	RcSRM1	13.08	18.25	2.3403	45.92	65.75	2.0067	0.857454
AtMYB95	RcCDC5b	18.25	24.58	3.4413	65.75	89.42	2.9503	0.857321
AtMYB33	RcRAX1	5.50	8.00	1.8637	16.50	25.00	1.5902	0.853249
AtMYB56	RcMYB63L	3.67	6.33	1.1086	14.33	26.67	0.9458	0.853148
AtMYB56	RcLAF1	3.67	6.33	1.1086	14.33	26.67	0.9458	0.853148
AtDHL6	RcMYB35L	4.00	6.92	1.1058	14.00	26.08	0.9432	0.852957
AtMYB56	RcMYBP	3.17	6.08	0.8883	12.83	26.92	0.7573	0.852527
AtMYB98	RcMYB308a	11.92	18.75	1.41	39.08	65.25	1.202	0.852482
AtMYB89	RcMYB30b	3.00	7.58	0.5622	9.00	25.42	0.4792	0.852366
AtMYB56	RcMYB86b	3.75	6.17	1.2488	15.25	26.83	1.0634	0.851537
AtMYB97	RcAS1	11.67	18.67	1.3438	38.33	65.33	1.1435	0.850945
AtMYB118	RcMYB98	11.67	16.25	2.3646	47.33	67.75	2.011	0.850461
AtHL2	RcMYB30c	4.50	7.08	1.4083	15.50	25.92	1.1975	0.850316
AtMYB95	RcDIVb	17.33	24.17	2.3482	62.67	89.83	1.9957	0.849885
AtMYB31	RcMYB46	15.83	23.75	1.6479	57.17	90.25	1.3962	0.84726
AtMYB95	RcMYB3a	18.67	25.33	3.0323	64.33	88.67	2.568	0.846882
AtMYB18	RcMYB114a	7.75	18.67	0.6049	24.25	65.33	0.5122	0.846752
AtDHL6	RcGL1a	4.25	7.33	1.1112	13.75	25.67	0.9396	0.845572
AtDHL6	RcMYB36	4.67	7.33	1.4153	15.33	25.67	1.1942	0.843779
AtMYB91	RcWERb	13.08	24.00	0.9733	44.92	90.00	0.8212	0.843728
AtMYB115	RcMYB73La	5.00	7.00	2.2834	18.00	26.00	1.9237	0.842472
AtMYB119	RcSRM1	5.00	7.00	2.2834	18.00	26.00	1.9237	0.842472
AtDHL1	RcMYB106	16.17	25.75	1.361	51.83	88.25	1.1463	0.842248
AtMYB14	RcMYB54a	16.00	24.25	1.5885	56.00	89.75	1.3376	0.842052
AtMYB41	RcMYB16	13.50	19.58	1.8864	42.50	64.42	1.5883	0.841974
AtMYB123	RcCDC5a	4.67	7.67	1.2519	14.33	25.33	1.053	0.841121
AtMYB96	RcMYB54a	4.17	6.83	1.2575	14.83	26.17	1.0574	0.840875
AtMYB118	RcSRM1	10.33	16.17	1.4341	40.67	67.83	1.2046	0.839969
AtMYB89	RcMYB306a	2.00	6.58	0.3895	7.00	26.42	0.3269	0.839281
AtMYB115	RcMYB53	3.50	6.00	1.1281	14.50	27.00	0.9442	0.836983
AtDHL1	RcMYB308a	17.50	26.50	1.5933	54.50	87.50	1.3311	0.835436
AtMYB96	RcRAX1	4.42	6.92	1.4299	15.58	26.08	1.1944	0.835303
AtMYB31	RcMYB64	16.58	23.75	2.0052	60.42	90.25	1.6733	0.83448
AtMYB98	RcMYB24b	12.50	17.17	2.6521	47.50	66.83	2.2121	0.834094
AtMYB100	RcMYBP	12.17	22.92	0.9229	43.83	91.08	0.7697	0.834002
AtMYB100	RcDIVb	15.00	21.92	1.8275	60.00	92.08	1.5231	0.833434
AtMYB84	RcCDC5a	12.67	20.17	1.3626	37.33	63.83	1.1349	0.832893
AtMYB1	RcMYB46L	9.67	22.25	0.6493	35.33	91.75	0.5403	0.832127
AtMYB118	RcMYB44a	12.83	17.83	2.4049	46.17	66.17	1.9978	0.830721
AtMYB34	RcMYB113b	2.67	7.92	0.4472	7.33	25.08	0.3705	0.828488
AtHL1	RcMYB98	4.83	6.75	2.3214	18.17	26.25	1.9205	0.827302
AtDHL3	RcMYB35L	4.83	7.25	1.6479	16.17	25.75	1.361	0.8259
AtMYB28	RcCDC5a	4.83	7.25	1.6479	16.17	25.75	1.361	0.8259
AtMYB31	RcWERd	16.00	25.33	1.3844	52.00	88.67	1.1423	0.825123
AtDHL6	RcMYB54a	5.67	7.92	2.3157	17.33	25.08	1.9073	0.823639
AtMYB0	RcMYB54a	11.67	17.33	1.7079	42.33	66.67	1.4064	0.823467
AtMYB109	RcAS1	13.33	19.83	1.7001	40.67	64.17	1.3984	0.82254
AtMYB24	RcWERg	2.00	6.50	0.3961	7.00	26.50	0.3256	0.822015
AtMYB29	RcCDC5b	4.33	6.75	1.4533	15.67	26.25	1.1914	0.819789
AtMYB51	RcSRM1	18.58	25.58	2.5936	62.42	88.42	2.1259	0.819671
AtDHL1	RcMYB24a	17.67	26.33	1.6869	55.33	87.67	1.3818	0.819136
AtMYB111	RcRAX1	5.08	7.33	1.9352	16.92	25.67	1.5827	0.817848
AtTF2	RcMYB106L	16.92	24.92	1.7673	57.08	89.08	1.4451	0.817688
AtTF2	RcMYB41Lb	16.92	24.92	1.7673	57.08	89.08	1.4451	0.817688
AtMYB118	RcMYB54b	11.67	16.58	2.0857	45.33	67.42	1.7017	0.815889
AtMYB118	RcCSA	11.67	16.58	2.0857	45.33	67.42	1.7017	0.815889
AtHL2	RcSRM1	4.50	7.00	1.4594	15.50	26.00	1.1881	0.814102
AtMYB48	RcCDC5b	13.33	20.42	1.5345	38.67	63.58	1.2488	0.813816
AtHL2	RcRAX1	4.83	8.25	1.1395	13.17	24.75	0.9266	0.813164
AtMYB72	RcAS1	13.17	25.42	0.8801	40.83	88.58	0.7151	0.812521
AtDHL7	RcMYB53	3.50	7.00	0.824	11.50	26.00	0.6682	0.810922
AtHL1	RcMYB308b	4.67	6.50	2.3646	18.33	26.50	1.9174	0.810877
AtMYB26	RcCDC5b	13.83	19.67	2.0837	43.17	64.33	1.6878	0.810001
AtMYB88	RcSRM1	16.50	23.75	1.956	59.50	90.25	1.5842	0.809918
AtMYB59	RcMYB124	5.50	7.67	2.3516	17.50	25.33	1.9042	0.809747
AtMYB60	RcMYB340	19.58	27.42	2.2834	59.42	86.58	1.8487	0.809626
AtMYB56	RcMYB30c	3.42	6.08	1.0363	13.58	26.92	0.838	0.808646
AtMYB36	RcRAX1	4.67	7.25	1.4652	15.33	25.75	1.1848	0.808627
AtMYB56	RcWERb	4.17	6.75	1.2989	14.83	26.25	1.0501	0.808453
AtMYB56	RcMYB3a	4.17	6.75	1.2989	14.83	26.25	1.0501	0.808453
AtMYB56	RcWERe	4.17	6.75	1.2989	14.83	26.25	1.0501	0.808453
AtMYB40	RcMYB305b	3.75	5.58	1.6941	17.25	27.42	1.3693	0.808276
AtMYB31	RcWERe	16.75	25.75	1.5148	53.25	88.25	1.2243	0.808226
AtMYB24	RcMYB114b	2.75	7.33	0.5199	8.25	25.67	0.4197	0.807271
AtMYB59	RcMYB114b	2.75	7.33	0.5199	8.25	25.67	0.4197	0.807271
AtMYB95	RcGL1a	18.17	24.58	3.1655	64.83	89.42	2.553	0.806508
AtMYB38	RcSRM1	18.17	24.58	3.1655	64.83	89.42	2.553	0.806508
AtMYB112	RcMYB14	9.00	26.67	0.4484	25.00	87.33	0.3606	0.804193
AtMYB31	RcMYBP	16.75	25.42	1.582	54.25	88.58	1.2719	0.803982
AtMYB120	RcMYB54a	4.83	7.50	1.4706	15.17	25.50	1.1814	0.803346
AtMYB31	RcRAX3a	17.08	25.92	1.5833	53.92	88.08	1.2702	0.802248
AtMYB89	RcGL1b	3.50	7.42	0.7441	10.50	25.58	0.5943	0.798683
AtDHL6	RcODO1a	4.42	6.83	1.4842	15.58	26.17	1.1851	0.798477
AtMYB55	RcMYB114b	8.25	19.92	0.6027	22.75	64.08	0.4809	0.797909
AtMYB115	RcMYB8d	4.00	6.75	1.1709	14.00	26.25	0.9313	0.795371
AtMYB18	RcMYB114b	9.92	19.33	0.8638	29.08	64.67	0.6866	0.79486
AtMYB118	RcMYB44b	12.33	17.25	2.298	45.67	66.75	1.8245	0.793951
AtMYB91	RcRAX1	14.50	25.25	1.0883	45.50	88.75	0.863	0.79298
AtMYB52	RcMYB305b	9.50	22.25	0.6317	33.50	91.75	0.5004	0.792148
AtMYB52	RcWERd	12.00	23.67	0.8454	40.00	90.33	0.6694	0.791815
AtMYB115	RcMYB315	3.67	6.17	1.1805	14.33	26.83	0.9342	0.79136
AtMYB98	RcWERf	11.75	17.83	1.5809	40.25	66.17	1.2498	0.790562
AtMYB24	RcRS2H	4.50	7.25	1.3184	14.50	25.75	1.0422	0.790504
AtHL2	RcMYB4a	4.50	7.25	1.3184	14.50	25.75	1.0422	0.790504
AtHL2	RcMYB21	4.50	7.25	1.3184	14.50	25.75	1.0422	0.790504
AtHL2	RcMYB4c	4.50	7.25	1.3184	14.50	25.75	1.0422	0.790504
AtDHL7	RcMYB113a	4.50	7.25	1.3184	14.50	25.75	1.0422	0.790504
AtMYB91	RcTT2	13.75	25.00	0.9913	43.25	89.00	0.783	0.789872
AtMYB118	RcMYB39	11.67	16.50	2.1454	45.33	67.50	1.6937	0.789457
AtMYB118	RcMYB30a	10.33	15.42	1.6811	42.67	68.58	1.3267	0.789186
AtMYB30	RcMYB24b	7.17	17.67	0.5838	22.83	66.33	0.4607	0.78914
AtMYB0	RcCDC5b	14.00	19.58	2.2963	44.00	64.42	1.8121	0.789139
AtDHL5	RcAS1	4.25	6.08	2.0108	17.75	26.92	1.5856	0.788542
AtMYB89	RcMYB114b	3.75	7.92	0.7489	10.25	25.08	0.5903	0.788223
AtMYB95	RcMYB93b	17.67	25.08	2.0988	59.33	88.92	1.6536	0.787879
AtMYB95	RcMYB93a	17.67	25.08	2.0988	59.33	88.92	1.6536	0.787879
AtMYB60	RcMYB308a	19.00	27.25	1.9908	57.00	86.75	1.5661	0.786669
AtMYB53	RcSRM1	4.00	6.42	1.3341	15.00	26.58	1.0468	0.784649
AtHL2	RcMYB41	5.00	7.42	1.7186	16.00	25.58	1.3463	0.78337
AtMYB115	RcMYB308e	3.50	6.50	0.9492	12.50	26.50	0.7435	0.783291
AtDHL1	RcRAX2L	18.50	26.25	2.1061	58.50	87.75	1.6479	0.782441
AtMYB118	RcMYB4a	10.33	15.17	1.7929	43.67	68.83	1.4023	0.782141
AtDHL6	RcWERa	4.67	7.50	1.3273	14.33	25.50	1.0381	0.782114
AtMYB12	RcMYB54b	12.83	24.75	0.8817	40.17	89.25	0.6873	0.779517
AtMYB60	RcMYB35L	17.92	25.17	2.2353	60.08	88.83	1.7407	0.778732
AtMYB91	RcMYB340	12.17	25.17	0.7759	36.83	88.83	0.6036	0.777935
AtMYB91	RcGL1b	13.58	24.17	1.038	44.42	89.83	0.8074	0.777842
AtDHL1	RcMYB54b	16.50	24.83	1.628	54.50	89.17	1.2654	0.777273
AtMYB20	RcCDC5a	16.92	24.67	1.8437	57.08	89.33	1.4329	0.777187
AtTF2	RcMYB62a	16.75	25.50	1.5645	53.25	88.50	1.2156	0.776989
AtDHL1	RcMYB52	16.08	24.75	1.5099	52.92	89.25	1.1724	0.776475
AtMYB77	RcMYB124	14.92	21.08	2.1531	42.08	62.92	1.6681	0.774743
AtMYB27	RcDIVc	14.92	21.08	2.1531	42.08	62.92	1.6681	0.774743
AtMYB31	RcMYB305b	16.08	23.92	1.7021	55.92	90.08	1.3186	0.77469
AtDHL7	RcMYB119	4.83	7.75	1.3358	14.17	25.25	1.034	0.774068
AtDHL6	RcMYB308f	4.67	7.17	1.5199	15.33	25.83	1.1755	0.773406
AtMYB31	RcMYB305a	18.25	26.33	1.9333	56.75	87.67	1.4915	0.771479
AtDUO1	RcMYB20	2.00	6.25	0.4172	7.00	26.75	0.3218	0.771333
AtHL2	RcMYB114c	5.25	7.50	2.031	16.75	25.50	1.5645	0.77031
AtMYB18	RcMYB113c	9.00	18.58	0.7783	27.00	65.42	0.5994	0.77014
AtMYB56	RcARC1	3.67	6.42	1.0763	13.33	26.58	0.8287	0.769953
AtMYB56	RcMYB6a	3.67	6.42	1.0763	13.33	26.58	0.8287	0.769953
AtMYB56	RcMYB308f	3.67	6.42	1.0763	13.33	26.58	0.8287	0.769953
AtMYB42	RcAS1	12.17	19.25	1.3873	36.83	64.75	1.0656	0.768111
AtMYB59	RcMYB1L	2.00	7.00	0.3597	6.00	26.00	0.2758	0.76675
AtMYB34	RcAS1	4.00	6.67	1.2071	14.00	26.33	0.9255	0.766714
AtMYB119	RcCDC5b	5.00	8.00	1.3438	14.00	25.00	1.0298	0.766334
AtDHL1	RcMYB315	16.50	24.75	1.6479	54.50	89.25	1.2623	0.766005
AtDHL6	RcMYB21	4.00	7.00	1.0763	13.00	26.00	0.824	0.765586
AtMYB84	RcCDC5b	13.00	19.92	1.5319	38.00	64.08	1.1728	0.765585
AtTF2	RcCDC5a	16.17	25.08	1.4712	51.83	88.92	1.1263	0.765566
AtMYB65	RcSRM1	12.33	17.58	2.0527	43.67	66.42	1.5694	0.764554
AtMYB110	RcMYB306a	10.00	18.33	0.9745	31.00	65.67	0.7446	0.764084
AtMYB118	RcMYB308b	11.92	16.58	2.3798	46.08	67.42	1.8178	0.763846
AtMYB26	RcAS1	12.33	19.17	1.4638	37.67	64.83	1.1175	0.763424
AtHL2	RcMYB1L	5.25	7.75	1.7515	15.75	25.25	1.3364	0.763003
AtHL2	RcWERe	5.25	7.75	1.7515	15.75	25.25	1.3364	0.763003
AtMYB27	RcRAX3b	14.33	19.75	2.5734	44.67	64.25	1.9623	0.762532
AtMYB98	RcMYB305a	12.67	17.83	2.2037	44.33	66.17	1.6788	0.76181
AtMYB118	RcMYB4c	10.33	15.08	1.8352	43.67	68.92	1.3974	0.761443
AtDHL6	RcMYB305a	5.17	7.92	1.5312	14.83	25.08	1.1651	0.760906
AtMYB1	RcDIVc	17.67	23.83	3.339	65.33	90.17	2.5385	0.760258
AtMYB91	RcMYB30a	12.42	23.67	0.9018	40.58	90.33	0.6854	0.760035
AtMYB102	RcCDC5a	13.83	19.25	2.3803	44.17	64.75	1.8016	0.756879
AtMYB54	RcRAX2L	10.67	24.50	0.6515	32.33	89.50	0.4929	0.756562
AtMYB27	RcDIVb	15.67	21.58	2.5774	43.33	62.42	1.9495	0.756382
AtMYB20	RcAS1	13.75	24.58	1.0271	43.25	89.42	0.7766	0.756109
AtMYB10	RcMYB54a	11.00	16.50	1.6479	41.00	67.50	1.2451	0.755568
AtMYB31	RcMYB114d	16.67	24.92	1.6683	54.33	89.08	1.2584	0.754301
AtMYB11	RcMYB114a	7.00	19.33	0.4944	19.00	64.67	0.3729	0.754248
AtHL2	RcMYB113a	4.75	7.25	1.551	15.25	25.75	1.1692	0.753836
AtHL2	RcMYB27	4.75	7.25	1.551	15.25	25.75	1.1692	0.753836
AtDUO1	RcRAX1	4.67	7.42	1.3695	14.33	25.58	1.0308	0.752683
AtMYB41	RcODO1b	14.83	20.42	2.5983	44.17	63.58	1.9545	0.752223
AtMYB96	RcAS1	4.17	5.92	2.0973	17.83	27.08	1.5775	0.752158
AtMYB9	RcSRM1	4.00	6.08	1.5699	16.00	26.92	1.1797	0.751449
AtMYB4	RcAS1	4.00	6.33	1.3844	15.00	26.67	1.0397	0.751011
AtHL2	RcMYB306b	4.75	6.75	2.0888	17.25	26.25	1.5668	0.750096
AtHL2	RcMYB306a	4.75	6.75	2.0888	17.25	26.25	1.5668	0.750096
AtDHL1	RcMYB8f	18.17	26.08	1.9801	56.83	87.92	1.485	0.749962
AtMYB60	RcMYB36	19.92	27.42	2.5955	60.08	86.58	1.9452	0.749451
AtMYB69	RcRS2H	12.25	20.67	1.1716	32.75	63.33	0.8771	0.748634
AtMYB89	RcMYB21	3.00	7.08	0.6238	9.00	25.92	0.4663	0.747515
AtMYB112	RcCDC5a	16.17	25.50	1.3998	49.83	88.50	1.0421	0.744463
AtMYB91	RcMYB98	13.50	23.25	1.1161	45.50	90.75	0.8281	0.741959
AtMYB69	RcCDC5a	15.67	21.33	2.9034	44.33	62.67	2.152	0.7412
AtMYB31	RcMYB93b	18.00	25.33	2.2083	59.00	88.67	1.6367	0.741158
AtMYB31	RcMYB93a	18.00	25.33	2.2083	59.00	88.67	1.6367	0.741158
AtMYB74	RcCDC5a	13.83	19.42	2.2457	43.17	64.58	1.6636	0.740794
AtMYB0	RcDIVb	14.25	20.00	2.2468	42.75	64.00	1.6597	0.738695
AtDHL7	RcMYB114a	5.00	7.92	1.3844	14.00	25.08	1.0225	0.738587
AtDHL6	RcLAF1	4.67	7.08	1.5805	15.33	25.92	1.1664	0.737994
AtDHL3	RcWERf	4.33	7.50	1.1035	12.67	25.50	0.8142	0.737834
AtMYB19	RcMYB62a	2.50	6.92	0.4932	7.50	26.08	0.3626	0.735199
AtMYB63	RcMYB114b	10.50	22.75	0.7166	34.50	91.25	0.5261	0.734161
AtDHL4	RcMYB114d	5.50	7.58	2.5592	17.50	25.42	1.8761	0.733081
AtDHL4	RcMYB6a	5.50	7.58	2.5592	17.50	25.42	1.8761	0.733081
AtDHL4	RcWERh	5.50	7.58	2.5592	17.50	25.42	1.8761	0.733081
AtDHL4	RcWERf	5.50	7.58	2.5592	17.50	25.42	1.8761	0.733081
AtMYB123	RcDIVc	5.50	7.58	2.5592	17.50	25.42	1.8761	0.733081
AtMYB40	RcMYB124	5.00	7.08	2.1249	17.00	25.92	1.5572	0.732834
AtMYB98	RcGL1a	12.25	18.00	1.7847	40.75	66.00	1.2997	0.728246
AtMYB110	RcMYB46L	10.50	19.33	0.9659	29.50	64.67	0.7028	0.727612
AtMYB41	RcMYB21	15.00	20.58	2.6726	44.00	63.42	1.9437	0.727269
AtMYB108	RcAS1	14.33	25.67	1.0237	41.67	88.33	0.7435	0.726287
AtDHL1	RcCDC5a	17.00	25.75	1.5918	52.00	88.25	1.1551	0.725656
AtMYB55	RcDIVb	14.83	20.00	3.3749	46.17	64.00	2.4488	0.725592
AtMYB72	RcDIVc	18.92	25.25	5.1092	66.08	88.75	3.7004	0.724262
AtMYB123	RcRAX1	5.42	7.67	2.1359	16.58	25.33	1.5465	0.724051
AtMYB50	RcCDC5a	14.92	24.50	1.2527	47.08	89.50	0.9066	0.723717
AtMYB37	RcMYB61b	2.00	6.75	0.377	6.00	26.25	0.2726	0.723077
AtMYB88	RcGL1b	12.50	24.58	0.8498	37.50	89.42	0.6143	0.722876
AtMYB89	RcMYB46L	3.50	7.58	0.7166	9.50	25.42	0.5174	0.722021
AtMYB24	RcMYB306a	2.00	6.00	0.4408	7.00	27.00	0.3181	0.721642
AtHL1	RcMYB80	4.67	6.42	2.6224	18.33	26.58	1.89	0.720714
AtMYB31	RcMYB106	17.67	25.42	1.9607	56.33	88.58	1.4125	0.720406
AtMYB101	RcCDC5a	16.42	25.67	1.437	49.58	88.33	1.035	0.720251
AtDHL6	RcMYB39	4.92	7.17	1.8464	16.08	25.83	1.3294	0.719996
AtMYB4	RcCDC5b	4.33	7.08	1.2683	13.67	25.92	0.9108	0.718127
AtMYB30	RcMYB54a	11.50	16.83	1.8134	41.50	67.17	1.3022	0.718099
AtMYB110	RcMYB113c	11.00	19.75	1.0179	30.00	64.25	0.7308	0.717949
AtMYB57	RcCDC5a	16.50	26.42	1.3415	47.50	87.58	0.9631	0.717928
AtMYB95	RcMYB41La	18.67	25.58	2.7049	61.33	88.42	1.9418	0.717882
AtMYB56	RcGL1a	3.67	6.58	1.0179	12.33	26.42	0.7306	0.717752
AtMYB115	RcWERg	4.00	6.25	1.4397	15.00	26.75	1.0327	0.717302
AtMYB59	RcSRM1	4.00	6.25	1.4397	15.00	26.75	1.0327	0.717302
AtMYB56	RcMYB4a	3.67	6.25	1.1432	13.33	26.75	0.8193	0.716672
AtMYB56	RcMYB4c	3.67	6.25	1.1432	13.33	26.75	0.8193	0.716672
AtHL2	RcMYB39	5.25	7.42	2.1594	16.75	25.58	1.5475	0.716634
AtMYB95	RcMYB63	18.17	25.25	2.4011	59.83	88.75	1.7188	0.715839
AtMYB31	RcMYB98	17.00	24.42	1.9767	57.00	89.58	1.4147	0.715688
AtMYB100	RcMYB62b	14.00	24.17	1.1102	44.00	89.83	0.794	0.715186
AtMYB123	RcRS2H	4.33	7.42	1.1323	12.67	25.58	0.8094	0.714828
AtMYB118	RcMYB101	10.50	15.33	1.8318	42.50	68.67	1.3083	0.714216
AtMYB52	RcMYB114b	11.83	21.92	0.9545	41.17	92.08	0.6799	0.71231
AtMYB54	RcMYB114b	11.58	22.17	0.8949	39.42	91.83	0.637	0.711811
AtMYB54	RcGL1b	11.83	23.92	0.8084	36.17	90.08	0.5748	0.711034
AtMYB95	RcMYB6c	18.50	25.17	2.939	62.50	88.83	2.0865	0.709935
AtMYB54	RcMYB106	10.33	24.00	0.6401	30.67	90.00	0.4543	0.709733
AtMYB113	RcCDC5a	15.50	25.67	1.2268	45.50	88.33	0.8707	0.709733
AtDHL6	RcMYB3b	4.25	6.92	1.2831	13.75	26.08	0.9102	0.709376
AtMYB86	RcMYB62a	2.00	6.67	0.3831	6.00	26.33	0.2716	0.708953
AtMYB49	RcMYB113c	2.00	6.67	0.3831	6.00	26.33	0.2716	0.708953
AtMYB113	RcMYB8b	9.33	23.75	0.5567	27.67	90.25	0.3941	0.707922
AtMYB31	RcMYB44a	18.75	25.67	2.738	61.25	88.33	1.938	0.707816
AtMYB121	RcRAX3a	8.67	19.17	0.6927	23.33	64.83	0.4902	0.707666
AtMYB54	RcMYB3a	12.83	24.17	0.9234	39.17	89.83	0.653	0.707169
AtMYB45	RcDIVb	14.00	19.75	2.1773	42.00	64.25	1.5394	0.707022
AtMYB109	RcMYB63	9.00	18.83	0.7604	25.00	65.17	0.5373	0.706602
AtMYB17	RcCDC5b	13.33	19.50	1.8201	39.67	64.50	1.286	0.706555
AtMYB98	RcRAX3a	12.25	17.25	2.2011	43.75	66.75	1.5531	0.705602
AtMYB27	RcMYB62a	14.67	19.75	3.4656	46.33	64.25	2.4432	0.704986
AtMYB31	RcGL1b	16.67	25.33	1.5729	51.33	88.67	1.1086	0.704813
AtMYB33	RcSRM1	4.50	6.75	1.6479	15.50	26.25	1.1609	0.704472
AtMYB115	RcWERc	4.50	6.75	1.6479	15.50	26.25	1.1609	0.704472
AtMYB118	RcARC1	11.67	16.42	2.2109	44.33	67.58	1.5574	0.704419
AtMYB85	RcMYB114b	9.92	19.75	0.8303	26.08	64.25	0.5845	0.703962
AtMYB95	RcMYB98	17.17	24.17	2.2049	58.83	89.83	1.549	0.702526
AtDHL6	RcWERc	5.17	7.50	1.8805	15.83	25.50	1.3197	0.701781
AtDHL6	RcMYB46	5.17	7.50	1.8805	15.83	25.50	1.3197	0.701781
AtDHL6	RcWERd	5.17	7.50	1.8805	15.83	25.50	1.3197	0.701781
AtHL1	RcMYB33	4.83	6.50	3.5716	19.17	26.50	2.5007	0.700162
AtHL1	RcMYB6a	4.83	6.50	3.5716	19.17	26.50	2.5007	0.700162
AtMYB60	RcWERf	18.58	26.17	2.202	57.42	87.83	1.5395	0.699137
AtMYB19	RcMYB114b	3.75	7.50	0.824	10.25	25.50	0.5758	0.698786
AtTF2	RcCSA	16.75	24.17	1.9341	56.25	89.83	1.3508	0.698413
AtMYB95	RcMYB106L	18.17	25.00	2.6026	60.83	89.00	1.8174	0.698302
AtMYB95	RcMYB41Lb	18.17	25.00	2.6026	60.83	89.00	1.8174	0.698302
AtMYB33	RcDIVb	5.00	7.50	1.6479	15.00	25.50	1.1504	0.698101
AtMYB23	RcCDC5a	5.00	7.50	1.6479	15.00	25.50	1.1504	0.698101
AtMYB22	RcCDC5b	5.00	7.50	1.6479	15.00	25.50	1.1504	0.698101
AtTF2	RcMYB6b	17.17	25.25	1.7773	53.83	88.75	1.2407	0.698081
AtTF2	RcWERg	17.50	25.50	1.8491	54.50	88.50	1.2907	0.698015
AtMYB112	RcDIVc	18.58	25.25	2.9843	62.42	88.75	2.082	0.697651
AtMYB75	RcMYB52	11.00	23.75	0.7209	33.00	90.25	0.5014	0.695519
AtMYB98	RcMYB61a	12.17	16.92	2.3947	44.83	67.08	1.663	0.69445
AtDHL6	RcRAX2L	4.67	6.75	1.9115	16.33	26.25	1.3273	0.694376
AtDHL6	RcMYB24b	4.67	7.25	1.4652	14.33	25.75	1.0166	0.69383
AtMYB109	RcMYB113b	10.50	20.83	0.8361	25.50	63.17	0.5796	0.693219
AtMYB109	RcMYB114b	10.92	20.67	0.9138	27.08	63.33	0.6333	0.69304
AtMYB119	RcMYB41	2.50	7.42	0.4476	6.50	25.58	0.3102	0.693029
AtMYB18	RcMYB306a	7.00	17.17	0.5884	21.00	66.83	0.4072	0.692046
AtMYB30	RcRAX1	12.00	17.92	1.6764	39.00	66.08	1.1594	0.691601
AtMYB73	RcMYB54a	5.50	8.25	1.6479	14.50	24.75	1.1395	0.691486
AtMYB123	RcWERi	2.00	7.50	0.3295	5.00	25.50	0.2273	0.689833
AtMYB6	RcAS1	12.17	18.42	1.5955	37.83	65.58	1.0995	0.689126
AtMYB71	RcDIVa	13.92	19.00	2.8165	45.08	65.00	1.9406	0.689011
AtMYB109	RcDIVa	14.08	19.58	2.3932	42.92	64.42	1.644	0.686946
AtMYB70	RcCDC5a	17.00	25.42	1.6679	52.00	88.58	1.1448	0.686372
AtTF2	RcWERe	17.00	25.42	1.6679	52.00	88.58	1.1448	0.686372
AtMYB56	RcMYB62b	3.92	6.58	1.1822	13.08	26.42	0.8099	0.685079
AtMYB4	RcMYB54a	5.17	7.25	2.2497	16.83	25.75	1.5396	0.684358
AtMYB9	RcMYB54a	5.17	7.25	2.2497	16.83	25.75	1.5396	0.684358
AtHL2	RcRAX3b	5.17	7.25	2.2497	16.83	25.75	1.5396	0.684358
AtMYB98	RcWERh	12.25	18.00	1.7847	39.75	66.00	1.2185	0.682748
AtMYB109	RcMYB113c	10.83	19.92	0.9689	28.17	64.08	0.6615	0.682733
AtMYB88	RcMYB46L	12.33	22.83	0.9552	39.67	91.17	0.6509	0.681428
AtDHL7	RcMYB36	4.50	7.58	1.1748	12.50	25.42	0.7998	0.680797
AtMYB99	RcRAX1	5.08	7.33	1.9352	15.92	25.67	1.3152	0.67962
AtMYB91	RcRAX3a	15.17	24.75	1.2739	45.83	89.25	0.8657	0.679567
AtMYB90	RcDIVa	19.17	26.00	3.0518	61.83	88.00	2.0719	0.678911
AtMYB31	RcMYB33	18.92	26.33	2.3741	58.08	87.67	1.6117	0.678868
AtMYB114	RcMYB52	11.50	24.08	0.7593	33.50	89.92	0.515	0.678256
AtMYB109	RcMYB27	8.00	18.92	0.6224	21.00	65.08	0.4219	0.67786
AtMYB87	RcCDC5a	4.67	7.50	1.3273	13.33	25.50	0.8959	0.674979
AtMYB21	RcMYB114a	9.83	18.75	0.9011	27.17	65.25	0.6075	0.674176
AtTF2	RcMYB305b	16.17	23.58	1.8402	54.83	90.42	1.2401	0.673894
AtMYB48	RcMYB54a	13.33	18.17	2.883	45.67	65.83	1.9416	0.673465
AtMYB43	RcDIVb	4.75	6.83	1.9612	16.25	26.17	1.3203	0.67321
AtMYB35	RcMYB27	7.50	18.17	0.5996	20.50	65.83	0.4024	0.671114
AtDHL3	RcMYB24a	4.00	7.42	0.9523	11.00	25.58	0.6387	0.670692
AtMYB69	RcWERg	11.17	20.42	0.9799	27.83	63.58	0.6572	0.670681
AtMYB100	RcMYB24b	13.50	22.75	1.1748	44.50	91.25	0.7879	0.670667
AtMYB18	RcDIVb	14.25	19.42	2.8812	44.75	64.58	1.9315	0.67038
AtMYB113	RcMYB52	12.50	24.67	0.8445	35.50	89.33	0.566	0.670219
AtMYB12	RcCSA	13.83	24.75	1.0255	40.17	89.25	0.6873	0.67021
AtTF2	RcMYB73La	17.08	24.92	1.8414	53.92	89.08	1.2337	0.669979
AtMYB108	RcMYB73Lb	12.75	26.17	0.7867	33.25	87.83	0.527	0.669887
AtMYB105	RcMYB6b	13.25	24.83	0.9321	37.75	89.17	0.6234	0.668812
AtMYB119	RcDUO1	3.17	7.08	0.6799	8.83	25.92	0.4545	0.668481
AtMYB117	RcMYB98	14.08	23.42	1.2142	44.92	90.58	0.8116	0.668424
AtMYB91	RcCDC5a	16.33	24.25	1.7125	52.67	89.75	1.1439	0.667971
AtMYB88	RcMYB63	14.67	24.75	1.1709	43.33	89.25	0.7818	0.667692
AtHL1	RcMYB113c	4.50	6.67	1.7269	15.50	26.33	1.1522	0.667207
AtDHL6	RcMYB44a	5.50	7.92	1.956	15.50	25.08	1.3026	0.665951
AtDHL6	RcMYB86a	4.00	7.00	1.0763	12.00	26.00	0.7166	0.665799
AtMYB19	RcMYB114a	2.00	7.33	0.339	5.00	25.67	0.2256	0.665487
AtMYB88	RcMYB24a	13.50	25.25	0.9359	37.50	88.75	0.6215	0.664067
AtMYB78	RcMYB54a	5.83	7.83	3.7116	18.17	25.17	2.462	0.663326
AtMYB31	RcRS2H	18.75	26.42	2.1943	56.25	87.58	1.4552	0.663173
AtMYB53	RcCDC5a	5.33	7.67	1.9685	15.67	25.33	1.3053	0.663094
AtTF2	RcMYB3a	17.50	25.25	1.9337	54.50	88.75	1.281	0.662461
AtMYB31	RcMYB52	17.83	24.42	2.7325	61.17	89.58	1.8092	0.662104
AtMYB30	RcMYB62b	7.83	18.25	0.637	21.17	65.75	0.4206	0.660283
AtMYB63	RcDIVa	18.83	25.50	3.1374	62.17	88.50	2.0687	0.659368
AtHL2	RcGL1b	4.75	7.58	1.3521	13.25	25.42	0.8908	0.658827
AtMYB41	RcMYB6c	15.00	20.42	2.9189	44.00	63.58	1.9198	0.657714
AtMYB104	RcRAX2L	13.00	24.58	0.9158	37.00	89.42	0.6018	0.65713
AtHL2	RcMYB340	5.00	7.17	1.9969	16.00	25.83	1.3107	0.656367
AtDHL1	RcMYB33	18.50	26.67	1.9427	53.50	87.33	1.2729	0.655222
AtMYB98	RcMYB39	12.67	17.83	2.2037	42.33	66.17	1.4383	0.652675
AtMYB114	RcMYB98	14.58	24.08	1.2353	44.42	89.92	0.8061	0.652554
AtMYB90	RcMYB98	14.58	24.08	1.2353	44.42	89.92	0.8061	0.652554
AtMYB115	RcMYB6b	4.00	6.33	1.3844	14.00	26.67	0.903	0.652268
AtMYB25	RcCDC5a	16.83	24.42	1.8871	54.17	89.58	1.2307	0.652165
AtMYB93	RcMYB114a	10.33	24.08	0.6366	28.67	89.92	0.4151	0.652058
AtMYB119	RcMYB305a	3.67	8.17	0.6847	8.33	24.83	0.4449	0.649774
AtMYB115	RcMYB308c	4.00	6.08	1.5699	15.00	26.92	1.0191	0.64915
AtMYB110	RcMYB106L	10.50	18.50	1.0603	29.50	65.50	0.6882	0.649062
AtMYB110	RcMYB41Lb	10.50	18.50	1.0603	29.50	65.50	0.6882	0.649062
AtMYB115	RcRAX3a	4.67	6.67	2.031	16.33	26.33	1.3159	0.647907
AtMYB56	RcCDC5a	4.92	7.25	1.7592	15.08	25.75	1.1391	0.64751
AtMYB89	RcMYB61b	3.25	7.17	0.696	8.75	25.83	0.4506	0.647414
AtMYB10	RcCDC5a	13.50	19.00	2.2083	41.50	65.00	1.4293	0.64724
AtMYB13	RcCDC5a	16.67	24.58	1.7572	52.33	89.42	1.1368	0.646938
AtHL2	RcMYB54b	5.50	7.67	2.3516	16.50	25.33	1.5211	0.646836
AtHL2	RcCSA	5.50	7.67	2.3516	16.50	25.33	1.5211	0.646836
AtMYB95	RcMYB3b	18.67	25.67	2.6224	59.33	88.33	1.6946	0.646202
AtMYB54	RcDIVb	16.17	23.00	2.0758	56.83	91.00	1.3411	0.646064
AtMYB110	RcMYB86b	9.83	18.42	0.9334	27.17	65.58	0.6027	0.645704
AtMYB5	RcAS1	13.50	19.42	1.9634	39.50	64.58	1.2675	0.645564
AtMYB88	RcMYB8d	12.33	24.83	0.814	33.67	89.17	0.525	0.644963
AtTF2	RcWERc	17.50	24.92	2.067	55.50	89.08	1.332	0.644412
AtMYB71	RcMYB52	10.00	19.67	0.8498	25.00	64.33	0.5476	0.644387
AtDUO1	RcMYB27	2.50	6.42	0.5497	7.50	26.58	0.3539	0.643806
AtMYB119	RcRAX1	5.92	8.25	2.3466	16.08	24.75	1.5099	0.643442
AtMYB6	RcCDC5b	13.17	18.92	1.9738	39.83	65.08	1.2698	0.643328
AtMYB40	RcWERe	4.50	6.42	2.0508	16.50	26.58	1.3184	0.642871
AtMYB98	RcMYB33	12.17	17.08	2.2407	42.83	66.92	1.4404	0.642835
AtMYB60	RcCDC5a	19.50	26.50	2.9777	60.50	87.50	1.9124	0.642241
AtMYB56	RcGL1b	4.33	6.58	1.5756	14.67	26.42	1.0111	0.641724
AtMYB1	RcAS1	15.17	24.00	1.3867	46.83	90.00	0.8877	0.640153
AtMYB98	RcMYB86b	12.00	16.83	2.2543	43.00	67.17	1.441	0.639223
AtMYB105	RcMYB308d	13.92	24.83	1.0314	39.08	89.17	0.6586	0.63855
AtMYB83	RcCDC5b	15.17	23.17	1.5471	49.83	90.83	0.9862	0.637451
AtTF2	RcMYB92	17.67	24.92	2.1804	56.33	89.08	1.3894	0.637223
AtMYB98	RcMYB24a	12.92	17.42	3.3713	47.08	66.58	2.1465	0.636698
AtMYB70	RcDIVc	18.33	25.17	2.6632	59.67	88.83	1.6944	0.636227
AtMYB88	RcCDC5b	16.08	24.08	1.6584	50.92	89.92	1.0549	0.636095
AtMYB91	RcRAX2L	15.67	24.75	1.3934	46.33	89.25	0.8837	0.634204
AtMYB79	RcMYB114b	10.58	19.75	0.9401	26.42	64.25	0.5959	0.633869
AtDHL7	RcMYB21	4.00	7.25	0.9978	11.00	25.75	0.6322	0.633594
AtMYB56	RcMYB114b	4.50	7.08	1.4083	13.50	25.92	0.8894	0.631542
AtMYB112	RcDIVa	19.25	26.42	2.6713	58.75	87.58	1.686	0.631153
AtMYB19	RcDUO1	3.00	6.50	0.7166	9.00	26.50	0.4522	0.631035
AtDHL1	RcMYB21	18.25	26.58	1.852	51.75	87.42	1.1681	0.630724
AtTF2	RcMYB35L	16.75	23.75	2.1145	56.25	90.25	1.3335	0.630646
AtMYB30	RcMYB86a	7.17	17.33	0.601	19.83	66.67	0.379	0.630616
AtMYB18	RcWERb	8.00	17.67	0.6943	22.00	66.33	0.4378	0.630563
AtMYB64	RcAS1	5.00	7.33	1.7984	15.00	25.67	1.1329	0.629949
AtDHL3	RcMYB1L	5.33	7.83	1.7879	14.67	25.17	1.1256	0.629565
AtMYB94	RcWERb	8.50	17.75	0.7631	23.50	66.25	0.4804	0.629537
AtMYB67	RcCDC5b	14.17	19.00	3.8562	46.83	65.00	2.4271	0.629402
AtMYB43	RcMYB8g	1.25	6.00	0.2441	3.75	27.00	0.1536	0.62925
AtMYB9	RcMYB8g	1.25	6.00	0.2441	3.75	27.00	0.1536	0.62925
AtDHL7	RcMYB113c	5.00	7.58	1.5847	14.00	25.42	0.9944	0.6275
AtMYB24	RcMYB119	2.50	7.00	0.485	6.50	26.00	0.3041	0.62701
AtDHL2	RcDIVc	6.00	8.17	2.9189	17.00	24.83	1.8292	0.626674
AtDHL1	RcMYB308b	17.83	26.17	1.7952	51.17	87.83	1.1245	0.626393
AtMYB70	RcMYB308f	14.17	25.92	0.9788	36.83	88.08	0.6116	0.624847
AtMYB79	RcMYB113c	9.33	19.00	0.7981	23.67	65.00	0.4984	0.624483
AtMYB60	RcMYB3a	19.33	26.67	2.5509	57.67	87.33	1.5927	0.624368
AtMYB56	RcAS1	4.00	6.25	1.4397	14.00	26.75	0.8975	0.623394
AtDHL1	RcDUO1	18.08	25.25	2.3241	56.92	88.75	1.4487	0.623338
AtMYB19	RcMYB113c	3.00	7.00	0.6355	8.00	26.00	0.3961	0.623289
AtMYB59	RcMYB64	3.00	7.00	0.6355	8.00	26.00	0.3961	0.623289
AtMYB110	RcMYB102	9.50	18.83	0.8374	24.50	65.17	0.5218	0.623119
AtMYB88	RcMYB8a	13.67	25.33	0.9528	36.33	88.67	0.5928	0.622166
AtMYB105	RcMYB98	14.92	23.67	1.3762	46.08	90.33	0.855	0.621276
AtMYB32	RcMYB54a	12.17	17.17	2.1751	41.83	66.83	1.3495	0.620431
AtMYB56	RcMYB35	3.50	6.25	1.0298	11.50	26.75	0.6386	0.62012
AtDHL1	RcMYB41La	18.33	26.17	2.0407	53.67	87.83	1.2642	0.619493
AtMYB106	RcCDC5a	17.00	25.08	1.7549	51.00	88.92	1.0854	0.618497
AtMYB91	RcLAF1	14.75	24.25	1.2495	43.25	89.75	0.7715	0.617447
AtHL1	RcCDC5a	5.17	7.33	2.1025	15.83	25.67	1.2966	0.616694
AtMYB113	RcMYB98	15.75	24.67	1.4296	46.25	89.33	0.8791	0.614927
AtMYB26	RcMYB113c	8.00	19.25	0.6058	19.00	64.75	0.3723	0.614559
AtMYB19	RcMYB24b	2.50	6.92	0.4932	6.50	26.08	0.3029	0.614152
AtMYB91	RcMYB35L	15.00	22.92	1.5461	49.00	91.08	0.9475	0.612832
AtMYB124	RcCDC5b	15.58	23.58	1.5967	49.42	90.42	0.9785	0.612826
AtMYB88	RcMYB8g	12.83	24.83	0.8761	34.17	89.17	0.5364	0.612259
AtHL2	RcMYBP	5.00	7.08	2.1249	16.00	25.92	1.2993	0.611464
AtHL2	RcMYB14	5.00	7.08	2.1249	16.00	25.92	1.2993	0.611464
AtMYB88	RcWERb	13.50	24.42	1.0023	37.50	89.58	0.6126	0.611194
AtMYB41	RcMYB106	14.50	19.92	2.6479	42.50	64.08	1.6173	0.610786
AtMYB91	RcMYB6a	15.83	24.75	1.4379	46.17	89.25	0.8777	0.610404
AtMYB110	RcMYB27	10.00	18.75	0.9313	26.00	65.25	0.5683	0.610222
AtMYB89	RcODO1a	3.00	6.92	0.6476	8.00	26.08	0.3944	0.609018
AtMYB79	RcMYB113b	10.83	19.92	0.9689	26.17	64.08	0.5897	0.608628
AtMYB51	RcCDC5a	18.17	26.50	1.8405	50.83	87.50	1.1174	0.607118
AtMYB3	RcGL1b	9.50	24.83	0.5351	23.50	89.17	0.3247	0.606802
AtMYB52	RcMYB8a	14.17	24.42	1.1141	39.83	89.58	0.674	0.604973
AtMYB110	RcMYB63	10.00	18.67	0.9396	26.00	65.33	0.5672	0.603661
AtMYB31	RcMYB113a	18.75	26.08	2.3859	56.25	87.92	1.4384	0.602875
AtTF2	RcMYB24b	17.42	24.92	2.0161	53.58	89.08	1.2146	0.60245
AtDHL6	RcDIVa	4.83	7.25	1.6479	14.17	25.75	0.9919	0.601918
AtDHL1	RcCSA	17.50	24.83	2.105	54.50	89.17	1.2654	0.60114
AtMYB85	RcCDC5a	13.83	19.67	2.0837	39.17	64.33	1.2525	0.601094
AtMYB47	RcMYB44a	13.33	24.75	0.9502	35.67	89.25	0.5708	0.600716
AtMYB20	RcMYB113b	13.17	24.42	0.952	35.83	89.58	0.5716	0.60042
AtMYB44	RcAS1	4.67	7.25	1.4652	13.33	25.75	0.8794	0.600191
AtDHL6	RcMYB62a	4.67	7.25	1.4652	13.33	25.75	0.8794	0.600191
AtTF2	RcMYB102	17.92	25.42	2.1087	54.08	88.58	1.2617	0.598331
AtMYB65	RcMYB114b	11.08	19.00	1.1281	28.92	65.00	0.6745	0.597908
AtMYB65	RcMYB113c	9.83	18.25	0.9505	26.17	65.75	0.5673	0.596844
AtDHL6	RcWERb	5.17	7.50	1.8805	14.83	25.50	1.1207	0.595959
AtTF2	RcMYB340	18.33	26.00	2.1122	53.67	88.00	1.258	0.595588
AtMYB91	RcMYB73La	15.00	24.08	1.331	44.00	89.92	0.7926	0.595492
AtMYB55	RcMYB52	10.00	19.50	0.8634	24.00	64.50	0.5141	0.595437
AtMYB67	RcMYB308c	8.00	17.17	0.7284	22.00	66.83	0.4334	0.595003
AtMYB59	RcMYB113c	3.00	6.83	0.6603	8.00	26.17	0.3927	0.59473
AtMYB108	RcMYB119	12.83	24.08	0.9297	35.17	89.92	0.5528	0.5946
AtMYB97	RcDIVb	14.67	19.58	4.9187	47.33	64.42	2.9241	0.594486
AtMYB96	RcMYB35L	1.50	5.83	0.3149	4.50	27.17	0.1872	0.594474
AtMYB56	RcMYB61b	4.25	6.33	1.6885	14.75	26.67	1.0031	0.594078
AtMYB28	RcRS2H	4.83	7.00	1.9003	15.17	26.00	1.1281	0.593643
AtMYB115	RcMYB114d	4.00	6.42	1.3341	13.00	26.58	0.7917	0.593434
AtDHL7	RcMYB35	4.50	7.25	1.3184	12.50	25.75	0.7815	0.592764
AtDHL7	RcRAX3b	4.50	7.25	1.3184	12.50	25.75	0.7815	0.592764
AtMYB100	RcODO1b	12.83	22.50	1.0719	39.17	91.50	0.6343	0.591753
AtMYB105	RcMYB41La	12.92	25.08	0.8702	33.08	88.92	0.514	0.590669
AtTF2	RcMYB8f	18.08	25.42	2.2266	54.92	88.58	1.3141	0.590182
AtMYB64	RcRS2H	5.00	8.08	1.3061	12.00	24.92	0.7707	0.590077
AtMYB56	RcMYB8c	4.17	6.42	1.5063	13.83	26.58	0.8877	0.589325
AtMYB70	RcTT2	14.83	26.17	1.0574	37.17	87.83	0.6229	0.589086
AtMYB31	RcMYB124	17.92	25.00	2.3351	56.08	89.00	1.3754	0.589011
AtMYB69	RcAS1	14.92	20.58	2.5418	41.08	63.42	1.4951	0.588205
AtDHL4	RcMYB8f	5.50	7.58	2.5592	16.50	25.42	1.5051	0.588113
AtHL2	RcMYB113c	5.50	7.58	2.5592	16.50	25.42	1.5051	0.588113
AtMYB72	RcRAX3b	11.92	26.00	0.7083	28.08	88.00	0.4157	0.586898
AtMYB95	RcMYB61b	17.75	24.92	2.2443	55.25	89.08	1.3156	0.586196
AtMYB117	RcMYB305a	14.83	25.33	1.138	39.17	88.67	0.6668	0.58594
AtMYB5	RcRAX1	13.50	18.75	2.4142	41.50	65.25	1.413	0.585287
AtMYB30	RcMYB52	11.17	19.00	1.1481	28.83	65.00	0.6714	0.584792
AtMYB90	RcMYB52	12.50	24.08	0.8833	33.50	89.92	0.515	0.583041
AtMYB118	RcWERf	12.08	16.50	2.8109	44.92	67.50	1.6369	0.58234
AtMYB29	RcSRM1	4.00	5.75	1.9685	16.00	27.25	1.1455	0.581915
AtMYB40	RcMYB63	4.00	5.75	1.9685	16.00	27.25	1.1455	0.581915
AtMYB89	RcDIVb	5.67	7.58	4.2071	18.33	25.42	2.4477	0.581802
AtMYB31	RcWERb	17.42	25.17	1.9204	51.58	88.83	1.1162	0.581233
AtMYB94	RcAS1	13.50	18.58	2.5959	42.50	65.42	1.5088	0.581224
AtMYB89	RcWERi	4.00	7.92	0.8399	9.00	25.08	0.4881	0.581141
AtMYB86	RcMYB113c	3.00	6.75	0.6735	8.00	26.25	0.3911	0.580698
AtTF2	RcMYB114c	18.83	26.08	2.4671	56.17	87.92	1.432	0.580439
AtDHL1	RcMYB63L	17.33	25.25	1.8514	50.67	88.75	1.0741	0.580156
AtMYB56	RcMYB308c	3.67	6.08	1.2209	12.33	26.92	0.708	0.5799
AtMYB56	RcMYB14	3.67	6.08	1.2209	12.33	26.92	0.708	0.5799
AtMYB46	RcAS1	4.50	6.92	1.5157	13.50	26.08	0.8786	0.579666
AtMYB115	RcMYB114a	4.50	6.92	1.5157	13.50	26.08	0.8786	0.579666
AtTF2	RcMYB114b	15.58	23.25	1.6809	49.42	90.75	0.9711	0.577726
AtMYB20	RcCDC5b	17.08	24.08	2.1862	54.92	89.92	1.2629	0.577669
AtMYB109	RcMYB63L	9.83	18.00	0.9776	26.17	66.00	0.5641	0.577025
AtMYB79	RcMYB124	14.33	19.58	2.7937	42.67	64.42	1.6101	0.576332
AtMYB78	RcMYB98	3.50	7.33	0.7587	8.50	25.67	0.437	0.575985
AtMYB19	RcMYB35	2.50	6.67	0.5199	6.50	26.33	0.2994	0.57588
AtMYB120	RcMYB63L	2.50	6.67	0.5199	6.50	26.33	0.2994	0.57588
AtMYB31	RcRAX1	18.58	26.42	2.085	52.42	87.58	1.1995	0.5753
AtMYB104	RcAS1	13.58	24.00	1.0537	37.42	90.00	0.6061	0.575211
AtDHL7	RcMYB113b	5.50	8.50	1.4894	12.50	24.50	0.8552	0.574191
AtMYB110	RcMYB61a	10.75	18.50	1.118	28.25	65.50	0.6419	0.57415
AtMYB48	RcMYB113b	11.83	20.92	1.0528	26.17	63.08	0.604	0.573708
AtMYB110	RcMYB6b	11.33	19.17	1.1648	28.67	64.83	0.6679	0.573403
AtMYB31	RcMYB8f	18.00	25.75	2.0166	52.00	88.25	1.1551	0.572796
AtDHL3	RcMYB8a	4.83	7.17	1.7211	14.17	25.83	0.9853	0.572483
AtMYB88	RcMYB92	14.08	24.50	1.0907	37.92	89.50	0.6241	0.572201
AtMYB86	RcMYB24b	2.00	6.67	0.3831	5.00	26.33	0.2189	0.571391
AtMYB116	RcCDC5a	16.75	25.75	1.5148	45.25	88.25	0.8632	0.569844
AtMYB60	RcMYB54b	19.08	25.58	3.912	62.92	88.42	2.2289	0.56976
AtMYB30	RcMYB113c	10.00	18.67	0.9396	25.00	65.33	0.5353	0.569711
AtMYB114	RcSRM1	17.92	24.17	3.3494	62.08	89.83	1.9081	0.569684
AtMYB56	RcMYB80	4.00	6.33	1.3844	13.00	26.67	0.7874	0.568766
AtMYB52	RcMYB63	14.33	23.83	1.2141	40.67	90.17	0.6898	0.568157
AtMYB0	RcMYB62b	9.83	18.75	0.9011	24.17	65.25	0.5107	0.566752
AtMYB46	RcRS2H	5.00	7.67	1.5277	13.00	25.33	0.8645	0.565883
AtDHL6	RcMYB114a	5.00	7.67	1.5277	13.00	25.33	0.8645	0.565883
AtMYB119	RcMYB54a	5.50	8.17	1.7118	13.50	24.83	0.9678	0.56537
AtMYB98	RcDIVa	13.08	17.83	2.8691	43.92	66.17	1.6219	0.565299
AtMYB3	RcMYB73La	14.50	24.75	1.1395	38.50	89.25	0.642	0.563405
AtMYB111	RcMYB62a	2.50	6.58	0.5294	6.50	26.42	0.2982	0.563279
AtDHL7	RcMYB54b	5.33	7.67	1.9685	14.67	25.33	1.1086	0.56317
AtDHL7	RcCSA	5.33	7.67	1.9685	14.67	25.33	1.1086	0.56317
AtMYB12	RcMYB44a	14.50	25.92	1.0278	35.50	88.08	0.5781	0.562464
AtMYB98	RcMYB8g	12.17	17.08	2.2407	40.83	66.92	1.26	0.562324
AtMYB117	RcMYB36	14.83	25.33	1.138	38.17	88.67	0.6399	0.562302
AtMYB118	RcWERe	12.25	16.58	3.146	45.75	67.42	1.764	0.560712
AtDHL1	RcLAF1	18.67	25.75	2.5485	56.33	88.25	1.4284	0.560487
AtMYB68	RcMYB61b	2.00	6.58	0.3895	5.00	26.42	0.2181	0.559949
AtMYB57	RcMYB98	16.08	25.42	1.3921	42.92	88.58	0.7788	0.559443
AtMYB105	RcMYB54a	17.42	23.33	4.0104	64.58	90.67	2.2431	0.559321
AtMYB31	RcCDC5a	18.92	25.42	3.6548	62.08	88.58	2.0438	0.55921
AtMYB115	RcMYB119	5.00	6.75	3.2958	18.00	26.25	1.8426	0.559075
AtMYB31	RcMYB62a	18.83	25.83	2.6828	57.17	88.17	1.4992	0.558819
AtMYB21	RcMYB61b	7.50	17.08	0.6603	19.50	66.92	0.3689	0.558685
AtMYB114	RcCDC5a	16.42	25.08	1.5456	45.58	88.92	0.8629	0.558295
AtMYB90	RcCDC5a	16.42	25.08	1.5456	45.58	88.92	0.8629	0.558295
AtMYB88	RcMYB305b	13.08	23.17	1.0488	36.92	90.83	0.5855	0.558257
AtMYB39	RcMYB62a	8.83	18.50	0.7593	21.17	65.50	0.4227	0.556697
AtMYB113	RcMYB305b	13.00	24.17	0.9474	34.00	89.83	0.5269	0.556154
AtMYB16	RcRS2H	4.83	6.75	2.3214	16.17	26.25	1.291	0.55613
AtMYB1	RcGL1b	15.25	24.00	1.4091	43.75	90.00	0.7834	0.555958
AtMYB88	RcWERh	14.50	25.00	1.1132	37.50	89.00	0.6188	0.555875
AtMYB21	RcMYB54a	12.50	16.83	3.4613	46.50	67.17	1.9237	0.555774
AtDHL1	RcTT2	19.00	26.50	2.3422	54.00	87.50	1.2981	0.554223
AtMYB52	RcMYBP	13.83	23.75	1.1241	38.17	90.25	0.6224	0.553687
AtMYB79	RcMYB1	8.83	18.42	0.7652	21.17	65.58	0.422	0.55149
AtMYB103	RcMYB98	14.00	23.67	1.166	39.00	90.33	0.6429	0.551372
AtMYB12	RcCDC5a	17.33	25.67	1.7302	47.67	88.33	0.9534	0.551035
AtMYB59	RcMYB35	2.50	6.50	0.5393	6.50	26.50	0.2971	0.550899
AtMYB53	RcDUO1	2.50	6.50	0.5393	6.50	26.50	0.2971	0.550899
AtMYB115	RcMYB8g	4.25	5.92	2.373	16.75	27.08	1.3056	0.55019
AtMYB31	RcAS1	17.83	25.33	2.0927	52.17	88.67	1.151	0.550007
AtDHL1	RcMYB6a	18.33	26.25	2.0076	50.67	87.75	1.1018	0.548815
AtMYB38	RcGL1b	13.00	25.42	0.8592	31.00	88.58	0.4714	0.54865
AtMYB84	RcAS1	13.58	19.42	2.0246	37.42	64.58	1.1104	0.548454
AtMYB54	RcWERd	14.17	23.92	1.1697	38.83	90.08	0.6414	0.548346
AtMYB54	RcWERc	14.50	23.83	1.2503	40.50	90.17	0.6851	0.547948
AtTF2	RcWERa	18.83	25.92	2.6033	56.17	88.08	1.4239	0.54696
AtMYB91	RcMYB308f	15.42	24.75	1.3313	41.58	89.25	0.7281	0.546909
AtDHL1	RcMYB1	18.75	25.67	2.738	57.25	88.33	1.4972	0.546822
AtMYB124	RcMYB8a	14.50	24.83	1.1306	37.50	89.17	0.617	0.545728
AtMYB39	RcMYB62b	9.67	19.08	0.8439	22.33	64.92	0.4603	0.545444
AtMYB54	RcRAX1	15.00	25.00	1.2071	39.00	89.00	0.6583	0.545357
AtMYB3	RcMYB54b	15.33	24.00	1.4322	43.67	90.00	0.7808	0.545175
AtMYB22	RcMYB340	3.50	6.67	0.903	9.50	26.33	0.4919	0.54474
AtMYB121	RcCDC5a	15.33	20.75	3.1636	42.67	63.25	1.7227	0.544538
AtMYB112	RcMYB1	15.25	25.42	1.2071	38.75	88.58	0.6565	0.543865
AtMYB118	RcWERh	12.33	16.67	3.2381	45.67	67.33	1.7598	0.543467
AtMYB115	RcMYB113c	4.50	6.58	1.8177	14.50	26.42	0.9872	0.543104
AtDHL6	RcMYB61a	4.67	6.83	1.8107	14.33	26.17	0.983	0.542884
AtMYB110	RcMYB1L	9.67	20.17	0.7644	20.33	63.83	0.4147	0.542517
AtMYB118	RcMYB64	12.00	16.08	3.947	48.00	67.92	2.1398	0.542133
AtDUO1	RcMYB54a	5.00	7.33	1.7984	14.00	25.67	0.9745	0.541871
AtHL1	RcMYB64	5.00	6.83	2.7852	17.00	26.17	1.5088	0.541721
AtDHL4	RcMYB4a	5.50	7.42	3.3665	17.50	25.58	1.8233	0.541601
AtDHL4	RcWERg	5.50	7.42	3.3665	17.50	25.58	1.8233	0.541601
AtDHL4	RcMYB4c	5.50	7.42	3.3665	17.50	25.58	1.8233	0.541601
AtMYB57	RcMYB1	15.58	26.33	1.167	37.42	87.67	0.6314	0.541045
AtMYB91	RcMYB124	15.75	23.83	1.5972	46.25	90.17	0.8638	0.540821
AtMYB60	RcMYB8d	19.58	26.67	2.9034	57.42	87.33	1.5692	0.54047
AtDHL7	RcMYB52	5.33	7.83	1.7879	13.67	25.17	0.9657	0.540131
AtDHL1	RcWERb	18.00	25.50	2.1249	52.00	88.50	1.1474	0.539978
AtMYB97	RcCDC5b	13.17	19.17	1.8572	35.83	64.83	1.0015	0.539253
AtMYB64	RcCDC5b	5.50	8.08	1.7831	13.50	24.92	0.9612	0.539061
AtMYB41	RcMYB14	14.50	19.83	2.7604	41.50	64.17	1.4872	0.538762
AtMYB110	RcMYB62a	12.08	18.75	1.4706	31.92	65.25	0.7921	0.538624
AtMYB110	RcMYB98	10.00	19.17	0.8922	23.00	64.83	0.4804	0.538444
AtMYB59	RcMYB35L	2.50	6.42	0.5497	6.50	26.58	0.2959	0.538294
AtMYB31	RcMYB114b	17.00	23.58	2.4357	56.00	90.42	1.3107	0.53812
AtMYB59	RcMYB86b	2.00	6.42	0.4029	5.00	26.58	0.2165	0.537354
AtMYB99	RcMYB61b	2.00	6.42	0.4029	5.00	26.58	0.2165	0.537354
AtMYB18	RcMYB106L	7.00	17.33	0.5799	17.00	66.67	0.3116	0.537334
AtMYB18	RcMYB41Lb	7.00	17.33	0.5799	17.00	66.67	0.3116	0.537334
AtMYB100	RcMYB30c	13.83	22.83	1.2369	40.17	91.17	0.664	0.536826
AtMYB69	RcRAX2L	12.17	19.83	1.2775	28.83	64.17	0.6856	0.536673
AtMYB18	RcGL1b	9.50	18.08	0.9041	23.50	65.92	0.4838	0.535118
AtMYB73	RcRS2H	5.33	8.08	1.5885	12.67	24.92	0.8495	0.534781
AtDHL6	RcMYB41La	4.92	6.83	2.4021	16.08	26.17	1.2842	0.534616
AtDHL6	RcMYB20	4.92	6.83	2.4021	16.08	26.17	1.2842	0.534616
AtMYB98	RcARC1	13.00	17.75	2.8139	43.00	66.25	1.5041	0.534525
AtMYB52	RcMYB3a	14.67	23.92	1.2764	40.33	90.08	0.6816	0.534002
AtMYB95	RcMYB53	18.83	25.42	3.3158	60.17	88.58	1.7703	0.533898
AtMYB88	RcMYB114a	14.25	23.83	1.1967	38.75	90.17	0.6383	0.533383
AtMYB95	RcMYB8d	18.83	25.33	3.5522	61.17	88.67	1.8924	0.53274
AtMYB114	RcMYB124	14.33	24.67	1.118	36.67	89.33	0.5943	0.531574
AtMYB90	RcMYB124	14.33	24.67	1.118	36.67	89.33	0.5943	0.531574
AtMYB46	RcMYB54a	5.50	7.83	2.0637	14.50	25.17	1.0964	0.531279
AtMYB31	RcTT2	18.75	26.17	2.3328	53.25	87.83	1.2391	0.531164
AtMYB55	RcAS1	13.00	19.08	1.7919	35.00	64.92	0.9517	0.531112
AtMYB121	RcMYB113c	10.50	20.08	0.8958	22.50	63.92	0.4753	0.530587
AtMYB110	RcMYB8f	12.17	19.75	1.2919	28.83	64.25	0.6841	0.52953
AtMYB108	RcMYB64	13.83	24.08	1.0889	36.17	89.92	0.5764	0.529342
AtMYB31	RcMYB8a	18.58	26.08	2.246	52.42	87.92	1.1884	0.529118
AtMYB38	RcAS1	16.33	25.42	1.4578	42.67	88.58	0.7709	0.528811
AtMYB34	RcMYB54a	5.33	7.58	2.0822	14.67	25.42	1.1003	0.528431
AtMYB93	RcAS1	14.67	24.83	1.1615	37.33	89.17	0.6128	0.527594
AtMYB56	RcMYB119	4.50	6.75	1.6479	13.50	26.25	0.8681	0.526792
AtMYB88	RcTT2	15.00	25.42	1.1594	37.00	88.58	0.6105	0.526565
AtMYB24	RcMYB30c	2.00	6.33	0.4099	5.00	26.67	0.2158	0.52647
AtMYB24	RcMYBP	2.00	6.33	0.4099	5.00	26.67	0.2158	0.52647
AtMYB28	RcMYB61b	2.00	6.33	0.4099	5.00	26.67	0.2158	0.52647
AtMYB81	RcWERa	14.00	25.58	0.981	33.00	88.42	0.5163	0.5263
AtMYB124	RcWERf	14.50	23.83	1.2503	39.50	90.17	0.658	0.526274
AtMYB36	RcMYB63L	2.50	6.33	0.5604	6.50	26.67	0.2948	0.526053
AtMYB89	RcMYB119	4.00	7.58	0.9113	9.00	25.42	0.4792	0.525842
AtMYB99	RcCDC5a	5.17	7.33	2.1025	14.83	25.67	1.1041	0.525137
AtMYB117	RcMYB308c	13.25	24.08	0.992	33.75	89.92	0.5206	0.524798
AtMYB88	RcCDC5a	17.50	24.67	2.1883	52.50	89.33	1.1479	0.524562
AtMYB18	RcWERe	8.50	18.33	0.7221	19.50	65.67	0.3781	0.523612
AtMYB106	RcAS1	15.00	25.00	1.2071	38.00	89.00	0.6317	0.52332
AtDHL6	RcMYB8c	5.17	7.17	2.4378	15.83	25.83	1.2745	0.522807
AtMYB35	RcMYB24b	9.17	18.17	0.8378	21.83	65.83	0.4378	0.522559
AtMYB109	RcMYB8b	10.50	18.17	1.1044	26.50	65.83	0.577	0.522456
AtMYB39	RcMYB1L	8.33	19.92	0.6121	16.67	64.08	0.3194	0.52181
AtDHL3	RcSRM1	5.00	7.08	2.1249	15.00	25.92	1.1078	0.521342
AtDHL7	RcDUO1	5.00	7.08	2.1249	15.00	25.92	1.1078	0.521342
AtMYB104	RcRAX1	14.67	25.08	1.1343	36.33	88.92	0.5903	0.520409
AtMYB52	RcMYB308b	14.17	24.17	1.1411	36.83	89.83	0.5934	0.520025
AtDHL1	RcMYB308f	19.33	26.25	3.0135	57.67	87.75	1.567	0.519993
AtMYB39	RcMYB114b	10.92	20.25	0.9515	23.08	63.75	0.4945	0.519706
AtMYB52	RcRAX2L	13.17	24.25	0.9654	32.83	89.75	0.5017	0.519681
AtMYB52	RcMYB8g	13.00	23.92	0.9675	33.00	90.08	0.5027	0.519587
AtDHL1	RcMYB14	19.33	26.92	2.372	52.67	87.08	1.2314	0.51914
AtTF2	RcMYB14	18.75	26.25	2.2834	52.25	87.75	1.1846	0.518788
AtMYB91	RcMYB114b	14.25	22.42	1.4109	42.75	91.58	0.7304	0.517684
AtMYB67	RcRAX3a	8.50	17.67	0.7694	20.50	66.33	0.3983	0.517676
AtDHL6	RcDUO1	4.83	6.83	2.1497	15.17	26.17	1.1115	0.517049
AtMYB36	RcMYB27	2.00	6.25	0.4172	5.00	26.75	0.215	0.51534
AtMYB53	RcMYB114b	3.75	7.50	0.824	8.25	25.50	0.4234	0.513835
AtMYB36	RcMYB86a	2.50	6.25	0.5716	6.50	26.75	0.2937	0.513821
AtMYB96	RcMYB62b	2.50	6.25	0.5716	6.50	26.75	0.2937	0.513821
AtMYB56	RcMYB8e	4.17	6.42	1.5063	12.83	26.58	0.7739	0.513775
AtMYB56	RcMYB8f	4.17	6.42	1.5063	12.83	26.58	0.7739	0.513775
AtMYB24	RcMYB113a	3.50	6.50	0.9492	9.50	26.50	0.4875	0.51359
AtDUO1	RcMYB98	3.67	6.83	0.9426	9.33	26.17	0.4841	0.513579
AtMYB44	RcRS2H	5.33	8.00	1.6479	12.67	25.00	0.8442	0.512288
AtMYB106	RcCSA	13.83	24.17	1.0805	35.17	89.83	0.5535	0.512263
AtMYB94	RcMYB73La	11.25	19.42	1.1106	25.75	64.58	0.5688	0.512156
AtHL2	RcMYB24b	5.42	7.50	2.4719	15.58	25.50	1.2648	0.511671
AtHL2	RcMYB62a	5.42	7.50	2.4719	15.58	25.50	1.2648	0.511671
AtMYB29	RcMYB113c	3.00	6.33	0.7489	8.00	26.67	0.3831	0.51155
AtDUO1	RcMYB86b	3.00	6.33	0.7489	8.00	26.67	0.3831	0.51155
AtMYB56	RcWERc	4.67	6.75	1.9115	14.33	26.25	0.9766	0.510908
AtMYB72	RcMYB124	15.17	25.08	1.2307	37.83	88.92	0.6283	0.510522
AtMYB70	RcMYB62a	16.00	25.83	1.3107	39.00	88.17	0.6683	0.50988
AtMYB71	RcMYB113c	11.00	19.33	1.066	25.00	64.67	0.5434	0.509756
AtMYB100	RcAS1	15.33	22.83	1.693	46.67	91.17	0.8605	0.508269
AtMYB55	RcWERg	7.50	18.92	0.5641	15.50	65.08	0.2865	0.507889
AtMYB99	RcDIVb	5.08	6.83	3.6091	17.92	26.17	1.831	0.507329
AtMYB87	RcMYB63	1.50	6.33	0.2846	3.50	26.67	0.1443	0.507027
AtMYB115	RcLAF1	4.50	6.33	2.2083	15.50	26.67	1.1187	0.506589
AtMYB49	RcAS1	4.50	6.33	2.2083	15.50	26.67	1.1187	0.506589
AtMYB70	RcDUO1	13.42	24.92	0.9492	31.58	89.08	0.48	0.505689
AtMYB98	RcMYB101La	13.00	17.58	3.1899	44.00	66.42	1.6112	0.505094
AtMYB23	RcMYB8g	2.25	6.17	0.4999	5.75	26.83	0.2524	0.504901
AtMYB56	RcMYB16	4.00	5.75	1.9685	15.00	27.25	0.993	0.504445
AtMYB76	RcMYB27	2.00	6.17	0.4248	5.00	26.83	0.2142	0.504237
AtMYB48	RcMYB308f	8.83	19.42	0.6997	18.17	64.58	0.3526	0.50393
AtMYB56	RcWERg	4.08	6.25	1.5366	12.92	26.75	0.7742	0.50384
AtMYB94	RcRAX1	12.83	17.92	2.3265	39.17	66.08	1.1714	0.503503
AtMYB7	RcMYB54b	16.17	25.08	1.4712	41.83	88.92	0.7402	0.503127
AtMYB101	RcMYB54a	17.83	24.33	2.8347	57.17	89.67	1.4231	0.502028
AtMYB80	RcWERf	2.50	6.92	0.4932	5.50	26.08	0.2476	0.502028
AtMYB52	RcMYB8d	14.00	23.92	1.1373	36.00	90.08	0.5708	0.50189
AtMYB1	RcMYB308c	14.67	23.75	1.3004	39.33	90.25	0.6526	0.501846
AtMYB95	RcCDC5a	18.75	25.17	3.763	61.25	88.83	1.888	0.501727
AtMYB91	RcMYB3a	16.83	24.42	1.8871	48.17	89.58	0.9465	0.501563
AtMYB60	RcMYB101	19.75	26.58	3.4999	59.25	87.42	1.7554	0.501557
AtMYB20	RcRAX1	13.83	25.67	0.951	31.17	88.33	0.4768	0.501367
AtMYB124	RcTT2	15.17	24.92	1.2519	37.83	89.08	0.6265	0.500439
AtMYB46	RcDIVa	5.33	7.17	3.6449	17.67	25.83	1.8213	0.499684
AtMYB47	RcCDC5a	17.17	24.50	2.0413	49.83	89.50	1.0172	0.49831
AtDHL6	RcMYB86b	4.67	6.92	1.7239	13.33	26.08	0.8583	0.497883
AtMYB7	RcCDC5a	17.92	26.00	1.8832	47.08	88.00	0.9372	0.497664
AtMYB95	RcMYB6a	19.17	25.67	4.0818	61.83	88.33	2.031	0.497575
AtMYB66	RcDIVb	5.08	7.33	1.9352	13.92	25.67	0.9627	0.497468
AtMYB104	RcRAX2	14.00	23.83	1.1466	36.00	90.17	0.57	0.497122
AtMYB23	RcMYB114a	2.00	7.17	0.349	4.00	25.83	0.1734	0.496848
AtMYB80	RcTT2	2.00	7.17	0.349	4.00	25.83	0.1734	0.496848
AtDHL3	RcMYBP	4.83	7.17	1.7211	13.17	25.83	0.8536	0.495962
AtDHL7	RcMYB315	4.50	7.17	1.3615	11.50	25.83	0.6752	0.495924
AtMYB89	RcMYB35L	3.33	7.00	0.7557	7.67	26.00	0.3746	0.495699
AtMYB37	RcRS2H	5.00	7.42	1.7186	13.00	25.58	0.8488	0.49389
AtMYB34	RcCDC5b	5.00	7.42	1.7186	13.00	25.58	0.8488	0.49389
AtDHL1	RcODO1b	18.58	25.33	2.8649	56.42	88.67	1.4147	0.493804
AtMYB109	RcMYB4a	10.33	18.25	1.0547	24.67	65.75	0.5202	0.493221
AtMYB54	RcMYB98	15.42	23.00	1.6813	45.58	91.00	0.8267	0.491703
AtMYB56	RcMYB6b	4.42	6.33	1.9926	14.58	26.67	0.9797	0.491669
AtMYB77	RcMYB315	11.25	18.75	1.2071	26.75	65.25	0.5933	0.491509
AtMYB117	RcMYB308f	16.17	24.92	1.5024	41.83	89.08	0.7379	0.491147
AtMYB95	RcLAF1	18.67	25.17	3.3798	59.33	88.83	1.6593	0.490946
AtMYB91	RcMYB114a	14.92	23.42	1.4196	41.08	90.58	0.6961	0.490349
AtMYB57	RcMYB1L	16.67	27.00	1.2989	37.33	87.00	0.6368	0.490261
AtMYB94	RcMYB114b	11.42	19.42	1.1493	25.58	64.58	0.5634	0.490211
AtMYB84	RcMYB306a	9.83	18.08	0.9683	23.17	65.92	0.4742	0.489724
AtMYB81	RcMYB114c	14.00	25.75	0.968	31.00	88.25	0.4739	0.489566
AtMYB30	RcMYB124	14.42	19.25	4.9057	46.58	64.75	2.4001	0.489247
AtMYB74	RcMYB62b	9.50	18.33	0.8806	21.50	65.67	0.4303	0.488644
AtMYB26	RcMYB114b	9.75	20.00	0.7874	19.25	64.00	0.3844	0.488189
AtMYB109	RcMYB4c	10.33	18.17	1.0654	24.67	65.83	0.5192	0.487329
AtMYB119	RcMYB73La	3.50	8.00	0.6566	6.50	25.00	0.3193	0.486293
AtMYB21	RcRS2H	11.25	18.67	1.2206	26.75	65.33	0.5921	0.485089
AtMYB90	RcAS1	15.17	25.00	1.2412	36.83	89.00	0.6019	0.484934
AtMYB1	RcWERd	15.50	24.00	1.4806	41.50	90.00	0.7155	0.48325
AtMYB110	RcMYB24b	12.25	18.75	1.5366	30.75	65.25	0.7424	0.483145
AtMYB89	RcMYB8g	3.92	6.75	1.1143	10.08	26.25	0.5383	0.483084
AtMYB100	RcMYB21	15.67	23.75	1.5873	43.33	90.25	0.7666	0.482958
AtMYB41	RcMYB30a	14.75	19.92	3.2834	42.25	64.08	1.5844	0.482549
AtMYB96	RcLAF1	2.00	6.00	0.4408	5.00	27.00	0.2127	0.482532
AtMYB94	RcMYB114a	9.50	18.75	0.8442	20.50	65.25	0.4071	0.482232
AtMYB17	RcMYB114b	11.25	19.83	1.0589	23.75	64.17	0.5102	0.481821
AtMYB124	RcMYB6a	15.75	24.67	1.4296	40.25	89.33	0.6886	0.481673
AtMYB33	RcAS1	5.00	7.00	2.2834	15.00	26.00	1.0998	0.48165
AtMYB10	RcRS2H	12.00	18.33	1.5461	31.00	65.67	0.7446	0.481599
AtMYB20	RcMYB124	16.00	24.25	1.5885	43.00	89.75	0.7638	0.480831
AtMYB47	RcCDC5b	16.75	23.92	2.0363	49.25	90.08	0.9791	0.480823
AtMYB82	RcCDC5b	5.33	7.33	2.6224	15.67	25.67	1.2609	0.480819
AtDHL7	RcMYB63L	5.33	7.33	2.6224	15.67	25.67	1.2609	0.480819
AtMYB30	RcGL1b	11.00	18.17	1.2351	27.00	65.83	0.5936	0.480609
AtMYB75	RcMYB124	14.83	24.33	1.2566	37.17	89.67	0.6033	0.480105
AtMYB52	RcARC1	14.67	23.42	1.3519	39.33	90.58	0.6488	0.479917
AtMYB67	RcRS2H	12.33	18.58	1.6215	31.67	65.42	0.7776	0.479556
AtMYB79	RcMYB35	10.00	17.42	1.0879	25.00	66.58	0.5208	0.47872
AtMYB60	RcGL1b	19.42	26.42	2.9348	55.58	87.58	1.404	0.478397
AtMYB111	RcMYB113c	3.00	6.67	0.6872	7.00	26.33	0.3282	0.47759
AtMYB108	RcMYB114a	14.58	24.92	1.1369	34.42	89.08	0.5429	0.477527
AtMYB98	RcMYB113a	13.33	17.92	3.6449	44.67	66.08	1.7361	0.476309
AtMYB75	RcCDC5a	16.67	24.75	1.7111	44.33	89.25	0.8142	0.475834
AtMYB30	RcMYB6b	9.00	18.08	0.8171	20.00	65.92	0.3888	0.475829
AtMYB51	RcMYB98	16.67	25.50	1.5386	41.33	88.50	0.7311	0.475172
AtMYB110	RcMYB33	12.25	18.67	1.5596	30.75	65.33	0.7407	0.474929
AtMYB105	RcMYB308b	14.92	25.08	1.181	35.08	88.92	0.56	0.474174
AtMYB1	RcMYB24a	15.08	24.67	1.2668	36.92	89.33	0.6005	0.474029
AtMYB110	RcMYB1	9.50	19.17	0.811	19.50	64.83	0.3844	0.473983
AtMYB105	RcMYB8c	13.92	24.00	1.1126	34.08	90.00	0.5273	0.473935
AtMYB117	RcWERf	14.17	24.08	1.1504	34.83	89.92	0.5451	0.473835
AtMYB35	RcMYB62a	10.00	18.17	0.993	23.00	65.83	0.4703	0.473615
AtMYB38	RcMYB308c	14.33	25.17	1.0684	32.67	88.83	0.5055	0.473137
AtMYB88	RcMYB80	16.00	25.25	1.3977	39.00	88.75	0.6613	0.473134
AtMYB11	RcMYB114b	11.42	20.00	1.0738	23.58	64.00	0.507	0.472155
AtMYB43	RcRAX1	5.42	7.33	3.1422	16.58	25.67	1.4825	0.471803
AtMYB89	RcMYB114a	4.00	7.75	0.874	8.00	25.25	0.4117	0.471053
AtMYB110	RcMYB16	11.17	18.00	1.3165	27.83	66.00	0.6196	0.470642
AtDHL1	RcMYB62b	20.00	27.00	3.2958	57.00	87.00	1.551	0.470599
AtDHL7	RcMYB8a	4.83	7.08	1.8043	13.17	25.92	0.8485	0.470265
AtMYB88	RcMYB308f	14.58	25.17	1.1109	33.42	88.83	0.5222	0.470069
AtMYB81	RcAS1	15.50	24.67	1.3644	38.50	89.33	0.6411	0.469877
AtMYB12	RcMYB98	15.50	24.67	1.3644	38.50	89.33	0.6411	0.469877
AtMYB91	RcWERh	16.75	24.58	1.7934	45.25	89.42	0.8424	0.469722
AtDHL6	RcMYB113c	5.00	7.33	1.7984	13.00	25.67	0.8437	0.469139
AtMYB48	RcWERg	10.83	19.75	0.9858	22.17	64.25	0.4622	0.468858
AtMYB69	RcMYB98	11.00	20.08	0.9828	22.00	63.92	0.4607	0.468763
AtMYB113	RcMYB24a	14.00	26.25	0.9313	29.00	87.75	0.4357	0.467841
AtMYB21	RcWERg	10.83	18.42	1.1504	25.17	65.58	0.5375	0.467229
AtMYB15	RcMYB54a	12.33	16.75	3.003	42.67	67.25	1.4028	0.467133
AtMYB91	RcMYB63	16.17	24.33	1.6276	42.83	89.67	0.7599	0.466884
AtMYB87	RcMYB6b	3.00	6.58	0.7016	7.00	26.42	0.3269	0.465935
AtMYB89	RcMYB30a	3.00	6.58	0.7016	7.00	26.42	0.3269	0.465935
AtMYB89	RcMYB306b	3.00	6.58	0.7016	7.00	26.42	0.3269	0.465935
AtMYB28	RcMYB113c	3.00	6.58	0.7016	7.00	26.42	0.3269	0.465935
AtMYB75	RcAS1	15.17	24.67	1.2853	36.83	89.33	0.5985	0.46565
AtMYB16	RcMYB35L	2.50	5.92	0.6215	6.50	27.08	0.2892	0.465326
AtMYB118	RcMYB92	11.67	15.83	3.0323	43.33	68.17	1.4109	0.46529
AtMYB124	RcMYB53	15.92	24.42	1.5254	41.08	89.58	0.709	0.464796
AtMYB56	RcMYB101	4.17	6.25	1.6479	12.83	26.75	0.7655	0.464531
AtMYB29	RcDIVb	4.75	6.50	2.7477	16.25	26.50	1.2762	0.464461
AtMYB16	RcDIVb	4.75	6.50	2.7477	16.25	26.50	1.2762	0.464461
AtMYB12	RcRAX2L	14.00	26.17	0.9372	29.00	87.83	0.4352	0.464362
AtMYB75	RcMYB305b	13.00	23.25	1.0264	32.00	90.75	0.4764	0.464147
AtMYB61	RcGL1b	13.00	24.58	0.9158	29.00	89.42	0.4248	0.463857
AtMYB49	RcMYB114b	3.75	7.17	0.8972	8.25	25.83	0.4161	0.463776
AtMYB38	RcMYB124	16.17	25.08	1.4712	39.83	88.92	0.6822	0.463703
AtMYB120	RcMYB114a	3.00	7.25	0.6018	6.00	25.75	0.279	0.463609
AtMYB65	RcCDC5b	13.67	18.67	2.8032	40.33	65.33	1.2993	0.463506
AtMYB35	RcMYB113c	8.50	19.17	0.6711	16.50	64.83	0.3109	0.463269
AtMYB18	RcWERg	10.17	18.33	1.0086	22.83	65.67	0.4672	0.463216
AtMYB91	RcMYB24a	15.67	24.83	1.3799	38.33	89.17	0.6386	0.462787
AtMYB91	RcMYB8b	13.67	22.33	1.2693	37.33	91.67	0.5874	0.462775
AtMYB117	RcMYB106	13.83	24.42	1.0561	32.17	89.58	0.4887	0.46274
AtMYB110	RcMYB24a	12.00	19.00	1.3844	28.00	65.00	0.6406	0.462728
AtMYB102	RcMYB114b	10.92	19.33	1.0484	23.08	64.67	0.4846	0.462228
AtMYB55	RcMYB62b	9.67	18.75	0.8721	20.33	65.25	0.4027	0.461759
AtMYB88	RcWERe	15.00	25.00	1.2071	35.00	89.00	0.5573	0.461685
AtMYB45	RcMYB114a	10.75	19.00	1.053	23.25	65.00	0.486	0.461538
AtMYB24	RcLAF1	2.50	6.58	0.5294	5.50	26.42	0.2439	0.46071
AtMYB111	RcMYB24b	2.50	6.58	0.5294	5.50	26.42	0.2439	0.46071
AtMYB110	RcODO1b	11.92	18.83	1.3918	28.08	65.17	0.641	0.460555
AtMYB84	RcMYB6b	9.50	18.92	0.8306	19.50	65.08	0.3825	0.46051
AtMYB38	RcMYB62b	14.83	26.75	1.0085	30.17	87.25	0.4635	0.459593
AtMYB70	RcMYB62b	16.17	26.67	1.239	34.83	87.33	0.5692	0.459403
AtMYB25	RcAS1	15.92	24.33	1.5427	41.08	89.67	0.7079	0.458871
AtTF2	RcLAF1	18.50	25.08	3.0733	56.50	88.92	1.4091	0.458497
AtMYB18	RcMYB119	9.50	17.83	0.9291	21.50	66.17	0.4259	0.458401
AtMYB100	RcMYB305a	15.92	23.83	1.6585	43.08	90.17	0.7602	0.458366
AtMYB89	RcMYB6b	4.00	7.17	1.0225	9.00	25.83	0.4684	0.458093
AtMYB89	RcMYB24a	4.00	7.17	1.0225	9.00	25.83	0.4684	0.458093
AtMYB71	RcMYB114a	11.00	19.42	1.056	23.00	64.58	0.483	0.457386
AtMYB18	RcMYB308d	8.25	17.75	0.7251	17.75	66.25	0.3315	0.457178
AtMYB93	RcMYB114b	11.67	23.08	0.8404	27.33	90.92	0.3842	0.457163
AtMYB89	RcRAX2	3.83	6.83	1.0336	9.17	26.17	0.4721	0.456753
AtMYB112	RcMYB114c	14.25	26.50	0.9467	28.75	87.50	0.4323	0.456639
AtMYB69	RcRAX2	12.00	18.92	1.4022	28.00	65.08	0.6393	0.455926
AtMYB89	RcMYB16	3.50	6.58	0.9255	8.50	26.42	0.4203	0.454133
AtMYB70	RcMYB24b	16.00	25.25	1.3977	38.00	88.75	0.6345	0.45396
AtMYB59	RcMYB114a	3.00	7.17	0.6126	6.00	25.83	0.2779	0.45364
AtMYB48	RcMYB113c	11.33	20.00	1.0566	22.67	64.00	0.4793	0.453625
AtMYB26	RcMYB20	8.50	17.67	0.7694	18.50	66.33	0.3487	0.45321
AtMYB3	RcWERb	11.67	24.67	0.747	24.33	89.33	0.3385	0.453146
AtMYB109	RcMYB62b	11.08	19.50	1.0636	22.92	64.50	0.4815	0.452708
AtMYB100	RcMYB86b	14.75	21.75	1.7592	45.25	92.25	0.796	0.452478
AtMYB73	RcAS1	5.17	7.33	2.1025	13.83	25.67	0.951	0.452319
AtMYB20	RcMYB114b	13.50	22.83	1.1645	34.50	91.17	0.5267	0.452297
AtTF2	RcWERd	18.17	25.00	2.6026	52.83	89.00	1.1759	0.451817
AtMYB100	RcMYB308f	15.25	23.42	1.5206	40.75	90.58	0.6869	0.45173
AtMYB35	RcMYB46L	9.50	18.75	0.8442	19.50	65.25	0.3812	0.451552
AtMYB98	RcMYB308b	13.00	17.92	2.5685	39.00	66.08	1.1594	0.451392
AtMYB98	RcMYB315	12.17	16.42	3.3269	43.83	67.58	1.5006	0.451051
AtMYB117	RcRAX3a	15.83	24.92	1.4093	38.17	89.08	0.6352	0.45072
AtMYB45	RcWERg	10.67	18.67	1.0763	23.33	65.33	0.485	0.450618
AtMYB112	RcWERc	13.75	25.33	0.9647	29.25	88.67	0.4347	0.450606
AtMYB32	RcMYB61b	8.17	17.42	0.736	17.83	66.58	0.3313	0.450136
AtMYB112	RcWERa	14.25	26.33	0.9588	28.75	87.67	0.4312	0.449729
AtDHL1	RcMYB6c	19.17	25.75	3.6645	58.83	88.25	1.6479	0.449693
AtMYB55	RcDUO1	11.08	17.92	1.3064	26.92	66.08	0.5874	0.449633
AtMYB57	RcAS1	17.75	26.33	1.7175	42.25	87.67	0.7716	0.449258
AtMYB88	RcMYB61a	13.75	23.58	1.1267	33.25	90.42	0.5055	0.448655
AtMYB89	RcMYB1	4.00	7.58	0.9113	8.00	25.42	0.4081	0.447822
AtMYB70	RcMYB33	15.00	26.33	1.0688	31.00	87.67	0.4783	0.447511
AtMYB121	RcAS1	14.17	20.00	2.1678	34.83	64.00	0.9701	0.447504
AtMYB67	RcMYB36	9.00	17.58	0.8604	20.00	66.42	0.385	0.447466
AtMYB110	RcMYB39	12.17	19.42	1.3535	26.83	64.58	0.6055	0.447359
AtMYB67	RcMYB54b	9.83	18.33	0.9418	21.17	65.67	0.4213	0.447335
AtMYB67	RcCSA	9.83	18.33	0.9418	21.17	65.67	0.4213	0.447335
AtMYB48	RcMYB64	11.00	19.25	1.0763	23.00	64.75	0.4813	0.44718
AtMYB110	RcMYB114a	13.17	19.83	1.6231	29.83	64.17	0.7255	0.446984
AtMYB104	RcMYB114a	14.17	23.25	1.2552	35.83	90.75	0.5607	0.446702
AtDHL3	RcTT2	5.17	7.75	1.6479	11.83	25.25	0.7353	0.446204
AtMYB15	RcCDC5b	14.17	19.00	3.8562	43.83	65.00	1.7206	0.446191
AtMYB110	RcMYB119	10.17	19.00	0.9374	20.83	65.00	0.4181	0.446021
AtMYB42	RcMYB114b	11.92	20.08	1.1746	24.08	63.92	0.5235	0.445684
AtMYB102	RcMYB62b	10.00	18.17	0.993	22.00	65.83	0.4424	0.445519
AtHL2	RcDUO1	5.25	7.08	3.332	16.75	25.92	1.4839	0.445348
AtMYB11	RcMYB62b	9.33	18.83	0.8108	18.67	65.17	0.3609	0.445116
AtMYB110	RcMYB30c	11.17	18.00	1.3165	26.83	66.00	0.5858	0.444968
AtMYB110	RcWERh	12.08	19.58	1.2974	25.92	64.42	0.5766	0.444427
AtMYB108	RcMYB124	16.50	25.33	1.5211	39.50	88.67	0.676	0.444415
AtMYB69	RcMYB62a	13.08	19.67	1.6353	29.92	64.33	0.7258	0.443833
AtMYB85	RcMYB113c	10.67	19.00	1.0353	22.33	65.00	0.4595	0.443833
AtMYB56	RcMYB8d	4.67	6.75	1.9115	13.33	26.25	0.8482	0.443735
AtMYB88	RcMYB53	16.25	24.92	1.5277	39.75	89.08	0.6778	0.443673
AtMYB108	RcMYB113b	14.83	25.50	1.1207	32.17	88.50	0.4971	0.443562
AtMYB59	RcAS1	4.50	6.50	1.9237	13.50	26.50	0.8528	0.443312
AtMYB120	RcMYB61b	2.00	6.67	0.3831	4.00	26.33	0.1697	0.442965
AtMYB110	RcMYB6c	11.67	18.83	1.3113	26.33	65.17	0.5804	0.442614
AtMYB100	RcMYB20	13.83	22.00	1.3669	38.17	92.00	0.6041	0.441949
AtMYB117	RcMYB8d	15.17	24.58	1.297	35.83	89.42	0.5732	0.441943
AtMYB44	RcMYB92	3.50	7.00	0.824	7.50	26.00	0.3641	0.441869
AtMYB12	RcRAX1	15.00	26.67	1.0397	30.00	87.33	0.4594	0.441858
AtMYB121	RcMYB46L	10.00	19.67	0.8498	19.00	64.33	0.3754	0.441751
AtDHL1	RcODO1a	19.08	26.00	2.8844	53.92	88.00	1.2734	0.441478
AtMYB6	RcMYB114a	7.00	18.58	0.5232	13.00	65.42	0.2309	0.441323
AtMYB124	RcMYB24a	16.00	24.75	1.4851	39.00	89.25	0.6553	0.44125
AtMYB60	RcWERg	20.08	26.92	3.9501	58.92	87.08	1.7427	0.441179
AtMYB91	RcMYB14	16.92	25.42	1.6381	41.08	88.58	0.7225	0.44106
AtMYB98	RcMYB30c	12.25	16.42	3.9624	45.75	67.58	1.7466	0.440793
AtMYB121	RcMYB14	9.00	18.58	0.7783	18.00	65.42	0.3428	0.440447
AtMYB89	RcWERe	4.50	7.58	1.1748	9.50	25.42	0.5174	0.440415
AtMYB18	RcMYB6b	8.75	18.00	0.7834	18.25	66.00	0.345	0.440388
AtMYB52	RcMYB62b	16.17	25.00	1.4866	38.83	89.00	0.6538	0.439796
AtMYB112	RcMYB54b	15.92	24.58	1.4923	39.08	89.42	0.6556	0.439322
AtMYB115	RcMYB63L	4.50	6.33	2.2083	14.50	26.67	0.9682	0.438437
AtMYB88	RcMYB35L	15.00	23.33	1.4594	39.00	90.67	0.6392	0.437988
AtMYB79	RcRAX2L	9.83	18.17	0.9593	21.17	65.83	0.4199	0.437715
AtMYB3	RcCSA	16.33	24.00	1.7847	43.67	90.00	0.7808	0.437496
AtMYB114	RcAS1	15.83	25.00	1.3956	37.17	89.00	0.6103	0.437303
AtTF2	RcMYB39	18.00	24.58	2.8058	54.00	89.42	1.2269	0.437273
AtMYB124	RcAS1	16.25	24.08	1.7243	42.75	89.92	0.7537	0.437105
AtMYB30	RcWERb	10.50	17.75	1.166	24.50	66.25	0.5096	0.43705
AtMYB94	RcMYB1L	11.00	19.08	1.0976	23.00	64.92	0.4796	0.436953
AtMYB112	RcMYB98	16.67	24.50	1.7816	43.33	89.50	0.7779	0.43663
AtMYB54	RcCDC5a	17.17	24.00	2.3045	49.83	90.00	1.0053	0.436233
AtMYB117	RcODO1a	15.83	24.67	1.4527	38.17	89.33	0.6324	0.435327
AtMYB35	RcMYB106L	9.50	17.92	0.9206	20.50	66.08	0.4003	0.434825
AtMYB35	RcMYB41Lb	9.50	17.92	0.9206	20.50	66.08	0.4003	0.434825
AtMYB28	RcRAX1	5.42	7.25	4.1734	17.58	25.75	1.8098	0.433651
AtMYB110	RcMYB21	11.83	19.00	1.3308	26.17	65.00	0.5771	0.433649
AtMYB63	RcMYB54b	13.33	23.67	1.0433	30.67	90.33	0.452	0.433241
AtMYB63	RcCSA	13.33	23.67	1.0433	30.67	90.33	0.452	0.433241
AtMYB124	RcMYB308b	14.67	24.58	1.1903	33.33	89.42	0.5154	0.433
AtMYB52	RcRS2H	17.00	24.75	1.8561	44.00	89.25	0.8032	0.432735
AtMYB124	RcSRM1	17.17	23.25	3.1237	56.83	90.75	1.3514	0.432628
AtMYB106	RcMYB54b	14.83	24.17	1.2794	35.17	89.83	0.5535	0.432625
AtMYB38	RcWERb	14.83	25.25	1.1469	32.17	88.75	0.4952	0.431773
AtDHL1	RcMYB73	19.42	26.17	3.4091	56.58	87.83	1.469	0.430906
AtMYB110	RcMYB308d	12.00	18.92	1.4022	27.00	65.08	0.6041	0.430823
AtMYB89	RcMYB63	3.50	6.92	0.8423	7.50	26.08	0.3626	0.430488
AtMYB89	RcMYB102	3.50	6.92	0.8423	7.50	26.08	0.3626	0.430488
AtMYB57	RcMYB20	13.33	25.50	0.8959	26.67	88.50	0.3853	0.43007
AtMYB69	RcMYB30a	12.75	19.25	1.6099	29.25	64.75	0.6916	0.429592
AtMYB69	RcMYB306a	12.92	19.25	1.6879	30.08	64.75	0.7247	0.42935
AtMYB37	RcCDC5b	4.83	7.42	1.5239	11.17	25.58	0.6542	0.429293
AtMYB105	RcMYB8d	15.25	24.83	1.2811	34.75	89.17	0.5499	0.42924
AtMYB105	RcWERa	16.92	25.50	1.6191	40.08	88.50	0.6946	0.429004
AtMYB12	RcMYB73La	15.83	25.50	1.3197	35.17	88.50	0.566	0.428885
AtMYB1	RcCDC5a	17.67	24.08	2.8655	54.33	89.92	1.2287	0.428791
AtMYB47	RcMYB6b	10.00	24.67	0.5833	19.00	89.33	0.2501	0.428767
AtMYB64	RcMYB308a	3.50	7.50	0.7301	6.50	25.50	0.3115	0.426654
AtMYB91	RcMYB8g	16.83	24.42	1.8871	44.17	89.58	0.8033	0.42568
AtMYB100	RcARC1	14.17	22.58	1.3578	36.83	91.42	0.5779	0.425615
AtMYB81	RcGL1b	13.00	24.67	0.9098	27.00	89.33	0.3869	0.425258
AtMYB27	RcRAX3a	14.83	19.83	4.4083	44.17	64.17	1.8735	0.424994
AtMYB26	RcMYB114a	10.00	19.33	0.8776	19.00	64.67	0.3729	0.424909
AtMYB124	RcWERh	15.67	24.50	1.436	37.33	89.50	0.6092	0.424234
AtMYB2	RcRAX2	14.00	24.33	1.0929	31.00	89.67	0.4635	0.424101
AtMYB30	RcMYB46L	9.00	18.25	0.8037	18.00	65.75	0.3406	0.42379
AtMYB105	RcMYB114c	16.92	25.67	1.5827	39.08	88.33	0.6686	0.422443
AtMYB61	RcWERd	13.00	24.58	0.9158	27.00	89.42	0.3864	0.421926
AtMYB52	RcMYB98	16.08	22.75	2.1435	47.92	91.25	0.9034	0.42146
AtMYB74	RcMYB114b	11.58	19.50	1.1777	23.42	64.50	0.4963	0.421415
AtMYB70	RcMYB63	15.92	25.50	1.3389	35.08	88.50	0.564	0.421241
AtMYB90	RcMYB24a	14.50	25.67	1.0495	29.50	88.33	0.442	0.421153
AtMYB113	RcMYB308f	13.50	26.17	0.8733	25.50	87.83	0.3672	0.420474
AtMYB110	RcMYB36	12.50	18.75	1.6479	29.50	65.25	0.6925	0.420232
AtMYB79	RcMYB52	12.33	19.33	1.4257	26.67	64.67	0.5986	0.419864
AtMYB115	RcMYB33	4.67	6.42	2.6224	15.33	26.58	1.0992	0.419158
AtMYB98	RcMYB8e	12.92	17.50	3.1074	41.08	66.50	1.3018	0.418935
AtMYB124	RcMYB92	15.75	24.00	1.5596	39.25	90.00	0.6533	0.418889
AtMYB113	RcMYB64	15.25	24.00	1.4091	36.75	90.00	0.5897	0.418494
AtMYB55	RcMYB113c	10.50	19.17	0.9832	20.50	64.83	0.4106	0.417616
AtMYB113	RcMYB119	15.08	24.00	1.3649	35.92	90.00	0.5696	0.41732
AtMYB52	RcMYB306a	14.33	23.67	1.2358	33.67	90.33	0.5153	0.416977
AtMYB119	RcMYB93b	3.50	7.42	0.7441	6.50	25.58	0.3102	0.416879
AtMYB119	RcMYB93a	3.50	7.42	0.7441	6.50	25.58	0.3102	0.416879
AtMYB54	RcMYB308b	15.33	24.42	1.362	35.67	89.58	0.5676	0.41674
AtMYB106	RcMYB54a	17.75	23.75	4.2394	61.25	90.25	1.7646	0.416238
AtMYB30	RcMYB114b	12.42	19.42	1.4362	26.58	64.58	0.5969	0.415611
AtMYB14	RcMYB124	16.33	25.17	1.5038	37.67	88.83	0.6249	0.415547
AtMYB100	RcDUO1	15.33	22.42	1.823	43.67	91.58	0.7574	0.415469
AtDHL6	RcMYB305b	4.67	6.67	2.031	13.33	26.33	0.8432	0.415165
AtMYB100	RcMYB54b	14.08	22.00	1.4407	37.92	92.00	0.5981	0.415145
AtMYB100	RcCSA	14.08	22.00	1.4407	37.92	92.00	0.5981	0.415145
AtMYB104	RcMYB124	16.42	23.67	1.9415	44.58	90.33	0.8048	0.414525
AtMYB24	RcMYB113c	3.00	6.83	0.6603	6.00	26.17	0.2737	0.414509
AtMYB8	RcRAX2	13.50	24.92	0.9612	27.50	89.08	0.3978	0.413858
AtMYB71	RcMYB46L	10.17	18.92	0.9457	19.83	65.08	0.3911	0.413556
AtMYB115	RcMYB6c	4.50	6.42	2.0508	13.50	26.58	0.8478	0.4134
AtMYB115	RcWERf	4.50	6.42	2.0508	13.50	26.58	0.8478	0.4134
AtMYB115	RcMYB308f	4.50	6.42	2.0508	13.50	26.58	0.8478	0.4134
AtMYB108	RcMYB52	15.75	24.75	1.4153	36.25	89.25	0.5849	0.413269
AtMYB91	RcMYB308e	17.00	24.17	2.0846	46.00	89.83	0.861	0.413029
AtMYB54	RcMYB63	16.17	24.08	1.6906	40.83	89.92	0.6976	0.412635
AtDHL1	RcMYB106L	18.67	25.58	2.7049	51.33	88.42	1.1158	0.412511
AtDHL1	RcMYB41Lb	18.67	25.58	2.7049	51.33	88.42	1.1158	0.412511
AtMYB20	RcCSA	15.50	23.75	1.5312	38.50	90.25	0.6309	0.41203
AtMYB3	RcAS1	17.08	24.83	1.8687	42.92	89.17	0.7699	0.411998
AtMYB88	RcMYB30b	15.58	25.08	1.3217	34.42	88.92	0.5444	0.411894
AtMYB49	RcDIVb	5.08	6.83	3.6091	16.92	26.17	1.4854	0.411571
AtMYB69	RcMYB33	13.25	19.58	1.7431	29.75	64.42	0.7174	0.411566
AtMYB94	RcMYB113c	11.00	18.67	1.1553	23.00	65.33	0.4753	0.411408
AtMYB106	RcMYB36	13.00	26.00	0.824	24.00	88.00	0.339	0.411408
AtMYB75	RcMYB64	14.25	23.08	1.2991	34.75	90.92	0.5344	0.411362
AtMYB91	RcMYB93b	16.08	24.17	1.6376	39.92	89.83	0.6732	0.411089
AtMYB52	RcMYB61a	13.83	22.67	1.2604	34.17	91.33	0.518	0.410981
AtMYB123	RcMYB306b	2.50	6.17	0.5833	5.50	26.83	0.2394	0.410423
AtMYB123	RcMYB306a	2.50	6.17	0.5833	5.50	26.83	0.2394	0.410423
AtMYB75	RcMYB119	14.08	23.08	1.2594	33.92	90.92	0.516	0.409719
AtMYB38	RcMYB114a	13.67	24.67	1.0067	28.33	89.33	0.4123	0.409556
AtMYB103	RcWERf	11.50	24.33	0.746	22.50	89.67	0.3055	0.409517
AtMYB105	RcMYB306a	14.08	24.58	1.0824	29.92	89.42	0.4431	0.409368
AtMYB17	RcMYB62b	10.33	18.67	1.0048	20.67	65.33	0.4108	0.408838
AtMYB47	RcMYB73	16.25	24.92	1.5277	37.75	89.08	0.6243	0.408654
AtMYB25	RcMYB315	15.17	23.42	1.494	37.83	90.58	0.6104	0.408568
AtMYB51	RcMYB54b	16.83	25.58	1.5736	38.17	88.42	0.6427	0.408427
AtMYB24	RcMYB308d	2.00	6.33	0.4099	4.00	26.67	0.1674	0.408392
AtMYB34	RcMYB8g	2.00	6.33	0.4099	4.00	26.67	0.1674	0.408392
AtMYB23	RcMYB62a	3.50	6.75	0.8817	7.50	26.25	0.3597	0.407962
AtMYB82	RcMYB73La	3.50	7.33	0.7587	6.50	25.67	0.309	0.407276
AtDHL7	RcMYB101La	5.00	7.58	1.5847	11.00	25.42	0.6454	0.40727
AtMYB79	RcMYB63	9.00	17.92	0.831	18.00	66.08	0.3384	0.40722
AtMYB70	RcAS1	17.17	25.33	1.7537	40.83	88.67	0.714	0.407139
AtMYB2	RcMYB98	16.17	23.58	1.8402	42.83	90.42	0.749	0.407021
AtMYB101	RcAS1	16.50	25.58	1.4742	36.50	88.42	0.5996	0.406729
AtMYB95	RcMYB24a	19.25	25.75	4.3	59.75	88.25	1.7478	0.406465
AtMYB104	RcMYB114b	14.00	22.25	1.3695	36.00	91.75	0.5554	0.405549
AtMYB94	RcMYB86b	9.00	17.33	0.884	19.00	66.67	0.3585	0.405543
AtMYB61	RcMYB98	15.67	23.67	1.6068	39.33	90.33	0.6516	0.405527
AtMYB110	RcMYB86a	10.00	18.42	0.9655	20.00	65.58	0.3914	0.405386
AtMYB54	RcTT2	15.83	24.75	1.4379	36.17	89.25	0.5829	0.405383
AtMYB26	RcMYB113b	10.00	20.17	0.8117	17.00	63.83	0.329	0.405322
AtMYB58	RcCSA	14.83	23.67	1.3545	35.17	90.33	0.549	0.405316
AtMYB94	RcMYB3b	9.50	18.42	0.873	18.50	65.58	0.3538	0.405269
AtMYB71	RcMYB63	9.17	18.25	0.8308	17.83	65.75	0.3366	0.405152
AtMYB121	RcMYB114b	12.92	20.83	1.3144	24.08	63.17	0.5325	0.405128
AtMYB7	RcCSA	17.17	25.08	1.8272	41.83	88.92	0.7402	0.405101
AtMYB121	RcMYB1L	11.00	20.50	0.9426	19.00	63.50	0.3818	0.40505
AtMYB31	RcMYB101	18.83	25.50	3.1374	54.17	88.50	1.2699	0.404762
AtMYB55	RcMYB119	9.25	18.42	0.8308	17.75	65.58	0.3357	0.404068
AtMYB48	RcWERd	11.00	19.92	1	20.00	64.08	0.4036	0.4036
AtMYB60	RcAS1	19.75	26.42	4.3191	59.25	87.58	1.7421	0.403348
AtDHL1	RcMYB86b	18.17	24.58	3.1655	54.83	89.42	1.2764	0.403222
AtMYB96	RcMYB114b	3.75	6.75	1.0124	8.25	26.25	0.4073	0.402311
AtMYB88	RcMYB62b	16.75	25.92	1.4839	36.25	88.08	0.5968	0.402183
AtMYB89	RcMYB41	4.00	7.25	0.9978	8.00	25.75	0.4011	0.401984
AtMYB118	RcWERb	11.92	15.92	4.7632	47.08	68.08	1.914	0.401831
AtMYB39	RcMYB24b	9.83	18.50	0.9251	19.17	65.50	0.3709	0.40093
AtMYB84	RcMYB308f	9.50	18.92	0.8306	17.50	65.08	0.333	0.400915
AtMYB110	RcMYB14	11.83	18.25	1.4993	27.17	65.75	0.6004	0.400454
AtDHL6	RcMYB6b	5.08	7.08	2.3575	13.92	25.92	0.944	0.400424
AtMYB112	RcODO1b	13.00	25.08	0.8809	25.00	88.92	0.3524	0.400045
AtMYB100	RcMYB315	15.00	21.92	1.8275	43.00	92.08	0.7309	0.399945
AtMYB79	RcMYB306a	9.17	17.58	0.8908	18.83	66.42	0.3562	0.399865
AtMYB36	RcMYB4a	2.00	6.25	0.4172	4.00	26.75	0.1668	0.399808
AtMYB36	RcMYB4c	2.00	6.25	0.4172	4.00	26.75	0.1668	0.399808
AtMYB93	RcMYB73Lb	15.67	25.33	1.3053	33.33	88.67	0.5217	0.399678
AtMYB121	RcMYB8g	10.08	19.00	0.9222	18.92	65.00	0.3683	0.399371
AtMYB121	RcWERg	11.00	19.83	1.0089	20.00	64.17	0.4029	0.399346
AtMYB98	RcMYB114d	12.75	17.17	3.476	42.25	66.83	1.3881	0.399338
AtMYB115	RcMYB35	4.50	6.25	2.4142	14.50	26.75	0.9621	0.398517
AtMYB115	RcMYB86a	4.50	6.25	2.4142	14.50	26.75	0.9621	0.398517
AtMYB109	RcMYB114a	11.83	20.00	1.1665	22.17	64.00	0.4647	0.398371
AtMYB94	RcMYB64	10.50	17.92	1.1404	22.50	66.08	0.4538	0.397931
AtMYB73	RcMYB308a	3.00	7.50	0.5716	5.00	25.50	0.2273	0.397656
AtMYB100	RcTT2	16.17	23.67	1.8126	41.83	90.33	0.7207	0.397606
AtMYB47	RcCSA	14.50	23.58	1.2852	33.50	90.42	0.5109	0.397526
AtMYB38	RcMYB30c	14.67	25.42	1.1003	29.33	88.58	0.4369	0.397074
AtMYB32	RcMYB62a	10.33	18.00	1.0875	21.67	66.00	0.4318	0.397057
AtDUO1	RcMYB114c	3.50	6.67	0.903	7.50	26.33	0.3582	0.396678
AtMYB54	RcWERe	15.50	24.33	1.4194	35.50	89.67	0.5629	0.396576
AtMYB69	RcMYB24b	13.25	19.67	1.7143	28.75	64.33	0.6795	0.396372
AtMYB17	RcMYB27	7.50	18.08	0.6039	13.50	65.92	0.2392	0.396092
AtMYB107	RcMYB98	15.83	23.33	1.7635	41.17	90.67	0.6974	0.395464
AtMYB4	RcMYB113c	3.00	6.67	0.6872	6.00	26.33	0.2716	0.395227
AtMYB16	RcMYB114a	3.00	6.67	0.6872	6.00	26.33	0.2716	0.395227
AtMYB43	RcMYB113c	3.00	6.67	0.6872	6.00	26.33	0.2716	0.395227
AtMYB9	RcMYB113c	3.00	6.67	0.6872	6.00	26.33	0.2716	0.395227
[truncated: 4,069 more rows]
