# Supplementary material for: Dissecting the Genome-Wide Evolution and Function of R2R3-MYB Transcription Factor Family in Rosa chinensis
Source: Genes (Basel). 2019 Oct 18;10(10):823. doi: 10.3390/genes10100823 (PMC6826493; doi:10.3390/genes10100823)
Supplement: Supplementary file 1 [file genes-10-00823-s001.zip › Supplementary Files/Table S13.xls]

## Sheet: Table S13
Supplemental Table S13: FPKM values of R. chinensis R2R3-MYBs in four petal developmental stages
Gene_name	Cluster_ID	FB_GP	FB_CP	FB_PP	OF_PP
RcMYB113b	Cluster2	0.729558	0.581433	15.8828	684.722
RcMYB63	Cluster10	0	0.0185455	0	0
RcMYB98	Cluster11	0	0	0	0
RcMYB308c	Cluster12	0	0	0	0.0502436
RcMYB86b	Cluster15	3.20292	3.07294	2.72842	0.829614
RcMYB340	Cluster19	0.515495	0.281861	0.0250943	0.0593906
RcMYB315	Cluster38	1.11253	0.106569	0	0
RcMYB101	Cluster41	1.48607	0.0247147	0.525016	0
RcMYB101La	Cluster41	0.0311468	0.0370721	0.170591	1.13019
RcMYB5	Cluster44	0	0	0	0
RcMYB21	Cluster45	1.15741	0.615333	0	0
RcMYB80	Cluster49	4.60976	0.456661	0.28628	0.374917
RcMYB73La	Cluster50	0.256055	0	0	0
RcMYB53	Cluster51	0	0	0	0
RcMYB39	Cluster51	0	0	0	0
RcMYB52	Cluster52	0.242906	1.63486	0.508296	11.7162
RcMYB114a	Cluster54	1.50525	1.09111	13.1437	895.997
RcMYB6c	Cluster59	13.287	11.6837	342.927	967.195
RcMYB41	Cluster64	26.0636	2.89933	0.238289	2.43099
RcSRM1	Cluster66	30.0792	17.6075	18.8299	4.06587
RcMYB33	Cluster68	28.646	22.4272	26.3239	29.0274
RcMYB27	Cluster71	0.140753	0.173462	0.103332	0
RcMYB8c	Cluster73	1630.73	814.626	87.3024	5.52996
RcMYB20	Cluster79	0.455122	1.26215	7.24409	10.1018
RcMYB113a	Cluster82	874.467	1643.94	1446.77	274.551
RcDUO1	Cluster84	3.1985	2.3412	2.75341	0.0398004
RcMYB8a	Cluster85	168.947	24.6919	7.08472	1.34867
RcMYB61b	Cluster89	0	0	0	0
RcMYB86a	Cluster89	0	0	0	0
RcARC1	Cluster90	0.604854	0.140908	0	0.0479005
RcMYB308e	Cluster93	91.0186	52.5372	87.6569	32.7346
RcGL1a	Cluster94	1.27317	0.969932	0.328625	0
RcWERh	Cluster95	252.108	113.611	6.19732	2.41032
RcMYB8g	Cluster96	0	0	0	0
RcMYB92	Cluster97	0	0	0	0
RcMYB93a	Cluster97	0	0	0	0
RcRAX2	Cluster98	1.54694	0.0586627	0.0152075	0.0158194
RcRAX2L	Cluster98	0.819416	0.243467	0.0986622	0.0997608
RcMYB64	Cluster99	0	0	0	0
RcMYB54a	Cluster100	3.06825	0.267304	0.103438	0
RcMYB44a	Cluster101	2.16357	17.0845	9.53052	0.956177
RcMYB44b	Cluster101	33.6631	64.1456	73.3415	47.7784
RcMYB61a	Cluster102	2.30622	0.907879	1.03036	3.82424
RcDIVb	Cluster103	38.2054	37.9168	27.9649	54.4609
RcDIVc	Cluster103	46.9491	37.9955	21.0858	4.34183
RcRS2H	Cluster104	26.8337	15.7763	3.91248	7.49811
RcMYB24a	Cluster104	0	0	0	0
RcMYB305a	Cluster104	5.04051	230.705	1414.41	2490.38
RcMYB308a	Cluster105	13.5481	3.89244	146.696	64.0554
RcMYB8f	Cluster105	10.6117	4.23958	0.67641	0.871482
RcWERg	Cluster105	86.3926	45.7385	0.274641	0.319236
RcMYB4c	Cluster106	0	0	0	0
RcMYB4a	Cluster106	0.147383	0.432877	0	0
RcMYB41La	Cluster106	0	0.0216918	0	0
RcCDC5a	Cluster106	153.825	120.073	96.858	93.3853
RcMYB14	Cluster106	0	0	0	0.0599785
RcMYB8b	Cluster106	0.0704444	0.511868	0.256685	0
RcMYB102	Cluster106	0.102389	0	0.0310649	0.215626
RcMYB4b	Cluster106	1.07454	5.10659	0.575318	0.441855
RcMYB106	Cluster107	337.303	350.423	102.839	32.2219
RcMYB30a	Cluster107	9.28623	28.9966	80.6097	1.56081
RcMYB35	Cluster107	0.815348	0	0.0178167	0.0974972
RcMYB306a	Cluster107	0.238269	0.179704	0.461586	0.0173831
RcMYB16	Cluster107	0	0	0	0
RcMYB306b	Cluster107	43.6672	62.2966	55.2381	8.98638
RcMYB41Lb	Cluster107	0.104493	0	0	0
RcMYB106L	Cluster107	0.176359	0	0	3.21449
RcMYB308f	Cluster108	0	0	0	0
RcTT2	Cluster108	14.4326	0.667646	0.0278627	0.0137485
RcMYB308b	Cluster108	9.16005	3.05209	1.45844	7.88214
RcMYB6a	Cluster108	11.8083	3.82193	0.411135	0.321545
RcMYB8d	Cluster108	0.90513	0.252684	0.018639	0.541123
RcMYB8e	Cluster108	21.7406	4.31729	0.126702	0.0771598
RcMYB30b	Cluster108	32.0477	26.7205	1.12655	0
RcWERd	Cluster108	141.911	64.7157	0.132415	0.0729481
RcWERe	Cluster108	2.85585	6.6523	56.7922	0.768501
RcWERf	Cluster108	32.6743	107.796	124.497	0.373075
RcMYB1L	Cluster109	13.7773	15.106	15.6822	7.95097
RcMYB73Lb	Cluster109	1.11586	0	0	0
RcMYB1	Cluster109	8.96926	6.84711	4.27806	0.745771
RcAS1	Cluster110	223.325	117.561	24.1478	5.31508
RcRAX1	Cluster111	0.0707675	0.15034	0	0.0960211
RcRAX3a	Cluster111	1.30286	0.019351	0.0193172	0.108801
RcRAX3b	Cluster111	0.0490093	0	0	0
RcMYB308d	Cluster112	13.6728	45.0316	498.091	194.034
RcMYB36	Cluster113	0	0	0	0
RcODO1a	Cluster114	11.1611	9.57308	2.28403	0.0940133
RcODO1b	Cluster114	1.82891	5.32465	2.26349	0.550066
RcLAF1	Cluster115	0	0	0	0
RcMYB124	Cluster116	49.4059	40.9516	19.2252	1.64214
RcMYB46L	Cluster117	2.1403	7.20872	1.21652	0.0381288
RcMYB46	Cluster117	2.51255	6.08683	0.647987	0.100405
RcMYB24b	Cluster118	0.677471	0.122999	0.384454	1.87128
RcMYB62b	Cluster118	0.0281461	1.74632	0.335882	0.0190951
RcMYBP	Cluster119	152.203	223.169	27.2418	5.13678
RcMYB30c	Cluster119	36.8955	59.0123	15.5368	268.463
RcDIVa	Rchi+fve	8.76911	10.7656	11.7858	17.9286
RcMYB114c	Rchi+fve	4.79838	0.0950978	0	0
RcWERb	Rchi+fve	0	0	0	0.0330979
RcCDC5b	Rchi+fve	0.0309558	0.0253753	0	0
RcMYB3a	Rchi+fve	0.293146	0.0575014	0.0536666	6.28498
RcCSA	Rchi+fve	0.207219	0.197648	0.0626746	0.436313
RcWERi	Rchi+fve	0	0	0	0
RcMYB113c	Rchi+fve	0.0776872	0.671829	209.814	417.659
RcMYB73		39.5612	46.831	19.163	143.498
RcSMH4		0	0	0	0
RcMYB114b		2.60032	2.27346	49.704	26.3319
RcWERa		0.629076	0.0223254	0	0.0240817
RcGL1b		0.221518	0.0422301	0	0
RcMYB114d		5.77343	4.53552	1.06446	0.295701
RcMYB6b		120.765	98.9679	163.341	503.817
RcWERc		0.551808	0	0	12.1086
RcMYB101Lb		0	0	0	0
RcMYB62a		0.0651806	0.158968	0.209682	0.244148
RcMYB3b		8.6369	10.1377	80.1348	49.0339
RcMYB35L		6.80241	0	0	0
RcMYB305b		0	0	0	0
RcMYB119		0	0	0	0
RcMYB54b		1.6972	0.26569	0.0934752	2.06742
RcMYB63L		0.861832	2.81066	0.342054	0.068577
RcMYB93b		0	0	0.0956473	0
