# Supplementary material for: Dissecting the Genome-Wide Evolution and Function of R2R3-MYB Transcription Factor Family in Rosa chinensis
Source: Genes (Basel). 2019 Oct 18;10(10):823. doi: 10.3390/genes10100823 (PMC6826493; doi:10.3390/genes10100823)
Supplement: Supplementary file 1 [file genes-10-00823-s001.zip › Supplementary Files/Table S16.xls]

## Sheet: Table S16
Supplemental Table S16: FPKM values of R2R3-MYBs in six R. chinensis tissues
Gene_name	Leaf	Stem	Prickle	Stamen	Pistil+Ovary	Root
RcMYB113b	0	0	0	0	0	0
RcMYB63	0	0	0.622492	0	0	17.5785
RcMYB98	0	0	0	0	0.021847	0
RcMYB308c	0.144153	1.61613	0.0373361	0	0.238021	6.90282
RcMYB86b	2.5406	83.7558	79.181	0.291631	7.01123	2.00944
RcMYB340	1.18453	0.423247	0	0.0354581	3.08701	248.211
RcMYB315	0.366333	0.351295	0	0	0	0.186251
RcMYB101	0	0.120101	0	208.848	0.500897	0.0781105
RcMYB101La	0	0	0	17.3367	0.0940336	0
RcMYB5	0	0	0	0	0	0
RcMYB21	0	0.0244181	0	0	0	0
RcMYB80	0.164559	0.0623131	0.0267576	0.023423	0	0.153831
RcMYB73La	0.621573	57.2714	97.988	2.15891	6.64559	31.6714
RcMYB53	0.0180792	0	0	0	0	2.5306
RcMYB39	0.110259	0	2.18508	0	0	3.07795
RcMYB52	9.06886	92.7647	61.5497	20.6286	5.74298	8.32904
RcMYB114a	0.655227	0.922695	2.72512	28.1143	6.2758	0
RcMYB6c	2.98916	16.564	30.5295	586.356	112.694	130.379
RcMYB41	3.72905	1.74221	2.24299	0.509597	30.2446	0.505141
RcSRM1	10.2005	16.6858	17.2117	8.83308	24.5962	30.6009
RcMYB33	19.975	28.4051	18.1885	158.926	37.8967	32.6653
RcMYB27	0.349431	2.48945	0.14586	1.20349	0.177167	2.60922
RcMYB8c	254.969	92.8262	34.6222	8.34975	405.53	41.149
RcMYB20	12.666	10.6356	115.484	1.19483	1.17694	31.9583
RcMYB113a	0.137264	0.0407655	0	11.5103	1.40118	0.0821012
RcDUO1	0.557529	0.076456	0.0220009	14.2159	1.0881	0.0266212
RcMYB8a	64.264	8.62935	1.98537	0.53915	26.4379	0
RcMYB86a	0	0	0.0310868	0	0	21.7427
RcMYB61b	0.0511961	64.9099	0.0234187	0	0	2.37096
RcARC1	5.48711	35.5204	36.1311	4.49119	12.3847	6.32691
RcMYB308e	5.15746	44.6497	45.1231	20.619	35.5466	36.8322
RcGL1a	7.71936	12.2038	0.143018	0	2.10644	0
RcWERh	114.697	35.3649	0.0794766	0	32.1093	3.27648
RcMYB8g	0	0	0	0	0	0
RcMYB93a	0.0358003	0.137966	0.217919	0.0324676	0	0
RcMYB92	0.0329118	0	4.29146	0	0	8.07143
RcRAX2L	0.0236845	0.114093	0.305237	0	0.9375	8.40307
RcRAX2	0.23396	7.43339	10.1859	0.0205809	2.71601	67.5132
RcMYB64	0	0	0	0	0	0
RcMYB54a	0	0.18481	0.260473	0	12.9162	0
RcMYB44a	0.389164	12.7631	0.877959	0.69524	17.8663	37.9113
RcMYB44b	132.487	265.935	115.206	178.082	238.095	571.475
RcMYB61a	8.99142	56.2952	19.0926	1.87031	35.1623	4.77972
RcDIVb	56.2947	69.1843	18.0788	48.2442	53.8398	52.9745
RcDIVc	23.9055	52.8263	36.5822	9.65925	42.9086	9.37494
RcMYB305a	0	0.193078	0	1331.46	460.999	2.10923
RcRS2H	26.1371	19.3981	7.12298	6.00094	61.6186	14.1562
RcMYB24a	0	0.039534	0	0	0	0.120717
RcMYB8f	0	0.784856	0.594969	0.193299	0.584235	0
RcWERg	2.84589	12.705	7.63697	0.029796	32.9158	0.752212
RcMYB308a	6.05801	543.632	323.98	20.9099	260.438	25.7233
RcMYB102	11.0718	1.71462	7.33865	0.672299	0.589415	8.7231
RcMYB8b	5.63971	1.34225	20.8404	0.0872188	3.25056	0.908775
RcMYB4b	0.0412872	1.77126	2.73183	0.719768	19.5593	67.3076
RcMYB4a	0.230844	25.8761	15.2039	0.0228097	19.1273	216.477
RcMYB4c	0	0	0	0	0	0
RcMYB41La	0	0	0.910293	0	0	0.445618
RcCDC5a	62.2279	75.2002	66.136	55.0637	105.816	70.2255
RcMYB14	3.28835	4.96372	18.6268	0	1.50539	62.7226
RcMYB306b	31.5795	10.5456	13.2803	3.16382	23.6835	0.279543
RcMYB106L	0	0	0	0	0.0645732	0
RcMYB41Lb	0	0	0	0	0.0320008	0
RcMYB106	22.7181	25.8973	55.6149	9.13717	49.8752	0.249633
RcMYB30a	27.0629	18.7862	44.8938	14.3507	26.3373	1.70693
RcMYB35	0.0548201	0	0.459682	0.0278972	0.0752037	0.158356
RcMYB306a	21.958	1.50249	0.0242263	1.2399	3.43012	0.24234
RcMYB16	0	0	0	0	0.388164	0.0219854
RcWERe	0	0.209718	0.213814	17.9177	0.204734	0.665337
RcMYB30b	0.78966	0.423934	5.74512	0.455591	7.36468	1.77262
RcMYB8d	20.2147	63.8963	61.6272	0.557441	13.7043	6.92531
RcMYB8e	0	1.17379	0.356964	0	1.91912	1.44002
RcWERd	11.3044	0	0	0	0.251983	0.139743
RcWERf	1.04946	9.85503	1.19271	1.6191	1.28875	4.09366
RcMYB308f	0	0	0	0	0	0
RcMYB6a	4.29905	52.483	11.2185	2.19403	21.4516	10.9708
RcMYB308b	35.4291	67.1354	36.0505	79.9535	32.0829	32.2393
RcTT2	0	1.43088	0.749738	2.37062	0.167294	0.0494653
RcMYB73Lb	0	0	0	0	0	0
RcMYB1L	5.69006	11.2929	19.9436	12.525	15.1534	15.141
RcMYB1	4.78648	14.5738	12.6793	2.11973	16.6525	8.69763
RcAS1	105.499	47.9128	40.3817	7.6966	184.212	2.07392
RcRAX3b	0.315281	0	0.800697	0	0	53.055
RcRAX3a	2.20048	7.47595	3.59147	0.0235916	1.95905	73.8769
RcRAX1	0.178579	0.0331776	0	0	1.75296	1.95126
RcMYB308d	95.9037	109.313	122.716	82.3353	168.459	44.7326
RcMYB36	0	0	0	0	0	21.4124
RcODO1b	6.98518	155.996	176.981	0.0412193	11.9637	32.6405
RcODO1a	3.33313	178.507	432.512	0.121453	4.62845	3.21343
RcLAF1	0	0	0	0	0	0.184056
RcMYB124	17.6794	243.143	57.6373	4.74702	94.6478	94.1338
RcMYB46	5.22834	93.1398	112.222	0.0206947	1.58087	0.67239
RcMYB46L	2.57129	30.7531	6.32938	0.0393507	1.06258	0.127515
RcMYB62b	0.116355	0.772224	1.23289	0.893906	1.03304	48.4772
RcMYB24b	0	0.752184	0.619038	1.5266	55.5206	0.550461
RcMYB30c	4.54454	2.27083	4.20894	0.374331	4.27584	0.0180873
RcMYBP	0	0.554518	152.125	0.113821	7.38149	0.406386
RcMYB113c	0	0	0	4.9635	12.2929	0.191591
RcMYB114c	0	0	0	0.0321493	0	0.133362
RcMYB3a	0	0.0310825	0	0.0774389	0	0
RcDIVa	10.7724	55.5498	48.9289	50.1678	46.779	65.7319
RcWERb	0.957595	0.789494	0.0390215	0.039521	0.212684	0
RcCDC5b	0	0	0	0.492881	0	0
RcWERi	0	0.176387	0	0	0	0
RcCSA	0.107578	3.67828	0	7.08683	1.04705	49.634
RcWERc	2.16258	0.0184646	0	0	0.0180257	0
RcMYB305b	3.96153	145.605	251.804	0	2.28132	0.115279
RcGL1b	0	0	0	0	0	0
RcMYB114d	0.808849	2.85658	2.50511	0.83237	4.9765	1.53611
RcMYB62a	0.0336817	3.13545	0	0.832518	6.21532	0.159099
RcMYB35L	0	1.88739	4.84121	0.0232762	0.229583	0
RcMYB3b	1.98785	16.3256	78.0207	7.02492	15.6095	93.4081
RcMYB119	0	0	0	0	0	0
RcMYB63L	7.982	19.5916	4.22732	2.67916	37.4955	134.209
RcMYB54b	0.284995	1.87726	0.0729302	1.22388	4.72039	17.5941
RcMYB93b	0	0	1.64067	5.2185	0.290945	0.991807
RcSMH4	0	0	0	0	0	0
RcWERa	0	0.0665666	0.205828	0.0313302	4.97816	0.086643
RcMYB114b	3.07899	0.49964	1.33133	1.8322	0.267765	0
RcMYB73	19.4087	103.197	47.1202	83.1395	232.715	198.342
RcMYB6b	101.128	130.062	89.1264	171.555	132.112	276.101
RcMYB101Lb	0	0	0	0	0	0
