# Supplementary material for: Dissecting the Genome-Wide Evolution and Function of R2R3-MYB Transcription Factor Family in Rosa chinensis
Source: Genes (Basel). 2019 Oct 18;10(10):823. doi: 10.3390/genes10100823 (PMC6826493; doi:10.3390/genes10100823)
Supplement: Supplementary file 1 [file genes-10-00823-s001.zip › Supplementary Files/Table S3.xls]

## Sheet: Table S3
Supplemental Table S3: Total edge information of R2R3-MYBs in 35 species
Locus_1	Locus_2
Xvis03_211870	mac_09_28970.2mac
Xvis03_211870	vvi_01034166001
Xvis03_211870	stu_00008834
Xvis03_211870	tca_021932
Xvis03_211870	sly_09g010840.1sly
Xvis03_211870	ppe_6G255800
Xvis03_211870	ptr_006G085900
Xvis03_211870	nnu_12969
Xvis03_211870	pax_00015g01036
Xvis03_211870	pmu_002699
Xvis03_211870	mac_09_03310.1mac
Xvis03_211870	mtr_7g061550
Xvis03_211870	nnu_18782
Xvis03_211870	mac_05_31440.1mac
Xvis03_211870	mac_07_10340.1mac
Xvis03_211870	fve_18421
Xvis03_211870	gma_07G132400
Xvis03_211870	gma_18G181300
Xvis03_211870	cru_10023471
Xvis03_211870	csi_1g018768
Xvis03_211870	egr_K03130
Xvis03_211870	ath_AT2G37630
Xvis03_211870	Trdc5BG014280
Xvis03_211870	AlyrAL4G34140
Xvis03_201810	vvi_01034166001
Xvis03_201810	stu_00008834
Xvis03_201810	tca_021932
Xvis03_201810	sly_09g010840.1sly
Xvis03_201810	ppe_6G255800
Xvis03_201810	ptr_006G085900
Xvis03_201810	oth_21803
Xvis03_201810	pax_00165g00111
Xvis03_201810	pmu_002699
Xvis03_201810	nnu_18782
Xvis03_201810	nnu_12969
Xvis03_201810	osa_LOC_Os12g38400osa
Xvis03_201810	mac_05_31440.1mac
Xvis03_201810	mac_09_03310.1mac
Xvis03_201810	gma_18G181300
Xvis03_201810	egr_K03130
Xvis03_201810	fve_18421
Xvis03_201810	cru_10023471
Xvis03_201810	Trdc5AG012320
Xvis03_201810	ath_AT2G37630
Xvis03_201810	Xvis03_211870
Xvis03_220067	ptr_001G139900
Xvis03_220067	ptr_003G094200
Xvis03_220067	oth_16900
Xvis03_220067	oth_01549
Xvis03_220067	osa_LOC_Os04g50680osa
Xvis03_220067	osa_LOC_Os06g02250osa
Xvis03_220067	mac_04_16770.1mac
Xvis03_220067	vvi_01013126001
Xvis03_220067	vvi_01024353001
Xvis03_220067	tha_Th2v27184
Xvis03_220067	gma_09G206200
Xvis03_220067	bvu_Bv3_049670_hwcc
Xvis03_220067	mac_01_18470.1mac
Xvis03_220067	mac_03_14020.1mac
Xvis03_220067	egr_E00261
Xvis03_220067	Zmay103638172
Xvis03_206599	tca_005885
Xvis03_206599	peq_05034
Xvis03_206599	atr_scaffold00022.393atr
Xvis03_206599	Zmay100857076
Xvis03_206599	mac_08_31720.1mac
Xvis03_206599	nnu_02790
Xvis03_206599	csi_1g021164
Xvis03_206599	csi_1g019619
Xvis03_206213	osa_LOC_Os06g02250osa
Xvis03_206213	oth_16900
Xvis03_206213	mac_03_14020.1mac
Xvis03_206213	mac_04_19500.1mac
Xvis03_206213	mac_01_18470.1mac
Xvis03_206213	mac_11_07530.1mac
Xvis03_206213	vvi_01024385001
Xvis03_206213	Zmay103629377
Xvis03_206213	Zmay103638172
Xvis03_206213	Xvis03_220067
Xvis03_206213	bvu_Bv3_049670_hwcc
Xvis03_206213	MaldMD01G1237300
Xvis03_224745	vvi_01034001001
Xvis03_224745	tca_021750
Xvis03_224745	fve_18815
Xvis03_224745	cru_10023736
Xvis03_224745	ptr_006G097300
Xvis03_224745	ptr_016G112300
Xvis03_224745	pmu_002536
Xvis03_224745	ppe_6G271600
Xvis03_224745	pbr_035963.1
Xvis03_224745	pbr_012357.1
Xvis03_224745	nnu_03758
Xvis03_224745	ath_AT2G38090
Xvis03_203403	tca_042474
Xvis03_203403	peq_10550
Xvis03_203403	pmu_018951
Xvis03_203403	ppe_2G252700
Xvis03_203403	ptr_008G070900
Xvis03_203403	ptr_010G186600
Xvis03_203403	nnu_12635
Xvis03_203403	osa_LOC_Os05g28320osa
Xvis03_203403	oth_05373
Xvis03_203403	pax_00284g00077
Xvis03_203403	egr_J00189
Xvis03_203403	mac_08_01760.1mac
Xvis03_203403	mac_05_07140.1mac
Xvis03_203403	mac_10_05260.1mac
Xvis03_203403	mtr_5g082910
Xvis03_203403	bvu_Bv2_023500_uksi
Xvis03_203403	cla_004362
Xvis03_203403	fve_21001
Xvis03_203403	gma_14G058100
Xvis03_203403	csi_1g046570
Xvis03_203403	Zmay103630256
Xvis03_203403	atr_scaffold00007.133atr
Xvis03_201931	ptr_010G186600
Xvis03_201931	tca_042474
Xvis03_201931	pax_00284g00077
Xvis03_201931	peq_10550
Xvis03_201931	pmu_018951
Xvis03_201931	ppe_2G252700
Xvis03_201931	ptr_008G070900
Xvis03_201931	mac_10_05260.1mac
Xvis03_201931	mtr_5g082910
Xvis03_201931	nnu_12635
Xvis03_201931	osa_LOC_Os05g28320osa
Xvis03_201931	oth_05373
Xvis03_201931	fve_21001
Xvis03_201931	gma_14G058100
Xvis03_201931	csi_1g046570
Xvis03_201931	egr_J00189
Xvis03_201931	mac_08_01760.1mac
Xvis03_201931	Zmay103630256
Xvis03_201931	atr_scaffold00007.133atr
Xvis03_201931	bvu_Bv2_023500_uksi
Xvis03_201931	cla_004362
Xvis03_201931	Xvis03_214257
Xvis03_201931	Xvis03_203403
Xvis03_223881	vvi_01016393001
Xvis03_223881	vvi_01034041001
Xvis03_223881	sly_05g052850.2sly
Xvis03_223881	stu_00027190
Xvis03_223881	tca_042629
Xvis03_223881	tca_021796
Xvis03_223881	pmu_018862
Xvis03_223881	ppe_2G244100
Xvis03_223881	ptr_008G062700
Xvis03_223881	ptr_010G195000
Xvis03_223881	nnu_03722
Xvis03_223881	osa_LOC_Os01g63160osa
Xvis03_223881	oth_12796
Xvis03_223881	pbr_035927.1
Xvis03_223881	pbr_011369.1
Xvis03_223881	sly_09g011780.2sly
Xvis03_223881	egr_K03010
Xvis03_223881	pmu_002576
Xvis03_223881	ppe_6G267600
Xvis03_223881	gma_14G063400
Xvis03_223881	csi_1g012494
Xvis03_223881	csi_1g017566
Xvis03_223881	cla_018139
Xvis03_223881	cru_10017397
Xvis03_223881	fve_18756
Xvis03_223881	fve_20888
Xvis03_223881	gma_01G107500
Xvis03_223881	gma_02G253100
Xvis03_223881	Xvis03_213633
Xvis03_223881	ath_AT2G39880
Xvis03_216364	tca_004046
Xvis03_216364	pmu_020596
Xvis03_216364	ppe_8G223900
Xvis03_216364	vvi_01028328001
Xvis03_216364	nnu_10435
Xvis03_216364	pbr_011095.1
Xvis03_219135	ptr_019G081500
Xvis03_219135	tha_Th2v27931
Xvis03_219135	osa_LOC_Os01g65370osa
Xvis03_219135	osa_LOC_Os12g07640osa
Xvis03_219135	oth_10818
Xvis03_219135	oth_14889
Xvis03_219135	osa_LOC_Os05g35500osa
Xvis03_219135	oth_05025
Xvis03_219135	bvu_Bv1_001260_iquc
Xvis03_219135	Zmay100193234
Xvis03_219135	Zmay100384270
Xvis03_219135	mac_10_10820.1mac
Xvis03_219135	mac_10_16050.1mac
Xvis03_219135	mac_03_23170.1mac
Xvis03_219135	mac_08_32760.1mac
Xvis03_219135	mac_06_27210.1mac
Xvis03_219135	mac_09_08260.1mac
Xvis03_207363	vvi_01037667001
Xvis03_218266	oth_10818
Xvis03_218266	oth_14889
Xvis03_218266	osa_LOC_Os12g07640osa
Xvis03_218266	mac_10_10820.1mac
Xvis03_218266	mac_10_16050.1mac
Xvis03_218266	mac_03_23170.1mac
Xvis03_218266	Xvis03_219135
Xvis03_206824	mac_10_19970.1mac
Xvis03_206824	mac_06_11140.1mac
Xvis03_206824	mac_03_21920.1mac
Xvis03_214740	oth_05025
Xvis03_214740	oth_12940
Xvis03_214740	Zmay100193234
Xvis03_214740	osa_LOC_Os05g35500osa
Xvis03_214740	mac_05_28370.1mac
Xvis03_214740	mac_03_23170.1mac
Xvis03_214740	mac_05_01100.1mac
Xvis03_214740	Zmay541754
Xvis03_202240	osa_LOC_Os05g35500osa
Xvis03_202240	oth_05025
Xvis03_202240	osa_LOC_Os01g65370osa
Xvis03_202240	osa_LOC_Os12g07640osa
Xvis03_202240	oth_12940
Xvis03_202240	oth_10818
Xvis03_202240	oth_14889
Xvis03_202240	Zmay541754
Xvis03_202240	Xvis03_219135
Xvis03_202240	Zmay100279722
Xvis03_202240	mac_03_23170.1mac
Xvis03_202240	mac_08_32760.1mac
Xvis03_202240	mac_09_08260.1mac
Xvis03_202240	mac_06_27210.1mac
Xvis03_202240	Xvis03_218266
Xvis03_204432	Xvis03_211458
Xvis03_204432	peq_17178
Xvis03_204432	mac_10_13000.1mac
Xvis03_204432	mac_06_17440.1mac
Xvis03_204432	mac_10_04920.1mac
Xvis03_204432	mac_05_30120.2mac
Xvis03_204432	mac_06_33920.1mac
Xvis03_223276	oth_14889
Xvis03_223276	osa_LOC_Os12g07640osa
Xvis03_223276	oth_10818
Xvis03_223276	osa_LOC_Os01g65370osa
Xvis03_223276	mac_10_16050.1mac
Xvis03_223276	Xvis03_219135
Xvis03_223276	Zmay100193234
Xvis03_223276	Xvis03_202240
Xvis03_223276	mac_09_08260.1mac
Xvis03_223276	mac_10_10820.1mac
Xvis03_223276	mac_06_27210.1mac
Xvis03_223276	Zmay100125635
Xvis03_223276	Zmay100384270
Xvis03_209699	mac_09_16980.2mac
Xvis03_209699	peq_17178
Xvis03_209699	Zmay100381481
Xvis03_209699	Xvis03_204432
Xvis03_209699	Xvis03_211458
Xvis03_209699	Xvis03_209821
Xvis03_209699	mac_10_13000.1mac
Xvis03_209699	osa_LOC_Os01g16810osa
Xvis03_209699	mac_07_23230.1mac
Xvis03_209699	mac_10_04920.1mac
Xvis03_209699	mac_06_33920.1mac
Xvis03_209699	mac_06_17440.1mac
Xvis03_209699	mac_03_09340.1mac
Xvis03_209699	mac_05_30120.2mac
Xvis03_222874	Zmay100193234
Xvis03_222874	Xvis03_214740
Xvis03_222874	oth_05025
Xvis03_222874	oth_12940
Xvis03_222874	osa_LOC_Os05g35500osa
Xvis03_222874	mac_03_23170.1mac
Xvis03_222874	mac_05_28370.1mac
Xvis03_222095	oth_05025
Xvis03_222095	oth_10818
Xvis03_222095	osa_LOC_Os12g07640osa
Xvis03_222095	osa_LOC_Os05g35500osa
Xvis03_222095	oth_14889
Xvis03_222095	oth_12940
Xvis03_222095	Xvis03_218266
Xvis03_222095	Xvis03_219135
Xvis03_222095	Xvis03_223276
Xvis03_222095	Xvis03_202240
Xvis03_222095	mac_06_08910.1mac
Xvis03_200484	Xvis03_212969
Xvis03_200484	peq_16344
Xvis03_200484	vvi_01027182001
Xvis03_200484	Xvis03_219085
Xvis03_200484	Xvis03_203815
Xvis03_200484	tca_015685
Xvis03_200484	tca_005112
Xvis03_218144	vvi_01011436001
Xvis03_211458	mac_09_16980.1mac
Xvis03_211458	vvi_01011436001
Xvis03_211458	vvi_01019967001
Xvis03_211458	osa_LOC_Os01g16810osa
Xvis03_211458	mac_10_13000.1mac
Xvis03_211458	mac_10_04920.1mac
Xvis03_211458	mac_07_23230.1mac
Xvis03_211458	mac_09_04930.1mac
Xvis03_211458	mac_06_17440.1mac
Xvis03_211458	mac_06_33920.1mac
Xvis03_211458	tca_011689
Xvis03_211458	peq_17178
Xvis03_211458	sly_05g007870.1sly
Xvis03_211458	ptr_010G167500
Xvis03_211458	ptr_008G088000
Xvis03_211458	mac_06_00910.1mac
Xvis03_211458	mac_05_30120.2mac
Xvis03_211458	mac_03_09340.1mac
Xvis03_211458	Zmay100501819
Xvis03_211458	stu_00018427
Xvis03_211458	gma_19G118500
Xvis03_211458	egr_G02492
Xvis03_211458	csi_1g046309
Xvis03_211458	ppe_1G276300
Xvis03_211458	pmu_006483
Xvis03_211458	nnu_04645
Xvis03_211458	nnu_07292
Xvis03_211458	mtr_5g041570
Xvis03_211458	mtr_4g082040
Xvis03_211458	Trdc3AG026130
Xvis03_211458	atr_scaffold00119.82atr
Xvis03_211458	atr_scaffold00010.503atr
Xvis03_211458	gma_20G034100
Xvis03_211458	gma_02G108800
Xvis03_211458	gma_01G049600
Xvis03_211458	cla_010193
Xvis03_211458	bvu_Bv6_153700_qttn
Xvis03_211458	Zmay100381481
Xvis03_206137	cru_10015767
Xvis03_206137	HanXRQChr04g0095001
Xvis03_206137	tha_Th2v00958
Xvis03_206137	osa_LOC_Os08g05520osa
Xvis03_206813	tca_012363
Xvis03_206813	stu_00005641
Xvis03_206813	tca_009642
Xvis03_206813	sly_03g119370.1sly
Xvis03_206813	vvi_01011872001
Xvis03_206813	vvi_01008303001
Xvis03_201130	osa_LOC_Os01g03720osa
Xvis03_201130	Xvis03_206813
Xvis03_201130	vvi_01008303001
Xvis03_201130	oth_07000
Xvis03_212969	Xvis03_203815
Xvis03_212969	peq_16344
Xvis03_207377	mac_09_25580.1mac
Xvis03_207377	mac_09_10800.1mac
Xvis03_207377	tca_005977
Xvis03_207377	nnu_00799
Xvis03_207377	ppe_4G119700
Xvis03_207377	csi_1g039070
Xvis03_215772	tca_011689
Xvis03_215772	vvi_01011436001
Xvis03_215772	vvi_01019967001
Xvis03_215772	stu_00018427
Xvis03_215772	sly_05g007870.1sly
Xvis03_215772	pax_00222g00521
Xvis03_215772	mac_05_25680.1mac
Xvis03_215772	ptr_010G167500
Xvis03_215772	ptr_017G085200
Xvis03_215772	nnu_07292
Xvis03_215772	nnu_04645
Xvis03_215772	mtr_5g041570
Xvis03_215772	ppe_1G276300
Xvis03_215772	ptr_008G088000
Xvis03_215772	pbr_039075.1
Xvis03_215772	pmu_006483
Xvis03_215772	mac_06_04270.1mac
Xvis03_215772	egr_G02492
Xvis03_215772	gma_02G108800
Xvis03_215772	csi_1g047550
Xvis03_215772	csi_1g046309
Xvis03_215772	bvu_Bv6_153700_qttn
Xvis03_215772	cla_010193
Xvis03_215772	atr_scaffold00010.503atr
Xvis03_215772	gma_01G049600
Xvis03_215772	cru_10011887
Xvis03_215772	cru_10021327
Xvis03_215772	AlyrAL2G28700
Xvis03_215772	ath_AT1G69560
Xvis03_209821	osa_LOC_Os01g16810osa
Xvis03_209821	mac_10_13000.1mac
Xvis03_209821	mac_07_23230.1mac
Xvis03_209821	mac_10_04920.1mac
Xvis03_209821	mac_06_17440.1mac
Xvis03_209821	mac_09_04930.1mac
Xvis03_209821	mac_09_16980.1mac
Xvis03_209821	peq_10664
Xvis03_209821	gma_03G007500
Xvis03_209821	Zmay100381481
Xvis03_209821	Xvis03_204432
Xvis03_209821	Xvis03_211458
Xvis03_209821	mac_06_00910.1mac
Xvis03_209821	mac_06_33920.1mac
Xvis03_209821	mac_03_09340.1mac
Xvis03_209821	mac_05_30120.2mac
Xvis03_209821	gma_19G118500
Xvis03_209821	nnu_07292
Xvis03_216695	mac_10_09370.1mac
Xvis03_216695	vvi_01009280001
Xvis03_216695	mac_09_09400.1mac
Xvis03_216695	mac_05_01880.1mac
Xvis03_216695	mac_06_33430.1mac
Xvis03_216695	stu_00021401
Xvis03_216695	stu_00004948
Xvis03_216695	tca_000861
Xvis03_216695	tca_034634
Xvis03_216695	oth_07707
Xvis03_216695	peq_02591
Xvis03_216695	osa_LOC_Os03g56090osa
Xvis03_216695	ppe_1G417400
Xvis03_216695	nnu_09675
Xvis03_216695	pbr_019801.1
Xvis03_216695	fve_02643
Xvis03_216695	sly_04g077260.2sly
Xvis03_216695	sly_02g091980.1sly
Xvis03_216695	ppe_6G214300
Xvis03_216695	ptr_002G113700
Xvis03_216695	gma_11G045400
Xvis03_216695	bvu_Bv1_014550_ksfi
Xvis03_216695	cla_014058
Xvis03_216695	csi_1g036344
Xvis03_216695	Zmay103644077
Xvis03_216695	Zmay541755
Xvis03_208030	vvi_01019967001
Xvis03_208030	Xvis03_222265
Xvis03_208030	vvi_01011436001
Xvis03_208030	Xvis03_218144
Xvis03_208030	tca_011689
Xvis03_208030	tha_Th2v25621
Xvis03_208030	oth_02244
Xvis03_208030	ptr_017G085200
Xvis03_208030	nnu_04645
Xvis03_208030	pbr_039075.1
Xvis03_208030	mtr_5g041570
Xvis03_208030	nnu_07292
Xvis03_208030	ptr_008G088000
Xvis03_208030	ptr_010G167500
Xvis03_208030	pmu_006483
Xvis03_208030	ppe_1G276300
Xvis03_208030	mac_06_04270.1mac
Xvis03_208030	csi_1g047550
Xvis03_208030	csi_1g046309
Xvis03_208030	egr_G02492
Xvis03_208030	gma_01G049600
Xvis03_208030	gma_02G108800
Xvis03_208030	cru_10021327
Xvis03_208030	gma_20G034100
Xvis03_208030	cla_010193
Xvis03_208030	cru_10011887
Xvis03_208030	bvu_Bv6_153700_qttn
Xvis03_208030	atr_scaffold00010.503atr
Xvis03_208030	ath_AT1G69560
Xvis03_208030	ath_AT1G26780
Xvis03_208030	AlyrAL2G28700
Xvis03_208030	AlyrAL1G38910
Xvis03_208030	Xvis03_215772
Xvis03_214302	tca_034634
Xvis03_214302	tca_000861
Xvis03_214302	peq_02591
Xvis03_214302	vvi_01009280001
Xvis03_214302	stu_00004948
Xvis03_214302	stu_00021401
Xvis03_214302	sly_02g091980.1sly
Xvis03_214302	sly_04g077260.2sly
Xvis03_214302	oth_07707
Xvis03_214302	pax_00096g01718
Xvis03_214302	osa_LOC_Os03g56090osa
Xvis03_214302	mac_09_09400.1mac
Xvis03_214302	mac_05_01880.1mac
Xvis03_214302	nnu_25642
Xvis03_214302	nnu_09675
Xvis03_214302	fve_02643
Xvis03_214302	egr_F02207
Xvis03_214302	egr_I00663
Xvis03_214302	ptr_002G113700
Xvis03_214302	ptr_007G007900
Xvis03_214302	ppe_1G417400
Xvis03_214302	ppe_6G214300
Xvis03_214302	pbr_019801.1
Xvis03_214302	gma_17G158000
Xvis03_214302	gma_11G045400
Xvis03_214302	cla_014058
Xvis03_214302	csi_1g036344
Xvis03_214302	Zmay103644077
Xvis03_214302	Zmay541755
Xvis03_214302	Xvis03_216695
Xvis03_214302	bvu_Bv1_014550_ksfi
Xvis03_204973	vvi_01019967001
Xvis03_204973	vvi_01011436001
Xvis03_204973	tca_011689
Xvis03_204973	stu_00018427
Xvis03_204973	oth_02244
Xvis03_204973	pax_00222g00521
Xvis03_204973	osa_LOC_Os08g33800osa
Xvis03_204973	ptr_017G085200
Xvis03_204973	sly_05g007870.1sly
Xvis03_204973	nnu_04645
Xvis03_204973	pbr_039075.1
Xvis03_204973	mtr_5g041570
Xvis03_204973	nnu_07292
Xvis03_204973	ptr_008G088000
Xvis03_204973	ptr_010G167500
Xvis03_204973	pmu_006483
Xvis03_204973	ppe_1G276300
Xvis03_204973	mac_06_04270.1mac
Xvis03_204973	egr_G02492
Xvis03_204973	csi_1g046309
Xvis03_204973	csi_1g047550
Xvis03_204973	cla_010193
Xvis03_204973	cru_10021327
Xvis03_204973	bvu_Bv6_153700_qttn
Xvis03_204973	gma_02G108800
Xvis03_204973	gma_01G049600
Xvis03_204973	ath_AT1G69560
Xvis03_204973	atr_scaffold00010.503atr
Xvis03_204973	AlyrAL2G28700
Xvis03_204973	Zmay100273887
Xvis03_204973	Xvis03_208030
Xvis03_204973	Xvis03_215772
Xvis03_212393	vvi_01009280001
Xvis03_212393	mac_10_09370.1mac
Xvis03_212393	peq_02591
Xvis03_212393	oth_07707
Xvis03_212393	pax_00096g01718
Xvis03_212393	osa_LOC_Os03g56090osa
Xvis03_212393	tca_034634
Xvis03_212393	tca_000861
Xvis03_212393	stu_00021401
Xvis03_212393	sly_02g091980.1sly
Xvis03_212393	sly_04g077260.2sly
Xvis03_212393	mtr_4g097570
Xvis03_212393	mac_06_33430.1mac
Xvis03_212393	mac_09_09400.1mac
Xvis03_212393	mac_04_38740.1mac
Xvis03_212393	mac_05_01880.1mac
Xvis03_212393	stu_00004948
Xvis03_212393	nnu_25642
Xvis03_212393	nnu_09675
Xvis03_212393	mtr_3g103570
Xvis03_212393	mtr_5g014990
Xvis03_212393	mtr_1g017140
Xvis03_212393	ptr_002G113700
Xvis03_212393	ptr_007G007900
Xvis03_212393	ppe_1G417400
Xvis03_212393	ppe_6G214300
Xvis03_212393	pbr_019801.1
Xvis03_212393	fve_02643
Xvis03_212393	egr_I00663
Xvis03_212393	csi_1g036344
Xvis03_212393	egr_F02207
Xvis03_212393	cla_014058
Xvis03_212393	bvu_Bv1_014550_ksfi
Xvis03_212393	gma_11G045400
Xvis03_212393	gma_05G109200
Xvis03_212393	gma_06G050000
Xvis03_212393	gma_01G196200
Xvis03_212393	gma_04G048900
Xvis03_212393	fve_05581
Xvis03_212393	Xvis03_214302
Xvis03_212393	Xvis03_216695
Xvis03_212393	Zmay103644077
Xvis03_212393	Zmay541755
Xvis03_211242	tca_037620
Xvis03_211242	vvi_01015170001
Xvis03_211242	Xvis03_207030
Xvis03_211242	mac_04_08710.1mac
Xvis03_211242	ptr_006G147400
Xvis03_211242	mac_04_09110.1mac
Xvis03_211160	tca_021750
Xvis03_211160	vvi_01034001001
Xvis03_204824	Xvis03_207832
Xvis03_212055	Xvis03_220950
Xvis03_224032	vvi_01034001001
Xvis03_224032	stu_00030348
Xvis03_224032	stu_00019129
Xvis03_224032	tca_042604
Xvis03_224032	tca_021750
Xvis03_224032	tca_041672
Xvis03_224032	tha_Th2v20234
Xvis03_224032	sly_06g076770.2sly
Xvis03_224032	pmu_002536
Xvis03_224032	ppe_6G061100
Xvis03_224032	ppe_6G271600
Xvis03_224032	ptr_001G248800
Xvis03_224032	ptr_006G097300
Xvis03_224032	ptr_009G042600
Xvis03_224032	ptr_016G112300
Xvis03_224032	osa_LOC_Os05g37730osa
Xvis03_224032	oth_04932
Xvis03_224032	oth_12823
Xvis03_224032	pax_00014g00715
Xvis03_224032	pbr_035963.1
Xvis03_224032	pbr_012357.1
Xvis03_224032	peq_09358
Xvis03_224032	pmu_000529
Xvis03_224032	osa_LOC_Os01g63460osa
Xvis03_224032	mac_06_35570.1mac
Xvis03_224032	mac_08_02180.1mac
Xvis03_224032	pbr_011351.1
Xvis03_224032	pmu_018878
Xvis03_224032	ppe_2G245900
Xvis03_224032	ptr_008G064200
Xvis03_224032	ptr_010G193000
Xvis03_224032	mtr_5g081860
Xvis03_224032	nnu_03758
Xvis03_224032	egr_B02800
Xvis03_224032	egr_J01940
Xvis03_224032	gma_11G227200
Xvis03_224032	gma_14G062200
Xvis03_224032	gma_18G030300
Xvis03_224032	cru_10001695
Xvis03_224032	csi_1g023196
Xvis03_224032	csi_1g021816
Xvis03_224032	gma_01G112700
Xvis03_224032	gma_02G254200
Xvis03_224032	cla_017966
Xvis03_224032	cla_018121
Xvis03_224032	cru_10014411
Xvis03_224032	cru_10023736
Xvis03_224032	fve_20912
Xvis03_224032	bvu_Bv2_024260_oxkh
Xvis03_224032	bvu_Bv7_172670_phws
Xvis03_224032	ath_AT2G38090
Xvis03_224032	ath_AT5G05790
Xvis03_224032	ath_AT3G11280
Xvis03_224032	Xvis03_224745
Xvis03_224032	Xvis03_207247
Xvis03_224032	Zmay100192816
Xvis03_224032	AlyrAL3G22800
Xvis03_213890	vvi_01028984001
Xvis03_213890	mac_01_10750.1mac
Xvis03_213890	tca_015157
Xvis03_213890	sly_03g025870.2sly
Xvis03_213890	pmu_019344
Xvis03_213890	ppe_2G293700
Xvis03_213890	mtr_1g100667
Xvis03_213890	nnu_21032
Xvis03_213890	nnu_08734
Xvis03_213890	pbr_031306.1
Xvis03_213890	egr_K00250
Xvis03_213890	fve_13281
Xvis03_213890	gma_10G236600
Xvis03_213890	gma_20G157900
Xvis03_202093	mac_04_11930.1mac
Xvis03_215766	vvi_01019945001
Xvis03_215766	vvi_01007981001
Xvis03_215766	vvi_01011447001
Xvis03_215766	tca_018639
Xvis03_215766	tca_011658
Xvis03_215766	stu_00018412
Xvis03_215766	stu_00001339
Xvis03_215766	sly_05g007690.1sly
Xvis03_215766	sly_02g088190.2sly
Xvis03_215766	ptr_017G086300
Xvis03_215766	ptr_010G165700
Xvis03_215766	ppe_3G264500
Xvis03_215766	ppe_1G278200
Xvis03_215766	ptr_008G089200
Xvis03_215766	ppe_5G196100
Xvis03_215766	pmu_006464
Xvis03_215766	pmu_024886
Xvis03_215766	pmu_015916
Xvis03_215766	pbr_038434.1
Xvis03_215766	pbr_007283.1
Xvis03_215766	pbr_019293.1
Xvis03_215766	osa_LOC_Os02g36890osa
Xvis03_215766	pax_00222g00715
Xvis03_215766	oth_02559
Xvis03_215766	mtr_7g011170
Xvis03_215766	mtr_6g012690
Xvis03_215766	nnu_04627
Xvis03_215766	nnu_07316
Xvis03_215766	mtr_5g042030
Xvis03_215766	mac_10_29660.1mac
Xvis03_215766	mac_06_04240.1mac
Xvis03_215766	mac_05_25630.1mac
Xvis03_215766	gma_02G110000
Xvis03_215766	gma_04G166900
Xvis03_215766	csi_1g047101
Xvis03_215766	gma_01G051600
Xvis03_215766	cru_10020753
Xvis03_215766	csi_1g016708
Xvis03_215766	csi_1g039016
Xvis03_215766	gma_09G235600
Xvis03_215766	gma_06G195600
Xvis03_215766	gma_19G024700
Xvis03_215766	gma_18G261400
Xvis03_215766	cla_010316
Xvis03_215766	fve_04423
Xvis03_215766	fve_26044
Xvis03_215766	atr_scaffold00010.533atr
Xvis03_215766	ath_AT1G74430
Xvis03_215766	AlyrAL2G34280
Xvis03_215766	Zmay103646361
Xvis03_204704	Xvis03_209185
Xvis03_204978	vvi_01019945001
Xvis03_204978	vvi_01007981001
Xvis03_204978	vvi_01011447001
Xvis03_204978	tca_011658
Xvis03_204978	stu_00018412
Xvis03_204978	tca_018639
Xvis03_204978	sly_05g007690.1sly
Xvis03_204978	ptr_017G086300
Xvis03_204978	ptr_010G165700
Xvis03_204978	ppe_3G264500
Xvis03_204978	ppe_1G278200
Xvis03_204978	ptr_008G089200
Xvis03_204978	ppe_5G196100
Xvis03_204978	pmu_006464
Xvis03_204978	pmu_024886
Xvis03_204978	pmu_015916
Xvis03_204978	pbr_038434.1
Xvis03_204978	pbr_007283.1
Xvis03_204978	pbr_019293.1
Xvis03_204978	oth_02250
Xvis03_204978	osa_LOC_Os08g33660osa
Xvis03_204978	pax_00222g00715
Xvis03_204978	oth_02559
Xvis03_204978	mtr_6g012690
Xvis03_204978	mtr_5g042030
Xvis03_204978	nnu_04627
Xvis03_204978	nnu_07316
Xvis03_204978	mac_06_04240.1mac
Xvis03_204978	gma_04G166900
Xvis03_204978	gma_01G051600
Xvis03_204978	gma_02G110000
Xvis03_204978	csi_1g047101
Xvis03_204978	csi_1g016708
Xvis03_204978	csi_1g039016
Xvis03_204978	cru_10020753
Xvis03_204978	gma_18G261400
Xvis03_204978	gma_06G195600
Xvis03_204978	atr_scaffold00010.533atr
Xvis03_204978	fve_04423
Xvis03_204978	fve_26044
Xvis03_204978	ath_AT1G74430
Xvis03_204978	MaldMD17G1051700
Xvis03_204978	Rchi112184446
Xvis03_204978	Zmay103643278
Xvis03_204978	Zmay100279555
Xvis03_204978	Xvis03_215766
Xvis03_210609	mac_02_21760.2mac
Xvis03_210609	Zmay103626929
Xvis03_212888	Zmay100279751
Xvis03_212888	oth_02075
Xvis03_212888	Xvis03_219392
Xvis03_208268	oth_19107
Xvis03_208268	Xvis03_210609
Xvis03_213633	stu_00027190
Xvis03_213633	tca_021796
Xvis03_213633	tha_Th2v03375
Xvis03_213633	tha_Th2v22358
Xvis03_213633	vvi_01034041001
Xvis03_213633	sly_05g052850.2sly
Xvis03_213633	pbr_011369.1
Xvis03_213633	ppe_2G244100
Xvis03_213633	ptr_008G062700
Xvis03_213633	ptr_010G195000
Xvis03_213633	nnu_03722
Xvis03_213633	osa_LOC_Os01g63160osa
Xvis03_213633	oth_12796
Xvis03_213633	pbr_035927.1
Xvis03_213633	pmu_002576
Xvis03_213633	ppe_6G267600
Xvis03_213633	sly_09g011780.2sly
Xvis03_213633	stu_00020338
Xvis03_213633	csi_1g017566
Xvis03_213633	egr_K03010
Xvis03_213633	bvu_Bv2_024590_wdyc
Xvis03_213633	cla_018139
Xvis03_213633	fve_18756
Xvis03_213633	gma_01G107500
Xvis03_213633	gma_02G253100
Xvis03_213633	gma_14G063400
Xvis03_213633	Zmay100273738
Xvis03_213633	atr_scaffold00029.245atr
Xvis03_209097	vvi_01015100001
Xvis03_209097	vvi_01035459001
Xvis03_209097	vvi_01016765001
Xvis03_209097	sly_12g049300.1sly
Xvis03_209097	tca_029121
Xvis03_209097	tca_037376
Xvis03_209097	tca_037555
Xvis03_209097	mac_09_15440.1mac
Xvis03_209097	nnu_11844
Xvis03_209097	osa_LOC_Os06g10350osa
Xvis03_209097	ppe_1G405400
Xvis03_209097	ptr_006G221800
Xvis03_209097	mac_03_07840.1mac
Xvis03_209097	mac_08_23390.1mac
Xvis03_209097	mac_09_27990.1mac
Xvis03_209097	pmu_005570
Xvis03_209097	pmu_013279
Xvis03_209097	pmu_027045
Xvis03_209097	ppe_3G042100
Xvis03_209097	ppe_7G201600
Xvis03_209097	ptr_003G064600
Xvis03_209097	mtr_4g125520
Xvis03_209097	pbr_019903.1
Xvis03_209097	pbr_041525.1
Xvis03_209097	fve_15386
Xvis03_209097	fve_12738
Xvis03_209097	fve_07416
Xvis03_209097	gma_07G038000
Xvis03_209097	gma_13G109100
Xvis03_209097	gma_17G050500
Xvis03_209097	csi_1g025602
Xvis03_209097	csi_1g036591
Xvis03_209097	egr_C00826
Xvis03_209097	egr_C00721
Xvis03_209097	egr_C03151
Xvis03_209097	MaldMD02G1087900
Xvis03_209097	Rchi112189516
Xvis03_209097	Rchi112172082
Xvis03_209097	MaldMD15G1215400
Xvis03_209097	atr_scaffold00024.221atr
Xvis03_209097	bvu_Bv_000930_crae
Xvis03_209097	Xvis03_214467
Xvis03_209097	Xvis03_217022
Xvis03_209097	MaldMD08G1070700
Xvis03_218452	vvi_01010006001
Xvis03_218452	vvi_01026481001
Xvis03_218452	tca_035359
Xvis03_218452	ptr_005G186400
Xvis03_218452	ptr_002G073500
Xvis03_218452	ptr_005G063200
Xvis03_218452	pmu_022705
Xvis03_218452	ppe_8G016100
Xvis03_218452	stu_00024822
Xvis03_218452	tca_001496
Xvis03_218452	Xvis03_222898
Xvis03_218452	Xvis03_214761
Xvis03_218452	sly_04g064540.2sly
Xvis03_218452	mac_06_19030.1mac
Xvis03_218452	ptr_007G106100
Xvis03_218452	nnu_07950
Xvis03_218452	pbr_039365.1
Xvis03_218452	mtr_3g089045
Xvis03_218452	nnu_11311
Xvis03_218452	gma_06G121200
Xvis03_218452	gma_14G119000
Xvis03_218452	egr_F02756
Xvis03_218452	gma_04G242200
Xvis03_218452	csi_1g020106
Xvis03_218452	cla_013871
Xvis03_218452	Drydr25S18762
Xvis03_218452	Zmay100285488
Xvis03_218505	peq_10426
Xvis03_218505	Zmay103627275
Xvis03_214257	tca_042474
Xvis03_214257	Zmay100382333
Xvis03_214257	ppe_2G252700
Xvis03_214257	ptr_008G070900
Xvis03_214257	peq_10550
Xvis03_214257	pmu_018951
Xvis03_214257	pax_00284g00077
Xvis03_214257	ptr_010G186600
Xvis03_214257	mac_08_01760.1mac
Xvis03_214257	mac_05_07140.1mac
Xvis03_214257	egr_J00189
Xvis03_214257	osa_LOC_Os05g28320osa
Xvis03_214257	oth_05373
Xvis03_214257	mtr_5g082910
Xvis03_214257	nnu_12635
Xvis03_214257	mac_10_05260.1mac
Xvis03_214257	bvu_Bv2_023500_uksi
Xvis03_214257	HanXRQChr07g0203181
Xvis03_214257	Xvis03_203403
Xvis03_214257	csi_1g046570
Xvis03_214257	gma_02G264900
Xvis03_214257	gma_14G058100
Xvis03_214257	cla_004362
Xvis03_214257	fve_21001
Xvis03_219941	peq_06600
Xvis03_219941	oth_01559
Xvis03_219941	oth_19368
Xvis03_219941	osa_LOC_Os02g46780osa
Xvis03_219941	osa_LOC_Os04g50770osa
Xvis03_219941	Zmay100285029
Xvis03_219941	Zmay100285825
Xvis03_219941	mac_05_03340.1mac
Xvis03_219941	mac_02_19770.1mac
Xvis03_219941	mac_04_33920.1mac
Xvis03_219941	Zmay100037740
Xvis03_216870	osa_LOC_Os02g46780osa
Xvis03_216870	mac_05_03340.1mac
Xvis03_216870	mac_11_16430.1mac
Xvis03_216870	mac_02_19770.1mac
Xvis03_216870	mac_04_33920.1mac
Xvis03_216870	peq_06600
Xvis03_216870	oth_19368
Xvis03_216870	osa_LOC_Os04g50770osa
Xvis03_216870	oth_01559
Xvis03_216870	Zmay100285029
Xvis03_216870	Zmay100285825
Xvis03_216870	Xvis03_219941
Xvis03_216870	Zmay100037740
Xvis03_217023	tca_037559
Xvis03_217023	peq_11292
Xvis03_217023	mac_10_17650.1mac
Xvis03_217023	nnu_05105
Xvis03_217023	ppe_1G405200
Xvis03_217023	pmu_027046
Xvis03_217023	nnu_11845
Xvis03_217023	oth_17203
Xvis03_217023	gma_07G037700
Xvis03_217023	gma_16G007100
Xvis03_217023	fve_12736
Xvis03_214661	vvi_01026481001
Xvis03_214761	tca_001496
Xvis03_214761	tca_035359
Xvis03_214761	vvi_01026481001
Xvis03_214761	vvi_01010006001
Xvis03_214761	Xvis03_214661
Xvis03_217022	tca_029121
Xvis03_217022	tca_037376
Xvis03_217022	vvi_01015100001
Xvis03_217022	vvi_01035459001
Xvis03_217022	vvi_01016767001
Xvis03_217022	mac_08_23390.1mac
Xvis03_217022	ppe_1G405400
Xvis03_217022	ptr_006G221800
Xvis03_217022	pmu_027045
Xvis03_217022	ppe_3G042300
Xvis03_217022	ppe_7G201600
Xvis03_217022	mac_03_07840.1mac
Xvis03_217022	mtr_4g125520
Xvis03_217022	pbr_041525.1
Xvis03_217022	Rchi112189516
Xvis03_217022	csi_1g025602
Xvis03_217022	csi_1g040653
Xvis03_217022	gma_13G109100
Xvis03_217022	gma_17G050500
Xvis03_217022	Zmay541757
Xvis03_214467	vvi_01016765001
Xvis03_214467	mac_07_19890.1mac
Xvis03_214467	tca_029121
Xvis03_214467	tca_037555
Xvis03_214467	vvi_01015100001
Xvis03_214467	mac_03_07850.1mac
Xvis03_214467	nnu_11844
Xvis03_214467	osa_LOC_Os06g10350osa
Xvis03_214467	pmu_027048
Xvis03_214467	ppe_7G201600
Xvis03_214467	ptr_001G169600
Xvis03_214467	ptr_003G064600
Xvis03_214467	mtr_4g125520
Xvis03_214467	nnu_05103
Xvis03_214467	pbr_041525.1
Xvis03_214467	gma_07G038000
Xvis03_214467	gma_13G109100
Xvis03_214467	gma_17G050500
Xvis03_214467	gma_16G007200
Xvis03_214467	csi_1g036591
Xvis03_214467	egr_C00826
Xvis03_214467	egr_C03554
Xvis03_214467	egr_J02819
Xvis03_214467	fve_12738
Xvis03_214467	MaldMD15G1215400
Xvis03_214467	atr_scaffold00024.221atr
Xvis03_214467	MaldMD02G1087900
Xvis03_214467	Rchi112189516
Xvis03_214467	Xvis03_217022
Xvis03_214467	Zmay732799
Xvis03_214915	osa_LOC_Os12g37970osa
Xvis03_214915	osa_LOC_Os01g74410osa
Xvis03_214915	mac_10_13640.1mac
Xvis03_204831	ptr_011G041600
Xvis03_204831	ptr_004G033100
Xvis03_204831	ppe_4G035100
Xvis03_204831	pbr_000268.1
Xvis03_204831	tca_030009
Xvis03_204831	sly_02g079280.2sly
Xvis03_203815	Xvis03_219085
Xvis03_221253	vvi_01024036001
Xvis03_221253	tca_000174
Xvis03_211118	Xvis03_218177
Xvis03_204620	stu_00000349
Xvis03_204620	sly_12g008670.1sly
Xvis03_204620	Zmay541743
Xvis03_204620	atr_scaffold00056.195atr
Xvis03_204620	ptr_016G099200
Xvis03_204620	osa_LOC_Os01g52410osa
Xvis03_204620	mac_07_26530.1mac
Xvis03_207187	csi_1g045583
Xvis03_207187	Zmay103637431
Xvis03_207187	Xvis03_204620
Xvis03_207187	Zmay541743
Xvis03_207187	osa_LOC_Os01g52410osa
Xvis03_207187	mac_07_26530.1mac
Xvis03_207187	ppe_7G216000
Xvis03_222154	vvi_01015264001
Xvis03_222154	vvi_01035332001
Xvis03_222154	pmu_027272
Xvis03_222154	tca_037245
Xvis03_222154	tca_037728
Xvis03_222154	stu_00000349
Xvis03_222154	sly_12g008670.1sly
Xvis03_222154	sly_08g065910.1sly
Xvis03_222154	ptr_006G234200
Xvis03_222154	pbr_015557.1
Xvis03_222154	ppe_7G216000
Xvis03_222154	osa_LOC_Os01g52410osa
Xvis03_222154	nnu_16851
Xvis03_222154	mtr_6g090405
Xvis03_222154	mac_07_26530.1mac
Xvis03_222154	egr_C03699
Xvis03_222154	egr_C00624
Xvis03_222154	egr_C00947
Xvis03_222154	csi_1g045583
Xvis03_222154	nnu_04208
Xvis03_222154	gma_05G224300
Xvis03_222154	gma_07G126900
Xvis03_222154	fve_11356
Xvis03_222154	gma_01G004900
Xvis03_222154	Zmay541743
Xvis03_222154	atr_scaffold00056.195atr
Xvis03_222154	Xvis03_207187
Xvis03_222154	Xvis03_204620
Xvis03_222154	cla_011239
Xvis03_209323	vvi_01017716001
Xvis03_209323	mac_11_00350.1mac
Xvis03_209323	vvi_01028235001
Xvis03_209323	tca_004965
Xvis03_209323	tca_026853
Xvis03_209323	stu_00018279
Xvis03_209323	sly_01g102340.2sly
Xvis03_209323	vvi_01031341001
Xvis03_209323	tha_Th2v05075
Xvis03_209323	tha_Th2v24346
Xvis03_209323	oth_10433
Xvis03_209323	oth_15481
Xvis03_209323	osa_LOC_Os05g04820osa
Xvis03_209323	osa_LOC_Os07g44090osa
Xvis03_209323	osa_LOC_Os03g25550osa
Xvis03_209323	ptr_010G004300
Xvis03_209323	ptr_005G001600
Xvis03_209323	ptr_013G001000
Xvis03_209323	oth_19666
Xvis03_209323	ppe_6G303300
Xvis03_209323	mac_01_17260.1mac
Xvis03_209323	mac_05_20740.1mac
Xvis03_209323	mac_08_14720.1mac
Xvis03_209323	Zmay100194090
Xvis03_209323	Zmay100193196
Xvis03_209323	csi_1g013300
Xvis03_209323	egr_K00555
Xvis03_209323	osa_LOC_Os01g18240osa
Xvis03_209323	ptr_002G185900
Xvis03_209323	mtr_7g111290
Xvis03_209323	nnu_08269
Xvis03_209323	mtr_1g085640
Xvis03_209323	mtr_1g085040
Xvis03_209323	gma_02G006800
Xvis03_209323	cru_10009497
Xvis03_209323	gma_19G224600
Xvis03_209323	gma_20G090700
Xvis03_209323	gma_03G225200
Xvis03_209323	gma_10G142200
Xvis03_209323	ath_AT1G09540
Xvis03_209323	Trdc2AG019220
Xvis03_209323	Trdc2BG023010
Xvis03_209323	bvu_Bv4_079240_zfig
Xvis03_209323	Zmay100193483
Xvis03_221887	peq_07074
Xvis03_221887	peq_09491
Xvis03_221887	vvi_01011417001
Xvis03_221887	vvi_01008005001
Xvis03_221887	tca_013983
Xvis03_221887	tca_018538
Xvis03_221887	stu_00001325
Xvis03_221887	sly_02g087960.2sly
Xvis03_221887	ppe_3G268000
Xvis03_221887	ptr_017G082500
Xvis03_221887	oth_02231
Xvis03_221887	oth_10473
Xvis03_221887	osa_LOC_Os03g26130osa
Xvis03_221887	osa_LOC_Os07g43580osa
Xvis03_221887	pbr_019262.1
Xvis03_221887	pmu_015880
Xvis03_221887	oth_19692
Xvis03_221887	pax_00129g00228
Xvis03_221887	nnu_07264
Xvis03_221887	mac_02_23870.1mac
Xvis03_221887	mac_06_12160.1mac
Xvis03_221887	sly_03g116100.2sly
Xvis03_221887	stu_00019535
Xvis03_221887	pmu_024912
Xvis03_221887	ppe_5G193200
Xvis03_221887	pax_00274g00625
Xvis03_221887	pbr_011441.1
Xvis03_221887	gma_06G193600
Xvis03_221887	gma_09G238800
Xvis03_221887	fve_03817
Xvis03_221887	gma_04G170100
Xvis03_221887	gma_19G022100
Xvis03_221887	gma_18G259100
Xvis03_221887	gma_17G099800
Xvis03_221887	csi_1g019307
Xvis03_221887	csi_1g018746
Xvis03_221887	egr_K02470
Xvis03_221887	fve_26007
Xvis03_221887	egr_B00502
Xvis03_221887	egr_J01343
Xvis03_221887	cla_019115
Xvis03_221887	cla_010332
Xvis03_221887	cru_10017640
Xvis03_221887	AlyrAL5G18690
Xvis03_221887	ath_AT3G28910
Xvis03_221887	Zmay100193481
Xvis03_221887	Zmay100281063
Xvis03_200972	peq_09491
Xvis03_200972	vvi_01008005001
Xvis03_200972	peq_07074
Xvis03_200972	vvi_01011417001
Xvis03_200972	osa_LOC_Os03g26130osa
Xvis03_200972	osa_LOC_Os07g43580osa
Xvis03_200972	oth_19692
Xvis03_200972	ptr_017G082500
Xvis03_200972	oth_02231
Xvis03_200972	oth_10473
Xvis03_200972	mac_02_23870.1mac
Xvis03_200972	mac_06_12160.1mac
Xvis03_200972	mtr_6g012180
Xvis03_200972	mac_07_19350.1mac
Xvis03_200972	mac_08_18540.1mac
Xvis03_200972	gma_18G259100
Xvis03_200972	gma_19G022100
Xvis03_200972	csi_1g019307
Xvis03_200972	gma_04G170100
Xvis03_200972	ppe_5G193200
Xvis03_200972	cla_018610
Xvis03_200972	bvu_Bv5_114810_nmrg
Xvis03_200972	cru_10017640
Xvis03_200972	atr_scaffold00010.457atr
Xvis03_200972	Zmay100193481
Xvis03_200972	Zmay100281063
Xvis03_200972	Xvis03_221887
Xvis03_200972	Xvis03_204961
Xvis03_209760	oth_01029
Xvis03_209760	peq_08801
Xvis03_209760	osa_LOC_Os03g18480osa
Xvis03_209760	mac_03_09840.1mac
Xvis03_209760	Zmay100284100
Xvis03_209760	Zmay100274293
Xvis03_215867	osa_LOC_Os03g51110osa
Xvis03_202407	osa_LOC_Os03g51110osa
Xvis03_202407	oth_07965
Xvis03_202407	mac_09_15130.1mac
Xvis03_202407	tca_013357
Xvis03_202407	pbr_033560.1
Xvis03_202407	fve_09311
Xvis03_202407	Trdc4AG009920
Xvis03_202407	Zmay103625936
Xvis03_202407	atr_scaffold00024.83atr
Xvis03_202407	Zmay103643927
Xvis03_202407	ptr_012G039400
Xvis03_202407	ptr_015G033600
Xvis03_202407	ppe_5G240000
Xvis03_202407	pbr_028319.1
Xvis03_202407	gma_09G169300
Xvis03_219392	tca_007672
Xvis03_219392	nnu_17609
Xvis03_219392	mac_01_11000.1mac
Xvis03_219392	sly_04g008870.2sly
Xvis03_219392	ppe_1G349700
Xvis03_219392	oth_02075
Xvis03_219392	pmu_006046
Xvis03_211768	sly_03g098260.1sly
Xvis03_211768	tca_013357
Xvis03_211768	gma_09G169300
Xvis03_211768	Trdc4AG009920
Xvis03_211768	atr_scaffold00024.83atr
Xvis03_211768	Zmay103643927
Xvis03_211768	Zmay103625936
Xvis03_211768	pax_00171g00047
Xvis03_211768	ptr_015G033600
Xvis03_211768	ptr_012G039400
Xvis03_211768	Xvis03_202407
Xvis03_211768	Xvis03_215867
Xvis03_209618	tha_Th2v14126
Xvis03_211009	Xvis03_215867
Xvis03_211009	Zmay103643927
Xvis03_211009	Xvis03_211768
Xvis03_211009	ptr_012G039400
Xvis03_211009	ptr_015G033600
Xvis03_211009	atr_scaffold00024.83atr
Xvis03_211009	gma_09G169300
Xvis03_211009	osa_LOC_Os03g51110osa
Xvis03_211009	oth_07965
Xvis03_223480	pmu_006046
Xvis03_223480	ptr_005G087700
Xvis03_223480	pbr_012264.1
Xvis03_223480	peq_03826
Xvis03_223480	nnu_11421
Xvis03_223480	oth_02075
Xvis03_223480	nnu_17609
Xvis03_223480	tca_007672
Xvis03_223480	ppe_1G349700
Xvis03_223480	egr_G02591
Xvis03_223480	cla_009078
Xvis03_223480	mac_09_24230.3mac
Xvis03_223480	mac_01_11000.1mac
Xvis03_223480	Zmay100279751
Xvis03_223480	Xvis03_219392
Xvis03_221160	sly_02g079280.2sly
Xvis03_221160	ptr_011G041600
Xvis03_221160	tca_030009
Xvis03_221160	stu_00022399
Xvis03_221160	osa_LOC_Os07g37210osa
Xvis03_221160	nnu_09943
Xvis03_221160	nnu_09375
Xvis03_221160	mtr_2g011660
Xvis03_221160	ptr_004G033100
Xvis03_221160	ppe_4G192000
Xvis03_221160	ppe_4G035100
Xvis03_221160	pmu_011657
Xvis03_221160	pbr_000268.1
Xvis03_221160	pax_00137g01812
Xvis03_221160	Xvis03_204831
Xvis03_221160	oth_16497
Xvis03_221160	csi_1g018154
Xvis03_221160	gma_15G066800
Xvis03_221160	egr_F01069
Xvis03_221160	egr_D00751
Xvis03_221160	cla_001341
Xvis03_221160	Zmay541728
Xvis03_221160	Zmay100037746
Xvis03_221160	gma_13G247200
Xvis03_221160	gma_08G059900
Xvis03_221160	gma_07G189300
Xvis03_221160	fve_30725
Xvis03_221160	cla_019451
Xvis03_218112	Xvis03_220773
Xvis03_210704	stu_00018113
Xvis03_210704	tca_012174
Xvis03_210704	sly_03g112390.2sly
Xvis03_210704	Xvis03_205239
Xvis03_210704	vvi_01007670001
Xvis03_210704	ppe_5G167100
Xvis03_210704	ptr_015G082700
Xvis03_210704	pax_00089g01411
Xvis03_210704	pbr_001888.1
Xvis03_204231	vvi_01035041001
Xvis03_204231	vvi_01028091001
Xvis03_204231	csi_1g014829
Xvis03_204231	csi_1g041081
Xvis03_204231	tca_021317
Xvis03_204231	tha_Th2v22715
Xvis03_204231	pax_00001g00231
Xvis03_204231	ptr_014G122700
Xvis03_204231	nnu_05905
Xvis03_204231	gma_19G214900
Xvis03_204231	gma_10G014600
Xvis03_204231	gma_17G031600
Xvis03_204231	cla_009263
Xvis03_204231	gma_03G218200
Xvis03_204231	Xvis03_215450
Xvis03_215012	vvi_01035041001
Xvis03_215012	vvi_01028091001
Xvis03_215012	tca_004777
Xvis03_215012	tca_021317
Xvis03_215012	sly_01g079620.2sly
Xvis03_215012	nnu_05905
Xvis03_215012	mac_05_23640.1mac
Xvis03_215012	mac_08_10260.1mac
Xvis03_215012	pbr_011980.1
Xvis03_215012	ptr_002G198100
Xvis03_215012	osa_LOC_Os03g19120osa
Xvis03_215012	oth_01084
Xvis03_215012	Zmay100282078
Xvis03_215012	Xvis03_203660
Xvis03_215012	Zmay103634535
Xvis03_215012	csi_1g014829
Xvis03_215012	csi_1g041081
Xvis03_215012	cla_009263
Xvis03_215012	gma_09G038900
Xvis03_222762	oth_01084
Xvis03_222762	Zmay103634535
Xvis03_222762	Xvis03_203660
Xvis03_222762	osa_LOC_Os03g19120osa
Xvis03_222762	Zmay100282078
Xvis03_222762	atr_scaffold00057.42atr
Xvis03_202783	oth_18649
Xvis03_202783	osa_LOC_Os05g41166osa
Xvis03_202420	oth_02277
Xvis03_202420	osa_LOC_Os02g49986osa
Xvis03_202420	mac_09_15050.1mac
Xvis03_207660	vvi_01018745001
Xvis03_207660	tca_000174
Xvis03_207660	peq_10866
Xvis03_207660	peq_03393
Xvis03_207660	Xvis03_221253
Xvis03_207660	mac_08_34230.1mac
Xvis03_207660	tha_Th2v02879
Xvis03_207660	sly_10g055410.1sly
Xvis03_207660	pbr_020733.1
Xvis03_207660	ptr_005G112000
Xvis03_207660	oth_06534
Xvis03_207660	pax_00042g02519
Xvis03_207660	osa_LOC_Os08g43550osa
Xvis03_207660	osa_LOC_Os09g36730osa
Xvis03_207660	nnu_23842
Xvis03_207660	mac_01_19610.1mac
Xvis03_207660	mac_04_22200.1mac
Xvis03_207660	gma_06G003800
Xvis03_207660	egr_G01774
Xvis03_207660	gma_04G004100
Xvis03_207660	cru_10005426
Xvis03_207660	csi_1g037352
Xvis03_207660	cru_10014371
Xvis03_207660	cru_10005438
Xvis03_207660	cla_015834
Xvis03_209156	osa_LOC_Os02g49986osa
Xvis03_209156	mac_07_12330.1mac
Xvis03_209156	nnu_20683
Xvis03_209156	peq_06922
Xvis03_209156	oth_06021
Xvis03_209156	oth_16019
Xvis03_209156	osa_LOC_Os09g23620osa
Xvis03_209156	oth_04103
Xvis03_209156	osa_LOC_Os06g14670osa
Xvis03_209156	osa_LOC_Os08g33150osa
Xvis03_209156	Zmay100216895
Xvis03_209156	Zmay103632719
Xvis03_209156	Zmay100283401
Xvis03_209156	mac_09_15050.1mac
Xvis03_215785	vvi_01011417001
Xvis03_215785	tca_013983
Xvis03_215785	stu_00001325
Xvis03_215785	sly_02g087960.2sly
Xvis03_215785	ptr_017G082500
Xvis03_215785	pmu_015880
Xvis03_215785	ppe_3G268000
Xvis03_215785	pbr_019262.1
Xvis03_215785	peq_07150
Xvis03_215785	oth_10473
Xvis03_215785	oth_19692
Xvis03_215785	osa_LOC_Os03g26130osa
Xvis03_215785	mtr_6g012180
Xvis03_215785	nnu_07264
Xvis03_215785	mac_06_04370.1mac
Xvis03_215785	mac_06_12160.1mac
Xvis03_215785	mac_04_00460.1mac
Xvis03_215785	sly_03g116100.2sly
Xvis03_215785	stu_00019535
Xvis03_215785	pax_00274g00625
Xvis03_215785	pmu_024912
Xvis03_215785	nnu_04678
Xvis03_215785	gma_19G022100
Xvis03_215785	gma_18G259100
Xvis03_215785	gma_17G099800
Xvis03_215785	gma_06G193600
Xvis03_215785	gma_09G238800
Xvis03_215785	gma_04G170100
Xvis03_215785	gma_05G027000
Xvis03_215785	fve_26007
Xvis03_215785	fve_03817
Xvis03_215785	egr_B00502
Xvis03_215785	egr_K02470
Xvis03_215785	csi_1g019307
Xvis03_215785	csi_1g018746
Xvis03_215785	cru_10020618
Xvis03_215785	cla_019115
Xvis03_215785	bvu_Bv5_114810_nmrg
Xvis03_215785	ath_AT1G74650
Xvis03_210870	vvi_01027810001
Xvis03_210870	ptr_008G166700
Xvis03_210870	nnu_10435
Xvis03_210870	Xvis03_216364
Xvis03_210870	peq_14919
Xvis03_210870	pmu_020596
Xvis03_210870	pbr_011095.1
Xvis03_210870	osa_LOC_Os04g43680osa
Xvis03_210870	oth_12112
Xvis03_210870	osa_LOC_Os10g33810osa
Xvis03_204961	vvi_01008005001
Xvis03_204961	vvi_01011417001
Xvis03_204961	tca_018538
Xvis03_204961	peq_07150
Xvis03_204961	ppe_3G268000
Xvis03_204961	oth_02231
Xvis03_204961	oth_19692
Xvis03_204961	osa_LOC_Os08g33940osa
Xvis03_204961	sly_02g067340.2sly
Xvis03_204961	stu_00019535
Xvis03_204961	sly_03g116100.2sly
Xvis03_204961	mtr_6g012180
Xvis03_204961	mac_06_12160.1mac
Xvis03_204961	mac_02_23870.1mac
Xvis03_204961	mac_06_04370.1mac
Xvis03_204961	csi_1g019307
Xvis03_204961	csi_1g018746
Xvis03_204961	gma_17G099800
Xvis03_204961	gma_06G193600
Xvis03_204961	gma_18G259100
Xvis03_204961	gma_04G170100
Xvis03_204961	gma_05G027000
Xvis03_204961	egr_B00502
Xvis03_204961	fve_03817
Xvis03_204961	Zmay100281063
Xvis03_204961	cla_019115
Xvis03_204961	cla_018610
Xvis03_204961	bvu_Bv5_114810_nmrg
Xvis03_204961	Xvis03_215785
Xvis03_204961	Zmay100193481
Xvis03_217718	mac_08_34230.1mac
Xvis03_217718	stu_00006176
Xvis03_217718	sly_01g111500.2sly
Xvis03_217718	vvi_01018745001
Xvis03_217718	vvi_01024036001
Xvis03_217718	tca_006638
Xvis03_217718	tca_000174
Xvis03_217718	oth_06534
Xvis03_217718	osa_LOC_Os09g36730osa
Xvis03_217718	nnu_23842
Xvis03_217718	nnu_18411
Xvis03_217718	ptr_009G134000
Xvis03_217718	ptr_005G112000
Xvis03_217718	ptr_004G174400
Xvis03_217718	ppe_8G164300
Xvis03_217718	pmu_020852
Xvis03_217718	pax_00362g00831
Xvis03_217718	Zmay541744
Xvis03_217718	Zmay100037768
Xvis03_217718	Xvis03_206439
Xvis03_217718	mac_01_02850.1mac
Xvis03_217718	mac_01_19610.1mac
Xvis03_217718	egr_G01774
Xvis03_217718	csi_1g021503
Xvis03_209362	osa_LOC_Os02g41510osa
Xvis03_209362	Xvis03_210870
Xvis03_209362	egr_K03262
Xvis03_209362	pbr_011095.1
Xvis03_209362	osa_LOC_Os04g43680osa
Xvis03_209362	oth_02803
Xvis03_209362	Trdc6BG041860
Xvis03_209362	csi_1g024492
Xvis03_212935	nnu_09095
Xvis03_212935	Trdc1AG010600
Xvis03_212935	Trdc1BG013390
Xvis03_222898	Xvis03_214761
Xvis03_206439	vvi_01018745001
Xvis03_206439	vvi_01024036001
Xvis03_206439	tca_000174
Xvis03_206439	tca_006638
Xvis03_206439	mac_11_06880.1mac
Xvis03_206439	peq_23940
Xvis03_206439	Zmay100101513
Xvis03_206439	mac_08_34230.1mac
Xvis03_206439	tha_Th2v12595
Xvis03_206439	stu_00006176
Xvis03_206439	sly_10g055410.1sly
Xvis03_206439	sly_01g111500.2sly
Xvis03_206439	ptr_004G174400
Xvis03_206439	ptr_009G134000
Xvis03_206439	pmu_020852
Xvis03_206439	ppe_8G164300
Xvis03_206439	pbr_020726.1
Xvis03_206439	pax_00042g02519
Xvis03_206439	pax_00362g00831
Xvis03_206439	oth_06534
Xvis03_206439	oth_14549
Xvis03_206439	osa_LOC_Os08g43550osa
Xvis03_206439	osa_LOC_Os09g36730osa
Xvis03_206439	nnu_18411
Xvis03_206439	nnu_23842
Xvis03_206439	mac_01_02850.1mac
Xvis03_206439	mac_04_22200.1mac
Xvis03_206439	mac_01_19610.1mac
Xvis03_206439	gma_06G003800
Xvis03_206439	egr_I01406
Xvis03_206439	gma_04G004100
Xvis03_206439	csi_1g021503
Xvis03_206439	cru_10005426
Xvis03_206439	gma_12G032200
Xvis03_206439	fve_07646
Xvis03_206439	gma_11G107100
Xvis03_206439	cru_10005438
Xvis03_206439	cla_020285
Xvis03_206439	cla_015834
Xvis03_206439	bvu_Bv9_214180_gjwr
Xvis03_206439	atr_scaffold00055.19atr
Xvis03_206439	ath_AT4G38620
Xvis03_206439	Ashe014064
Xvis03_206439	ath_AT4G34990
Xvis03_206439	Zmay541744
Xvis03_206439	Zmay100037768
Xvis03_209576	vvi_01018745001
Xvis03_209576	vvi_01024036001
Xvis03_209576	tca_006638
Xvis03_209576	mac_08_34230.1mac
Xvis03_209576	tca_000174
Xvis03_209576	stu_00006176
Xvis03_209576	sly_10g055410.1sly
Xvis03_209576	sly_01g111500.2sly
Xvis03_209576	ptr_009G134000
Xvis03_209576	ppe_8G164300
Xvis03_209576	ptr_004G174400
Xvis03_209576	pmu_020852
Xvis03_209576	pax_00362g00831
Xvis03_209576	pbr_020726.1
Xvis03_209576	oth_06534
Xvis03_209576	pax_00042g02519
Xvis03_209576	osa_LOC_Os09g36730osa
Xvis03_209576	nnu_23842
Xvis03_209576	mtr_4g073420
Xvis03_209576	nnu_18411
Xvis03_209576	mac_01_02850.1mac
Xvis03_209576	mac_04_22200.1mac
Xvis03_209576	mac_01_19610.1mac
Xvis03_209576	gma_06G003800
Xvis03_209576	egr_G01774
Xvis03_209576	gma_04G004100
Xvis03_209576	egr_I01406
Xvis03_209576	cru_10005426
Xvis03_209576	csi_1g021503
Xvis03_209576	gma_12G032200
Xvis03_209576	fve_07646
Xvis03_209576	gma_11G107100
Xvis03_209576	cru_10014371
Xvis03_209576	cru_10005438
Xvis03_209576	cla_020285
Xvis03_209576	cla_015834
Xvis03_209576	bvu_Bv9_214180_gjwr
Xvis03_209576	Xvis03_207660
Xvis03_209576	ath_AT4G34990
Xvis03_209576	ath_AT4G38620
Xvis03_209576	Ashe014064
Xvis03_209576	ath_AT2G16720
Xvis03_209576	Ashe014790
Xvis03_209576	Ashe017262
Xvis03_209576	Zmay541744
Xvis03_209576	Xvis03_217718
Xvis03_209576	Xvis03_206439
Xvis03_204663	vvi_01034001001
Xvis03_204663	tha_Th2v19918
Xvis03_204663	tha_Th2v16909
Xvis03_204663	tca_041672
Xvis03_204663	tca_021750
Xvis03_204663	tca_042604
Xvis03_204663	stu_00030348
Xvis03_204663	sly_06g076770.2sly
Xvis03_204663	ptr_016G112300
Xvis03_204663	ptr_009G042600
Xvis03_204663	ptr_006G097300
Xvis03_204663	ptr_001G248800
Xvis03_204663	ppe_6G061100
Xvis03_204663	pmu_000529
Xvis03_204663	peq_09358
Xvis03_204663	pbr_042313.1
Xvis03_204663	pbr_035963.1
Xvis03_204663	pbr_027988.1
Xvis03_204663	pax_01058g00154
Xvis03_204663	oth_07094
Xvis03_204663	oth_12823
Xvis03_204663	osa_LOC_Os01g04930osa
Xvis03_204663	osa_LOC_Os01g63460osa
Xvis03_204663	nnu_18601
Xvis03_204663	ptr_010G193000
Xvis03_204663	ptr_008G064200
Xvis03_204663	ppe_2G245900
Xvis03_204663	pmu_018878
Xvis03_204663	pbr_011351.1
Xvis03_204663	nnu_03758
Xvis03_204663	gma_14G062200
Xvis03_204663	gma_11G227200
Xvis03_204663	egr_B02800
Xvis03_204663	csi_1g021816
Xvis03_204663	cru_10001695
Xvis03_204663	gma_02G254200
Xvis03_204663	fve_20912
Xvis03_204663	fve_07984
Xvis03_204663	cru_10026903
Xvis03_204663	cru_10001741
Xvis03_204663	cru_10023736
Xvis03_204663	cla_013345
Xvis03_204663	cla_017966
Xvis03_204663	bvu_Bv7_172670_phws
Xvis03_204663	atr_scaffold00029.323atr
Xvis03_204663	ath_AT5G01200
Xvis03_204663	ath_AT5G58900
Xvis03_204663	ath_AT5G05790
Xvis03_204663	ath_AT2G38090
Xvis03_204663	Zmay100192816
Xvis03_213651	vvi_01034001001
Xvis03_213651	tha_Th2v20234
Xvis03_213651	tha_Th2v16909
Xvis03_213651	tca_041672
Xvis03_213651	tca_021750
Xvis03_213651	tca_042604
Xvis03_213651	stu_00019129
Xvis03_213651	stu_00020344
Xvis03_213651	Xvis03_211160
Xvis03_213651	sly_09g014250.2sly
Xvis03_213651	ptr_016G112300
Xvis03_213651	ptr_009G042600
Xvis03_213651	ptr_006G097300
Xvis03_213651	ppe_6G271600
Xvis03_213651	ppe_6G061100
Xvis03_213651	pmu_002536
Xvis03_213651	pmu_000529
Xvis03_213651	peq_09358
Xvis03_213651	pbr_012357.1
Xvis03_213651	pbr_042313.1
Xvis03_213651	pbr_035963.1
Xvis03_213651	pbr_027988.1
Xvis03_213651	pax_00014g00715
Xvis03_213651	oth_12823
Xvis03_213651	oth_04932
Xvis03_213651	osa_LOC_Os05g37730osa
Xvis03_213651	osa_LOC_Os01g63460osa
Xvis03_213651	nnu_18601
Xvis03_213651	mac_07_14830.1mac
Xvis03_213651	ptr_010G193000
Xvis03_213651	ptr_008G064200
Xvis03_213651	ppe_2G245900
Xvis03_213651	pmu_018878
Xvis03_213651	pbr_011351.1
Xvis03_213651	nnu_03758
Xvis03_213651	mtr_5g081860
Xvis03_213651	gma_18G030300
Xvis03_213651	gma_14G062200
Xvis03_213651	gma_11G227200
Xvis03_213651	egr_J01940
Xvis03_213651	egr_B02800
Xvis03_213651	csi_1g021816
Xvis03_213651	csi_1g023196
Xvis03_213651	cru_10001695
Xvis03_213651	gma_18G197500
Xvis03_213651	gma_07G146300
Xvis03_213651	gma_03G078000
Xvis03_213651	gma_02G254200
Xvis03_213651	gma_01G112700
Xvis03_213651	fve_20912
Xvis03_213651	fve_18815
Xvis03_213651	cru_10001741
Xvis03_213651	cru_10023736
Xvis03_213651	cla_018121
Xvis03_213651	cla_017966
Xvis03_213651	bvu_Bv7_172670_phws
Xvis03_213651	bvu_Bv2_024260_oxkh
Xvis03_213651	atr_scaffold00029.323atr
Xvis03_213651	ath_AT5G05790
Xvis03_213651	ath_AT2G38090
Xvis03_213651	Zmay100279596
Xvis03_213651	Zmay100192816
Xvis03_213651	Xvis03_204663
Xvis03_207247	vvi_01034001001
Xvis03_207247	tha_Th2v18728
Xvis03_207247	tha_Th2v16909
Xvis03_207247	tca_021750
Xvis03_207247	tca_042604
Xvis03_207247	stu_00027126
Xvis03_207247	stu_00030348
Xvis03_207247	sly_06g076770.2sly
Xvis03_207247	ptr_009G042600
Xvis03_207247	ptr_006G097300
Xvis03_207247	ptr_001G248800
Xvis03_207247	ppe_6G271600
Xvis03_207247	pmu_002536
Xvis03_207247	pbr_035963.1
Xvis03_207247	oth_04932
Xvis03_207247	osa_LOC_Os05g37730osa
Xvis03_207247	ptr_010G193000
Xvis03_207247	ptr_008G064200
Xvis03_207247	ppe_2G245900
Xvis03_207247	pmu_018878
Xvis03_207247	pbr_011351.1
Xvis03_207247	nnu_03758
Xvis03_207247	mtr_5g081860
Xvis03_207247	gma_14G062200
Xvis03_207247	csi_1g021816
Xvis03_207247	cru_10001695
Xvis03_207247	gma_03G078000
Xvis03_207247	gma_02G254200
Xvis03_207247	gma_01G112700
Xvis03_207247	fve_20912
Xvis03_207247	cru_10001741
Xvis03_207247	cru_10023736
Xvis03_207247	cla_018121
Xvis03_207247	cla_013345
Xvis03_207247	cla_017966
Xvis03_207247	ath_AT5G58900
Xvis03_207247	ath_AT5G05790
Xvis03_207247	ath_AT2G38090
Xvis03_207247	Xvis03_204663
Xvis03_207247	Xvis03_213651
Xvis03_215609	mac_01_21340.1mac
Xvis03_215609	peq_06488
Xvis03_215609	osa_LOC_Os05g49310osa
Xvis03_215609	oth_11833
Xvis03_215609	osa_LOC_Os01g45090osa
Xvis03_215609	Zmay103651451
Xvis03_215609	mac_09_06730.1mac
Xvis03_215609	mac_06_29060.1mac
Xvis03_221508	oth_11833
Xvis03_221508	osa_LOC_Os01g45090osa
Xvis03_221508	osa_LOC_Os05g49310osa
Xvis03_221508	Xvis03_215609
Xvis03_221508	mac_06_29060.1mac
Xvis03_221508	mac_09_06730.1mac
Xvis03_216298	vvi_01028981001
Xvis03_216298	Xvis03_218112
Xvis03_216298	Xvis03_220773
Xvis03_216298	nnu_08731
Xvis03_201903	Xvis03_214233
Xvis03_200966	mac_06_12110.1mac
Xvis03_200966	oth_10482
Xvis03_200966	egr_B03417
Xvis03_200966	egr_G02522
Xvis03_200966	atr_scaffold00010.370atr
Xvis03_200966	Zmay100381853
Xvis03_200966	Xvis03_221880
Xvis03_207583	pbr_033094.2
Xvis03_207583	ppe_1G051100
Xvis03_207583	oth_00041
Xvis03_207583	oth_12067
Xvis03_207583	osa_LOC_Os04g42950osa
Xvis03_207583	osa_LOC_Os03g04900osa
Xvis03_207583	tca_021037
Xvis03_207583	vvi_01027949001
Xvis03_207583	ptr_008G173400
Xvis03_207583	ptr_006G122100
Xvis03_207583	nnu_10551
Xvis03_215493	vvi_01031341001
Xvis03_215493	mac_02_03780.1mac
Xvis03_215493	tca_026853
Xvis03_215493	stu_00018279
Xvis03_215493	tha_Th2v24346
Xvis03_215493	sly_01g102340.2sly
Xvis03_215493	ptr_013G001000
Xvis03_215493	pbr_006685.1
Xvis03_215493	ptr_005G001600
Xvis03_215493	ppe_6G303300
Xvis03_215493	mac_03_25780.1mac
Xvis03_215493	tha_Th2v16347
Xvis03_215493	tha_Th2v07885
Xvis03_215493	ptr_002G185900
Xvis03_215493	mtr_1g085640
Xvis03_215493	ptr_014G111200
Xvis03_215493	cru_10009497
Xvis03_215493	csi_1g013300
Xvis03_215493	cru_10020714
Xvis03_215493	cla_005135
Xvis03_215493	gma_19G224600
Xvis03_215493	gma_19G222200
Xvis03_215493	gma_03G225200
Xvis03_215493	gma_02G006800
Xvis03_215493	gma_10G142200
Xvis03_215493	gma_03G227700
Xvis03_215493	cru_10001308
Xvis03_215493	ath_AT1G57560
Xvis03_215493	ath_AT4G01680
Xvis03_215493	ath_AT1G09540
Xvis03_203660	vvi_01028091001
Xvis03_203660	vvi_01035041001
Xvis03_203660	tha_Th2v22715
Xvis03_203660	tca_021317
Xvis03_203660	tha_Th2v07317
Xvis03_203660	stu_00007304
Xvis03_203660	tca_004777
Xvis03_203660	sly_06g009710.2sly
Xvis03_203660	sly_01g079620.2sly
Xvis03_203660	ptr_010G141000
Xvis03_203660	ptr_014G122700
Xvis03_203660	ppe_1G125300
Xvis03_203660	ptr_002G198100
Xvis03_203660	pmu_020104
Xvis03_203660	ppe_8G270000
Xvis03_203660	pmu_008294
Xvis03_203660	pbr_011980.1
Xvis03_203660	pbr_022669.1
Xvis03_203660	pax_00001g00231
Xvis03_203660	pbr_030848.1
Xvis03_203660	oth_01084
Xvis03_203660	oth_22887
Xvis03_203660	osa_LOC_Os01g19970osa
Xvis03_203660	osa_LOC_Os03g19120osa
Xvis03_203660	mtr_7g109320
Xvis03_203660	nnu_05905
Xvis03_203660	mtr_2g034790
Xvis03_203660	mtr_4g121460
Xvis03_203660	mac_08_10260.1mac
Xvis03_203660	mac_05_23640.1mac
Xvis03_203660	egr_A00200
Xvis03_203660	egr_H01058
Xvis03_203660	csi_1g014829
Xvis03_203660	csi_1g041081
Xvis03_203660	gma_19G214900
Xvis03_203660	gma_15G144000
Xvis03_203660	gma_17G031600
Xvis03_203660	gma_09G038900
Xvis03_203660	gma_10G014600
Xvis03_203660	gma_03G218200
Xvis03_203660	gma_07G242600
Xvis03_203660	fve_02324
Xvis03_203660	gma_02G013900
Xvis03_203660	fve_05167
Xvis03_203660	cru_10026694
Xvis03_203660	cru_10024801
Xvis03_203660	cru_10019345
Xvis03_203660	cla_021776
Xvis03_203660	cla_009263
Xvis03_203660	cla_017373
Xvis03_203660	bvu_Bv5_121510_iogq
Xvis03_203660	ath_AT5G49330
Xvis03_203660	atr_scaffold00057.42atr
Xvis03_203660	ath_AT2G47460
Xvis03_203660	ath_AT3G62610
Xvis03_203660	Zmay100037755
Xvis03_203660	Zmay100282078
Xvis03_203660	Zmay103634535
Xvis03_203660	Zmay541969
Xvis03_215450	vvi_01028091001
Xvis03_215450	tha_Th2v08999
Xvis03_215450	tha_Th2v22715
Xvis03_215450	tca_021317
Xvis03_215450	tha_Th2v07317
Xvis03_215450	stu_00007304
Xvis03_215450	tca_004777
Xvis03_215450	sly_01g079620.2sly
Xvis03_215450	sly_06g009710.2sly
Xvis03_215450	ptr_002G198100
Xvis03_215450	ptr_014G122700
Xvis03_215450	ppe_1G125300
Xvis03_215450	nnu_05905
Xvis03_215450	pbr_011980.1
Xvis03_215450	mtr_4g121460
Xvis03_215450	mac_08_10260.1mac
Xvis03_215450	mac_05_23640.1mac
Xvis03_215450	egr_H01058
Xvis03_215450	csi_1g041081
Xvis03_215450	csi_1g014829
Xvis03_215450	gma_17G031600
Xvis03_215450	gma_19G214900
Xvis03_215450	gma_09G038900
Xvis03_215450	gma_10G014600
Xvis03_215450	gma_02G013900
Xvis03_215450	gma_07G242600
Xvis03_215450	cru_10019345
Xvis03_215450	cru_10024801
Xvis03_215450	cla_009263
Xvis03_215450	ath_AT3G62610
Xvis03_215450	ath_AT2G47460
Xvis03_215450	Ashe015738
Xvis03_215450	Ashe007462
Xvis03_215450	Xvis03_203660
Xvis03_202547	vvi_01028091001
Xvis03_202547	vvi_01035041001
Xvis03_202547	tha_Th2v22715
Xvis03_202547	tha_Th2v07317
Xvis03_202547	tha_Th2v08999
Xvis03_202547	stu_00007304
Xvis03_202547	tca_004777
Xvis03_202547	sly_06g009710.2sly
Xvis03_202547	sly_01g079620.2sly
Xvis03_202547	ptr_010G141000
Xvis03_202547	ptr_014G122700
Xvis03_202547	ppe_8G270000
Xvis03_202547	ptr_002G198100
Xvis03_202547	pmu_020104
Xvis03_202547	pbr_011980.1
Xvis03_202547	pbr_022669.1
Xvis03_202547	pax_00001g00231
Xvis03_202547	pbr_030848.1
Xvis03_202547	mtr_7g109320
Xvis03_202547	nnu_05905
Xvis03_202547	mac_08_10260.1mac
Xvis03_202547	mac_05_23640.1mac
Xvis03_202547	egr_H01058
Xvis03_202547	csi_1g041081
Xvis03_202547	csi_1g014829
Xvis03_202547	gma_17G031600
Xvis03_202547	gma_19G214900
Xvis03_202547	gma_03G218200
Xvis03_202547	gma_10G014600
Xvis03_202547	fve_02324
Xvis03_202547	gma_02G013900
Xvis03_202547	cru_10019345
Xvis03_202547	cru_10024801
Xvis03_202547	cla_009263
Xvis03_202547	cla_017373
Xvis03_202547	cla_021776
Xvis03_202547	bvu_Bv5_121510_iogq
Xvis03_202547	ath_AT5G49330
Xvis03_202547	ath_AT2G47460
Xvis03_202547	Ashe015738
Xvis03_202547	Ashe007462
Xvis03_202547	Xvis03_203660
Xvis03_202547	Xvis03_204231
Xvis03_202547	Xvis03_215450
Xvis03_206258	tca_004046
Xvis03_206258	tca_020889
Xvis03_206258	tca_026197
Xvis03_206258	vvi_01027810001
Xvis03_206258	vvi_01028328001
Xvis03_206258	sly_09g090130.2sly
Xvis03_206258	stu_00017223
Xvis03_206258	pmu_020596
Xvis03_206258	ppe_1G039200
Xvis03_206258	ppe_6G349200
Xvis03_206258	ppe_8G223900
Xvis03_206258	ptr_008G166700
Xvis03_206258	nnu_03430
Xvis03_206258	osa_LOC_Os02g41510osa
Xvis03_206258	oth_02803
Xvis03_206258	pbr_011095.1
Xvis03_206258	mtr_1g076150
Xvis03_206258	mtr_7g096930
Xvis03_206258	nnu_10435
Xvis03_206258	Trdc6AG035210
Xvis03_206258	mac_01_04470.1mac
Xvis03_206258	Trdc6BG041860
Xvis03_206258	csi_1g024492
Xvis03_206258	cla_021520
Xvis03_206258	cla_007586
Xvis03_206258	cla_005982
Xvis03_206258	fve_08084
Xvis03_206258	fve_11462
Xvis03_206258	gma_10G180800
Xvis03_206258	bvu_Bv3_049030_urrg
Xvis03_206258	Zmay100101512
Xvis03_206258	MaldMD04G1229300
Xvis03_218555	tca_041362
Xvis03_218555	vvi_01036090001
Xvis03_218555	tha_Th2v14367
Xvis03_218555	tha_Th2v22192
Xvis03_218555	peq_02344
Xvis03_218555	oth_04963
Xvis03_218555	oth_12881
Xvis03_218555	osa_LOC_Os01g64360osa
Xvis03_218555	nnu_25458
Xvis03_218555	sly_11g006720.1sly
Xvis03_218555	ptr_010G240800
Xvis03_218555	gma_10G277800
Xvis03_218555	csi_1g026855
Xvis03_218555	cla_013687
Xvis03_218555	mac_06_20700.1mac
Xvis03_218555	gma_20G111800
Xvis03_218555	Zmay100280222
Xvis03_218555	Zmay103636453
Xvis03_218555	Zmay103650973
Xvis03_218555	Zmay103630399
Xvis03_214824	oth_04963
Xvis03_214824	oth_12881
Xvis03_214824	osa_LOC_Os01g64360osa
Xvis03_214824	osa_LOC_Os05g37050osa
Xvis03_214824	tca_041362
Xvis03_214824	sly_11g006720.1sly
Xvis03_214824	Zmay103636453
Xvis03_214824	Xvis03_218555
Xvis03_214824	Zmay103650973
Xvis03_214824	mac_06_20700.1mac
Xvis03_214824	cla_013687
Xvis03_201298	vvi_01014454001
Xvis03_201298	vvi_01003662001
Xvis03_201298	vvi_01000460001
Xvis03_201298	stu_00018331
Xvis03_201298	tca_007904
Xvis03_201298	tca_030009
Xvis03_201298	tca_031294
Xvis03_201298	stu_00022399
Xvis03_201298	sly_02g079280.2sly
Xvis03_201298	ptr_011G041600
Xvis03_201298	ptr_013G148600
Xvis03_201298	ptr_019G118200
Xvis03_201298	ppe_3G228500
Xvis03_201298	ppe_4G035100
Xvis03_201298	ppe_4G192000
Xvis03_201298	ptr_001G408700
Xvis03_201298	pbr_018024.1
Xvis03_201298	pmu_009892
Xvis03_201298	pmu_011657
Xvis03_201298	pmu_015309
Xvis03_201298	pbr_021178.1
Xvis03_201298	pbr_011268.1
Xvis03_201298	pbr_021193.1
Xvis03_201298	pbr_000268.1
Xvis03_201298	osa_LOC_Os07g37210osa
Xvis03_201298	pax_00007g02414
Xvis03_201298	mtr_2g089620
Xvis03_201298	mtr_4g091490
Xvis03_201298	nnu_09375
Xvis03_201298	nnu_09943
Xvis03_201298	mtr_2g011660
Xvis03_201298	mac_09_11770.1mac
Xvis03_201298	mac_09_25010.1mac
Xvis03_201298	egr_E03689
Xvis03_201298	fve_01992
Xvis03_201298	egr_A01772
Xvis03_201298	egr_D00751
Xvis03_201298	egr_F01069
Xvis03_201298	csi_1g018154
Xvis03_201298	csi_1g045387
Xvis03_201298	gma_13G247200
Xvis03_201298	gma_13G302400
Xvis03_201298	gma_15G066800
Xvis03_201298	gma_07G189300
Xvis03_201298	gma_08G059900
Xvis03_201298	gma_12G106400
Xvis03_201298	gma_12G199600
Xvis03_201298	fve_30725
[truncated: 56,502 more rows]
