# Supplementary material for: Dissecting the Genome-Wide Evolution and Function of R2R3-MYB Transcription Factor Family in Rosa chinensis
Source: Genes (Basel). 2019 Oct 18;10(10):823. doi: 10.3390/genes10100823 (PMC6826493; doi:10.3390/genes10100823)
Supplement: Supplementary file 1 [file genes-10-00823-s001.zip › Supplementary Files/Table S4.xls]

## Sheet: Table S4
Supplemental Table S4: The nodelist of 119 characterized clusters (k = 3)
ClusterID	Node_name	Abbreviation	Species	CladeI	CladeII	CladeIII
Cluster1	AlyrAL1G66590	Alyr	Arabidopsis lyrata	Rosid II/Malvids	Brassicales	Brassicaceae
Cluster1	ath_AT1G56650	ath	Arabidopsis thaliana	Rosid II/Malvids	Brassicales	Brassicaceae
Cluster1	cru_10020856	cru	Capsella rubella	Rosid II/Malvids	Brassicales	Brassicaceae
Cluster2	AlyrAL2G24100	Alyr	Arabidopsis lyrata	Rosid II/Malvids	Brassicales	Brassicaceae
Cluster2	ath_AT1G66370	ath	Arabidopsis thaliana	Rosid II/Malvids	Brassicales	Brassicaceae
Cluster2	cru_10020888	cru	Capsella rubella	Rosid II/Malvids	Brassicales	Brassicaceae
Cluster2	egr_F02842	egr	Eucalyptus grandis	Rosid II/Malvids	Myrtales	Myrtaceae
Cluster2	egr_J01573	egr	Eucalyptus grandis	Rosid II/Malvids	Myrtales	Myrtaceae
Cluster2	mtr_5g079140	mtr	Medicago truncatula	Rosid I/Fabids	Fabales	Fabaceae
Cluster2	nnu_03969	nnu	Nelumbo nucifera	Eudicots	Nymphaeales	Nelumbonaceae
Cluster2	nnu_17388	nnu	Nelumbo nucifera	Eudicots	Nymphaeales	Nelumbonaceae
Cluster2	tca_019192	tca	Theobroma cacao	Rosid II/Malvids	Malvales	Malvaceae
Cluster2	tha_Th2v00536	tha	Tarenaya hassleriana	Rosid II/Malvids	Brassicales	Cleomaceae
Cluster2	tha_Th2v05286	tha	Tarenaya hassleriana	Rosid II/Malvids	Brassicales	Cleomaceae
Cluster2	vvi_01030819001	vvi	Vitis vinifera	Rosids	Vitales	Vitaceae
Cluster2	egr_J01569	egr	Eucalyptus grandis	Rosid II/Malvids	Myrtales	Myrtaceae
Cluster2	nnu_03970	nnu	Nelumbo nucifera	Eudicots	Nymphaeales	Nelumbonaceae
Cluster2	Drydr61S23315	Dryd	Dryas drummondii	Rosid I/Fabids	Rosales	Rosaceae
Cluster2	pbr_016661.1	pbr	Pyrus × bretschneideri	Rosid I/Fabids	Rosales	Rosaceae
Cluster2	pmu_029437	pmu	Prunus mume	Rosid I/Fabids	Rosales	Rosaceae
Cluster2	ppe_3G163000	ppe	Prunus persica	Rosid I/Fabids	Rosales	Rosaceae
Cluster2	HanXRQChr12g0375641	HanX	Helianthus annuus	Asterid II/Campanulids	Asterales	Asteraceae
Cluster2	MaldMD09G1265100	Mald	Malus domestica	Rosid I/Fabids	Rosales	Rosaceae
Cluster2	Rchi112193894	Rchi	Rosa chinensis	Rosid I/Fabids	Rosales	Rosaceae
Cluster2	egr_J01558	egr	Eucalyptus grandis	Rosid II/Malvids	Myrtales	Myrtaceae
Cluster2	ptr_017G125600	ptr	Populus trichocarpa	Rosid I/Fabids	Malpighiales	Salicaceae
Cluster2	MaldMD17G1261000	Mald	Malus domestica	Rosid I/Fabids	Rosales	Rosaceae
Cluster2	csi_1g048224	csi	Citrus sinensis	Rosid II/Malvids	Sapindales	Rutaceae
Cluster2	mtr_5g078800	mtr	Medicago truncatula	Rosid I/Fabids	Fabales	Fabaceae
Cluster2	cru_10022245	cru	Capsella rubella	Rosid II/Malvids	Brassicales	Brassicaceae
Cluster2	pax_00118g00310	pax	Petunia axillaris	Asterid I/Lamiids	Solanales	Solanaceae
Cluster3	AlyrAL6G21670	Alyr	Arabidopsis lyrata	Rosid II/Malvids	Brassicales	Brassicaceae
Cluster3	ath_AT5G11050	ath	Arabidopsis thaliana	Rosid II/Malvids	Brassicales	Brassicaceae
Cluster3	cru_10003695	cru	Capsella rubella	Rosid II/Malvids	Brassicales	Brassicaceae
Cluster4	AlyrAL7G49400	Alyr	Arabidopsis lyrata	Rosid II/Malvids	Brassicales	Brassicaceae
Cluster4	ath_AT5G40430	ath	Arabidopsis thaliana	Rosid II/Malvids	Brassicales	Brassicaceae
Cluster4	cru_10007337	cru	Capsella rubella	Rosid II/Malvids	Brassicales	Brassicaceae
Cluster5	AlyrAL8G27070	Alyr	Arabidopsis lyrata	Rosid II/Malvids	Brassicales	Brassicaceae
Cluster5	ath_AT5G52600	ath	Arabidopsis thaliana	Rosid II/Malvids	Brassicales	Brassicaceae
Cluster5	cru_10028642	cru	Capsella rubella	Rosid II/Malvids	Brassicales	Brassicaceae
Cluster6	Ashe000264	Ashe	Apostasia shenzhenica	Monocots	Asparagales	Orchidaceae
Cluster6	Xvis03_210609	Xvis	Xerophyta viscosa	Monocots	Pandanales	Velloziaceae
Cluster6	mac_02_21760.2mac	mac	Musa acuminata	Monocots	Zingiberales	Musaceae
Cluster6	mac_10_14950.1mac	mac	Musa acuminata	Monocots	Zingiberales	Musaceae
Cluster7	Ashe011175	Ashe	Apostasia shenzhenica	Monocots	Asparagales	Orchidaceae
Cluster7	Xvis03_218505	Xvis	Xerophyta viscosa	Monocots	Pandanales	Velloziaceae
Cluster7	peq_10426	peq	Phalaenopsis equestris	Monocots	Asparagales	Orchidaceae
Cluster8	Ashe014261	Ashe	Apostasia shenzhenica	Monocots	Asparagales	Orchidaceae
Cluster8	mac_06_16920.2mac	mac	Musa acuminata	Monocots	Zingiberales	Musaceae
Cluster8	mac_10_13640.1mac	mac	Musa acuminata	Monocots	Zingiberales	Musaceae
Cluster8	osa_LOC_Os01g74410osa	osa	Oryza sativa	Monocots	Poales	Poaceae
Cluster8	peq_09152	peq	Phalaenopsis equestris	Monocots	Asparagales	Orchidaceae
Cluster8	MaldMD11G1114100	Mald	Malus domestica	Rosid I/Fabids	Rosales	Rosaceae
Cluster8	Xvis03_214915	Xvis	Xerophyta viscosa	Monocots	Pandanales	Velloziaceae
Cluster9	AlyrAL6G14420	Alyr	Arabidopsis lyrata	Rosid II/Malvids	Brassicales	Brassicaceae
Cluster9	Drydr170S07366	Dryd	Dryas drummondii	Rosid I/Fabids	Rosales	Rosaceae
Cluster9	HanXRQChr11g0342011	HanX	Helianthus annuus	Asterid II/Campanulids	Asterales	Asteraceae
Cluster9	ath_AT5G04760	ath	Arabidopsis thaliana	Rosid II/Malvids	Brassicales	Brassicaceae
Cluster9	cla_013687	cla	Citrullus lanatus	Rosid I/Fabids	Cucurbitales	Cucurbitaceae
Cluster9	cru_10003623	cru	Capsella rubella	Rosid II/Malvids	Brassicales	Brassicaceae
Cluster9	egr_J00271	egr	Eucalyptus grandis	Rosid II/Malvids	Myrtales	Myrtaceae
Cluster9	gma_10G277800	gma	Glycine max	Rosid I/Fabids	Fabales	Fabaceae
Cluster9	gma_20G111800	gma	Glycine max	Rosid I/Fabids	Fabales	Fabaceae
Cluster9	mtr_1g111830	mtr	Medicago truncatula	Rosid I/Fabids	Fabales	Fabaceae
Cluster9	ppe_2G070600	ppe	Prunus persica	Rosid I/Fabids	Rosales	Rosaceae
Cluster9	ptr_010G240800	ptr	Populus trichocarpa	Rosid I/Fabids	Malpighiales	Salicaceae
Cluster9	sly_05g055240.2sly	sly	Solanum lycopersicum	Asterid I/Lamiids	Solanales	Solanaceae
Cluster9	sly_11g006720.1sly	sly	Solanum lycopersicum	Asterid I/Lamiids	Solanales	Solanaceae
Cluster9	stu_00023495	stu	Solanum tuberosum	Asterid I/Lamiids	Solanales	Solanaceae
Cluster9	tha_Th2v14375	tha	Tarenaya hassleriana	Rosid II/Malvids	Brassicales	Cleomaceae
Cluster9	tha_Th2v22201	tha	Tarenaya hassleriana	Rosid II/Malvids	Brassicales	Cleomaceae
Cluster9	tha_Th2v11843	tha	Tarenaya hassleriana	Rosid II/Malvids	Brassicales	Cleomaceae
Cluster9	Ashe004486	Ashe	Apostasia shenzhenica	Monocots	Asparagales	Orchidaceae
Cluster9	csi_1g026855	csi	Citrus sinensis	Rosid II/Malvids	Sapindales	Rutaceae
Cluster9	nnu_25458	nnu	Nelumbo nucifera	Eudicots	Nymphaeales	Nelumbonaceae
Cluster9	osa_LOC_Os01g64360osa	osa	Oryza sativa	Monocots	Poales	Poaceae
Cluster9	oth_12881	oth	Oropetium thomaeum	Monocots	Poales	Poaceae
Cluster9	tca_041362	tca	Theobroma cacao	Rosid II/Malvids	Malvales	Malvaceae
Cluster9	vvi_01036090001	vvi	Vitis vinifera	Rosids	Vitales	Vitaceae
Cluster9	Zmay100280222	Zmay	Zea mays	Monocots	Poales	Poaceae
Cluster9	CindCHR00024419	Cind	Chrysanthemum nankingense	Asterid II/Campanulids	Asterales	Asteraceae
Cluster9	Drydr202S17808	Dryd	Dryas drummondii	Rosid I/Fabids	Rosales	Rosaceae
Cluster9	MaldMD14G1222200	Mald	Malus domestica	Rosid I/Fabids	Rosales	Rosaceae
Cluster9	cla_018988	cla	Citrullus lanatus	Rosid I/Fabids	Cucurbitales	Cucurbitaceae
Cluster9	cru_10009808	cru	Capsella rubella	Rosid II/Malvids	Brassicales	Brassicaceae
Cluster9	egr_K02659	egr	Eucalyptus grandis	Rosid II/Malvids	Myrtales	Myrtaceae
Cluster9	gma_05G013000	gma	Glycine max	Rosid I/Fabids	Fabales	Fabaceae
Cluster9	gma_17G121000	gma	Glycine max	Rosid I/Fabids	Fabales	Fabaceae
Cluster9	mtr_4g111975	mtr	Medicago truncatula	Rosid I/Fabids	Fabales	Fabaceae
Cluster9	nnu_00576	nnu	Nelumbo nucifera	Eudicots	Nymphaeales	Nelumbonaceae
Cluster9	nnu_07624	nnu	Nelumbo nucifera	Eudicots	Nymphaeales	Nelumbonaceae
Cluster9	pax_00013g00940	pax	Petunia axillaris	Asterid I/Lamiids	Solanales	Solanaceae
Cluster9	pax_00015g00720	pax	Petunia axillaris	Asterid I/Lamiids	Solanales	Solanaceae
Cluster9	pax_00119g00028	pax	Petunia axillaris	Asterid I/Lamiids	Solanales	Solanaceae
Cluster9	vvi_01008241001	vvi	Vitis vinifera	Rosids	Vitales	Vitaceae
Cluster9	mac_05_31320.1mac	mac	Musa acuminata	Monocots	Zingiberales	Musaceae
Cluster9	peq_02344	peq	Phalaenopsis equestris	Monocots	Asparagales	Orchidaceae
Cluster9	HanXRQChr16g0501791	HanX	Helianthus annuus	Asterid II/Campanulids	Asterales	Asteraceae
Cluster9	MaldMD02G1259300	Mald	Malus domestica	Rosid I/Fabids	Rosales	Rosaceae
Cluster9	pbr_033383.1	pbr	Pyrus × bretschneideri	Rosid I/Fabids	Rosales	Rosaceae
Cluster9	pmu_017050	pmu	Prunus mume	Rosid I/Fabids	Rosales	Rosaceae
Cluster9	MaldMD07G1061400	Mald	Malus domestica	Rosid I/Fabids	Rosales	Rosaceae
Cluster9	Trdc1AG040990	Trdc	Triticum turgidum	Monocots	Poales	Poaceae
Cluster9	Trdc1BG046650	Trdc	Triticum turgidum	Monocots	Poales	Poaceae
Cluster9	Trdc3AG053800	Trdc	Triticum turgidum	Monocots	Poales	Poaceae
Cluster9	Xvis03_214824	Xvis	Xerophyta viscosa	Monocots	Pandanales	Velloziaceae
Cluster9	Xvis03_218555	Xvis	Xerophyta viscosa	Monocots	Pandanales	Velloziaceae
Cluster9	Zmay103630399	Zmay	Zea mays	Monocots	Poales	Poaceae
Cluster9	Zmay103636453	Zmay	Zea mays	Monocots	Poales	Poaceae
Cluster9	Zmay103650973	Zmay	Zea mays	Monocots	Poales	Poaceae
Cluster9	mac_06_20700.1mac	mac	Musa acuminata	Monocots	Zingiberales	Musaceae
Cluster9	osa_LOC_Os05g37050osa	osa	Oryza sativa	Monocots	Poales	Poaceae
Cluster9	oth_04963	oth	Oropetium thomaeum	Monocots	Poales	Poaceae
Cluster9	mac_08_02080.1mac	mac	Musa acuminata	Monocots	Zingiberales	Musaceae
Cluster9	pax_00725g00019	pax	Petunia axillaris	Asterid I/Lamiids	Solanales	Solanaceae
Cluster9	ptr_001G219100	ptr	Populus trichocarpa	Rosid I/Fabids	Malpighiales	Salicaceae
Cluster10	AlyrAL1G28640	Alyr	Arabidopsis lyrata	Rosid II/Malvids	Brassicales	Brassicaceae
Cluster10	AlyrAL2G39650	Alyr	Arabidopsis lyrata	Rosid II/Malvids	Brassicales	Brassicaceae
Cluster10	ath_AT1G16490	ath	Arabidopsis thaliana	Rosid II/Malvids	Brassicales	Brassicaceae
Cluster10	ath_AT1G79180	ath	Arabidopsis thaliana	Rosid II/Malvids	Brassicales	Brassicaceae
Cluster10	cla_013461	cla	Citrullus lanatus	Rosid I/Fabids	Cucurbitales	Cucurbitaceae
Cluster10	cru_10011190	cru	Capsella rubella	Rosid II/Malvids	Brassicales	Brassicaceae
Cluster10	cru_10020691	cru	Capsella rubella	Rosid II/Malvids	Brassicales	Brassicaceae
Cluster10	csi_1g045411	csi	Citrus sinensis	Rosid II/Malvids	Sapindales	Rutaceae
Cluster10	fve_29961	fve	Fragaria vesca	Rosid I/Fabids	Rosales	Rosaceae
Cluster10	gma_08G168100	gma	Glycine max	Rosid I/Fabids	Fabales	Fabaceae
Cluster10	gma_15G259400	gma	Glycine max	Rosid I/Fabids	Fabales	Fabaceae
Cluster10	pax_00452g00412	pax	Petunia axillaris	Asterid I/Lamiids	Solanales	Solanaceae
Cluster10	pbr_033618.1	pbr	Pyrus × bretschneideri	Rosid I/Fabids	Rosales	Rosaceae
Cluster10	pmu_011057	pmu	Prunus mume	Rosid I/Fabids	Rosales	Rosaceae
Cluster10	ppe_4G136300	ppe	Prunus persica	Rosid I/Fabids	Rosales	Rosaceae
Cluster10	ptr_005G096600	ptr	Populus trichocarpa	Rosid I/Fabids	Malpighiales	Salicaceae
Cluster10	ptr_007G067600	ptr	Populus trichocarpa	Rosid I/Fabids	Malpighiales	Salicaceae
Cluster10	sly_10g005550.1sly	sly	Solanum lycopersicum	Asterid I/Lamiids	Solanales	Solanaceae
Cluster10	stu_00011243	stu	Solanum tuberosum	Asterid I/Lamiids	Solanales	Solanaceae
Cluster10	stu_00038913	stu	Solanum tuberosum	Asterid I/Lamiids	Solanales	Solanaceae
Cluster10	tha_Th2v10110	tha	Tarenaya hassleriana	Rosid II/Malvids	Brassicales	Cleomaceae
Cluster10	tha_Th2v23340	tha	Tarenaya hassleriana	Rosid II/Malvids	Brassicales	Cleomaceae
Cluster10	vvi_01036802001	vvi	Vitis vinifera	Rosids	Vitales	Vitaceae
Cluster10	AlyrAL1G64470	Alyr	Arabidopsis lyrata	Rosid II/Malvids	Brassicales	Brassicaceae
Cluster10	AlyrAL3G24500	Alyr	Arabidopsis lyrata	Rosid II/Malvids	Brassicales	Brassicaceae
Cluster10	ath_AT1G56160	ath	Arabidopsis thaliana	Rosid II/Malvids	Brassicales	Brassicaceae
Cluster10	ath_AT3G12820	ath	Arabidopsis thaliana	Rosid II/Malvids	Brassicales	Brassicaceae
Cluster10	cru_10016289	cru	Capsella rubella	Rosid II/Malvids	Brassicales	Brassicaceae
Cluster10	nnu_18377	nnu	Nelumbo nucifera	Eudicots	Nymphaeales	Nelumbonaceae
Cluster10	pbr_041094.1	pbr	Pyrus × bretschneideri	Rosid I/Fabids	Rosales	Rosaceae
Cluster10	tha_Th2v23583	tha	Tarenaya hassleriana	Rosid II/Malvids	Brassicales	Cleomaceae
Cluster10	tha_Th2v00984	tha	Tarenaya hassleriana	Rosid II/Malvids	Brassicales	Cleomaceae
Cluster10	Drydr48S22350	Dryd	Dryas drummondii	Rosid I/Fabids	Rosales	Rosaceae
Cluster10	MaldMD05G1224100	Mald	Malus domestica	Rosid I/Fabids	Rosales	Rosaceae
Cluster10	MaldMD10G1205400	Mald	Malus domestica	Rosid I/Fabids	Rosales	Rosaceae
Cluster10	Rchi112167300	Rchi	Rosa chinensis	Rosid I/Fabids	Rosales	Rosaceae
Cluster10	tca_032927	tca	Theobroma cacao	Rosid II/Malvids	Malvales	Malvaceae
Cluster10	HanXRQChr03g0078211	HanX	Helianthus annuus	Asterid II/Campanulids	Asterales	Asteraceae
Cluster10	mtr_2g067420	mtr	Medicago truncatula	Rosid I/Fabids	Fabales	Fabaceae
Cluster11	AlyrAL7G49400	Alyr	Arabidopsis lyrata	Rosid II/Malvids	Brassicales	Brassicaceae
Cluster11	fve_32198	fve	Fragaria vesca	Rosid I/Fabids	Rosales	Rosaceae
Cluster11	gma_05G038500	gma	Glycine max	Rosid I/Fabids	Fabales	Fabaceae
Cluster11	Ashe012298	Ashe	Apostasia shenzhenica	Monocots	Asparagales	Orchidaceae
Cluster11	Rchi112177406	Rchi	Rosa chinensis	Rosid I/Fabids	Rosales	Rosaceae
Cluster11	HanXRQChr05g0155731	HanX	Helianthus annuus	Asterid II/Campanulids	Asterales	Asteraceae
Cluster11	cla_019199	cla	Citrullus lanatus	Rosid I/Fabids	Cucurbitales	Cucurbitaceae
Cluster11	pax_00689g00121	pax	Petunia axillaris	Asterid I/Lamiids	Solanales	Solanaceae
Cluster11	sly_06g071520.1sly	sly	Solanum lycopersicum	Asterid I/Lamiids	Solanales	Solanaceae
Cluster11	HanXRQChr09g0255011	HanX	Helianthus annuus	Asterid II/Campanulids	Asterales	Asteraceae
Cluster11	ath_AT5G40360	ath	Arabidopsis thaliana	Rosid II/Malvids	Brassicales	Brassicaceae
Cluster11	gma_05G005400	gma	Glycine max	Rosid I/Fabids	Fabales	Fabaceae
Cluster11	vvi_01032442001	vvi	Vitis vinifera	Rosids	Vitales	Vitaceae
Cluster11	MaldMD06G1172900	Mald	Malus domestica	Rosid I/Fabids	Rosales	Rosaceae
Cluster11	pax_00009g00022	pax	Petunia axillaris	Asterid I/Lamiids	Solanales	Solanaceae
Cluster11	ppe_3G287600	ppe	Prunus persica	Rosid I/Fabids	Rosales	Rosaceae
Cluster11	ptr_012G082000	ptr	Populus trichocarpa	Rosid I/Fabids	Malpighiales	Salicaceae
Cluster11	sly_03g112890.1sly	sly	Solanum lycopersicum	Asterid I/Lamiids	Solanales	Solanaceae
Cluster11	stu_00018092	stu	Solanum tuberosum	Asterid I/Lamiids	Solanales	Solanaceae
Cluster11	stu_00036895	stu	Solanum tuberosum	Asterid I/Lamiids	Solanales	Solanaceae
Cluster11	tha_Th2v23532	tha	Tarenaya hassleriana	Rosid II/Malvids	Brassicales	Cleomaceae
Cluster12	cla_007716	cla	Citrullus lanatus	Rosid I/Fabids	Cucurbitales	Cucurbitaceae
Cluster12	Rchi112189099	Rchi	Rosa chinensis	Rosid I/Fabids	Rosales	Rosaceae
Cluster12	Drydr164S16829	Dryd	Dryas drummondii	Rosid I/Fabids	Rosales	Rosaceae
Cluster13	Trdc2AG007540	Trdc	Triticum turgidum	Monocots	Poales	Poaceae
Cluster13	Trdc2BG008900	Trdc	Triticum turgidum	Monocots	Poales	Poaceae
Cluster13	Zmay109944008	Zmay	Zea mays	Monocots	Poales	Poaceae
Cluster13	oth_26169	oth	Oropetium thomaeum	Monocots	Poales	Poaceae
Cluster14	Ashe013777	Ashe	Apostasia shenzhenica	Monocots	Asparagales	Orchidaceae
Cluster14	Trdc1AG053740	Trdc	Triticum turgidum	Monocots	Poales	Poaceae
Cluster14	Trdc1BG061540	Trdc	Triticum turgidum	Monocots	Poales	Poaceae
Cluster14	mac_03_29770.1mac	mac	Musa acuminata	Monocots	Zingiberales	Musaceae
Cluster14	mac_09_22730.1mac	mac	Musa acuminata	Monocots	Zingiberales	Musaceae
Cluster14	oth_04013	oth	Oropetium thomaeum	Monocots	Poales	Poaceae
Cluster14	mac_01_16960.1mac	mac	Musa acuminata	Monocots	Zingiberales	Musaceae
Cluster14	Zmay100272675	Zmay	Zea mays	Monocots	Poales	Poaceae
Cluster14	Zmay100382234	Zmay	Zea mays	Monocots	Poales	Poaceae
Cluster14	osa_LOC_Os01g50720osa	osa	Oryza sativa	Monocots	Poales	Poaceae
Cluster14	osa_LOC_Os05g46610osa	osa	Oryza sativa	Monocots	Poales	Poaceae
Cluster14	Trdc3AG038170	Trdc	Triticum turgidum	Monocots	Poales	Poaceae
Cluster14	Trdc1AG053750	Trdc	Triticum turgidum	Monocots	Poales	Poaceae
Cluster14	Trdc1BG061560	Trdc	Triticum turgidum	Monocots	Poales	Poaceae
Cluster14	Trdc3BG042930	Trdc	Triticum turgidum	Monocots	Poales	Poaceae
Cluster14	Zmay100282608	Zmay	Zea mays	Monocots	Poales	Poaceae
Cluster14	Zmay100283728	Zmay	Zea mays	Monocots	Poales	Poaceae
Cluster14	oth_26376	oth	Oropetium thomaeum	Monocots	Poales	Poaceae
Cluster14	mac_04_06410.1mac	mac	Musa acuminata	Monocots	Zingiberales	Musaceae
Cluster14	mac_04_13260.1mac	mac	Musa acuminata	Monocots	Zingiberales	Musaceae
Cluster15	Ashe004713	Ashe	Apostasia shenzhenica	Monocots	Asparagales	Orchidaceae
Cluster15	Xvis03_205239	Xvis	Xerophyta viscosa	Monocots	Pandanales	Velloziaceae
Cluster15	Xvis03_210704	Xvis	Xerophyta viscosa	Monocots	Pandanales	Velloziaceae
Cluster15	bvu_Bv5_117940_xddf	bvu	Beta vulgaris	Eudicots	Caryophyllales	Asteraceae
Cluster15	nnu_02286	nnu	Nelumbo nucifera	Eudicots	Nymphaeales	Nelumbonaceae
Cluster15	pbr_001888.1	pbr	Pyrus × bretschneideri	Rosid I/Fabids	Rosales	Rosaceae
Cluster15	pmu_024326	pmu	Prunus mume	Rosid I/Fabids	Rosales	Rosaceae
Cluster15	ppe_5G167100	ppe	Prunus persica	Rosid I/Fabids	Rosales	Rosaceae
Cluster15	tca_012174	tca	Theobroma cacao	Rosid II/Malvids	Malvales	Malvaceae
Cluster15	Drydr295S10108	Dryd	Dryas drummondii	Rosid I/Fabids	Rosales	Rosaceae
Cluster15	MaldMD06G1167200	Mald	Malus domestica	Rosid I/Fabids	Rosales	Rosaceae
Cluster15	MaldMD14G1172900	Mald	Malus domestica	Rosid I/Fabids	Rosales	Rosaceae
Cluster15	Rchi112175776	Rchi	Rosa chinensis	Rosid I/Fabids	Rosales	Rosaceae
Cluster15	Trdc3BG015320	Trdc	Triticum turgidum	Monocots	Poales	Poaceae
Cluster15	Zmay103651761	Zmay	Zea mays	Monocots	Poales	Poaceae
Cluster15	cla_003441	cla	Citrullus lanatus	Rosid I/Fabids	Cucurbitales	Cucurbitaceae
Cluster15	cla_019223	cla	Citrullus lanatus	Rosid I/Fabids	Cucurbitales	Cucurbitaceae
Cluster15	csi_1g016021	csi	Citrus sinensis	Rosid II/Malvids	Sapindales	Rutaceae
Cluster15	egr_B00229	egr	Eucalyptus grandis	Rosid II/Malvids	Myrtales	Myrtaceae
Cluster15	egr_K02806	egr	Eucalyptus grandis	Rosid II/Malvids	Myrtales	Myrtaceae
Cluster15	fve_09845	fve	Fragaria vesca	Rosid I/Fabids	Rosales	Rosaceae
Cluster15	gma_04G187300	gma	Glycine max	Rosid I/Fabids	Fabales	Fabaceae
Cluster15	gma_05G040700	gma	Glycine max	Rosid I/Fabids	Fabales	Fabaceae
Cluster15	gma_06G178600	gma	Glycine max	Rosid I/Fabids	Fabales	Fabaceae
Cluster15	gma_17G085600	gma	Glycine max	Rosid I/Fabids	Fabales	Fabaceae
Cluster15	mac_01_16960.1mac	mac	Musa acuminata	Monocots	Zingiberales	Musaceae
Cluster15	mtr_3g077110	mtr	Medicago truncatula	Rosid I/Fabids	Fabales	Fabaceae
Cluster15	mtr_4g105130	mtr	Medicago truncatula	Rosid I/Fabids	Fabales	Fabaceae
Cluster15	nnu_21931	nnu	Nelumbo nucifera	Eudicots	Nymphaeales	Nelumbonaceae
Cluster15	osa_LOC_Os01g07450osa	osa	Oryza sativa	Monocots	Poales	Poaceae
Cluster15	osa_LOC_Os01g36460osa	osa	Oryza sativa	Monocots	Poales	Poaceae
Cluster15	oth_07223	oth	Oropetium thomaeum	Monocots	Poales	Poaceae
Cluster15	pax_00089g01411	pax	Petunia axillaris	Asterid I/Lamiids	Solanales	Solanaceae
Cluster15	pax_00763g00441	pax	Petunia axillaris	Asterid I/Lamiids	Solanales	Solanaceae
Cluster15	pbr_039864.1	pbr	Pyrus × bretschneideri	Rosid I/Fabids	Rosales	Rosaceae
Cluster15	ptr_012G084100	ptr	Populus trichocarpa	Rosid I/Fabids	Malpighiales	Salicaceae
Cluster15	ptr_015G082700	ptr	Populus trichocarpa	Rosid I/Fabids	Malpighiales	Salicaceae
Cluster15	sly_03g112390.2sly	sly	Solanum lycopersicum	Asterid I/Lamiids	Solanales	Solanaceae
Cluster15	sly_06g071690.2sly	sly	Solanum lycopersicum	Asterid I/Lamiids	Solanales	Solanaceae
Cluster15	stu_00018113	stu	Solanum tuberosum	Asterid I/Lamiids	Solanales	Solanaceae
Cluster15	stu_00027077	stu	Solanum tuberosum	Asterid I/Lamiids	Solanales	Solanaceae
Cluster15	vvi_01007670001	vvi	Vitis vinifera	Rosids	Vitales	Vitaceae
Cluster15	HanXRQChr04g0101321	HanX	Helianthus annuus	Asterid II/Campanulids	Asterales	Asteraceae
Cluster15	HanXRQChr05g0155341	HanX	Helianthus annuus	Asterid II/Campanulids	Asterales	Asteraceae
Cluster15	Zmay100285289	Zmay	Zea mays	Monocots	Poales	Poaceae
Cluster15	osa_LOC_Os01g07430osa	osa	Oryza sativa	Monocots	Poales	Poaceae
Cluster16	AlyrAL1G54510	Alyr	Arabidopsis lyrata	Rosid II/Malvids	Brassicales	Brassicaceae
Cluster16	Trdc1AG010600	Trdc	Triticum turgidum	Monocots	Poales	Poaceae
Cluster16	Trdc1BG013390	Trdc	Triticum turgidum	Monocots	Poales	Poaceae
Cluster16	Zmay103641342	Zmay	Zea mays	Monocots	Poales	Poaceae
Cluster16	ath_AT1G48000	ath	Arabidopsis thaliana	Rosid II/Malvids	Brassicales	Brassicaceae
Cluster16	cla_021810	cla	Citrullus lanatus	Rosid I/Fabids	Cucurbitales	Cucurbitaceae
Cluster16	cru_10010143	cru	Capsella rubella	Rosid II/Malvids	Brassicales	Brassicaceae
Cluster16	gma_17G037500	gma	Glycine max	Rosid I/Fabids	Fabales	Fabaceae
Cluster16	pax_00164g00073	pax	Petunia axillaris	Asterid I/Lamiids	Solanales	Solanaceae
Cluster16	sly_05g053330.2sly	sly	Solanum lycopersicum	Asterid I/Lamiids	Solanales	Solanaceae
Cluster16	stu_00027157	stu	Solanum tuberosum	Asterid I/Lamiids	Solanales	Solanaceae
Cluster16	AlyrAL3G17520	Alyr	Arabidopsis lyrata	Rosid II/Malvids	Brassicales	Brassicaceae
Cluster16	AlyrAL8G23450	Alyr	Arabidopsis lyrata	Rosid II/Malvids	Brassicales	Brassicaceae
Cluster16	Trdc4AG016550	Trdc	Triticum turgidum	Monocots	Poales	Poaceae
Cluster16	Trdc4BG034270	Trdc	Triticum turgidum	Monocots	Poales	Poaceae
Cluster16	Xvis03_224643	Xvis	Xerophyta viscosa	Monocots	Pandanales	Velloziaceae
Cluster16	ath_AT3G06490	ath	Arabidopsis thaliana	Rosid II/Malvids	Brassicales	Brassicaceae
Cluster16	ath_AT5G49620	ath	Arabidopsis thaliana	Rosid II/Malvids	Brassicales	Brassicaceae
Cluster16	cru_10014195	cru	Capsella rubella	Rosid II/Malvids	Brassicales	Brassicaceae
Cluster16	cru_10026871	cru	Capsella rubella	Rosid II/Malvids	Brassicales	Brassicaceae
Cluster16	fve_05018	fve	Fragaria vesca	Rosid I/Fabids	Rosales	Rosaceae
Cluster16	gma_07G235900	gma	Glycine max	Rosid I/Fabids	Fabales	Fabaceae
Cluster16	mac_11_19220.1mac	mac	Musa acuminata	Monocots	Zingiberales	Musaceae
Cluster16	nnu_09095	nnu	Nelumbo nucifera	Eudicots	Nymphaeales	Nelumbonaceae
Cluster16	osa_LOC_Os03g20090osa	osa	Oryza sativa	Monocots	Poales	Poaceae
Cluster16	oth_01141	oth	Oropetium thomaeum	Monocots	Poales	Poaceae
Cluster16	pax_00228g00914	pax	Petunia axillaris	Asterid I/Lamiids	Solanales	Solanaceae
Cluster16	sly_01g057910.2sly	sly	Solanum lycopersicum	Asterid I/Lamiids	Solanales	Solanaceae
Cluster16	stu_00008761	stu	Solanum tuberosum	Asterid I/Lamiids	Solanales	Solanaceae
Cluster16	tha_Th2v09015	tha	Tarenaya hassleriana	Rosid II/Malvids	Brassicales	Cleomaceae
Cluster16	tha_Th2v11353	tha	Tarenaya hassleriana	Rosid II/Malvids	Brassicales	Cleomaceae
Cluster16	tha_Th2v18383	tha	Tarenaya hassleriana	Rosid II/Malvids	Brassicales	Cleomaceae
Cluster16	Trdc2AG011250	Trdc	Triticum turgidum	Monocots	Poales	Poaceae
Cluster16	Trdc2BG013800	Trdc	Triticum turgidum	Monocots	Poales	Poaceae
Cluster16	Zmay100192609	Zmay	Zea mays	Monocots	Poales	Poaceae
Cluster16	Zmay100274036	Zmay	Zea mays	Monocots	Poales	Poaceae
Cluster16	osa_LOC_Os07g48870osa	osa	Oryza sativa	Monocots	Poales	Poaceae
Cluster16	oth_10156	oth	Oropetium thomaeum	Monocots	Poales	Poaceae
Cluster16	mac_01_17450.1mac	mac	Musa acuminata	Monocots	Zingiberales	Musaceae
Cluster16	mac_05_23480.1mac	mac	Musa acuminata	Monocots	Zingiberales	Musaceae
Cluster16	mac_11_14670.1mac	mac	Musa acuminata	Monocots	Zingiberales	Musaceae
Cluster16	Trdc4AG027670	Trdc	Triticum turgidum	Monocots	Poales	Poaceae
Cluster16	Trdc4BG022740	Trdc	Triticum turgidum	Monocots	Poales	Poaceae
Cluster16	Zmay100384300	Zmay	Zea mays	Monocots	Poales	Poaceae
Cluster16	Zmay109939245	Zmay	Zea mays	Monocots	Poales	Poaceae
Cluster16	Zmay541731	Zmay	Zea mays	Monocots	Poales	Poaceae
Cluster16	osa_LOC_Os11g45740osa	osa	Oryza sativa	Monocots	Poales	Poaceae
Cluster16	osa_LOC_Os12g37690osa	osa	Oryza sativa	Monocots	Poales	Poaceae
Cluster16	oth_08542	oth	Oropetium thomaeum	Monocots	Poales	Poaceae
Cluster16	oth_21850	oth	Oropetium thomaeum	Monocots	Poales	Poaceae
Cluster16	Zmay100272451	Zmay	Zea mays	Monocots	Poales	Poaceae
Cluster16	Trdc5AG013370	Trdc	Triticum turgidum	Monocots	Poales	Poaceae
Cluster16	Trdc5BG015420	Trdc	Triticum turgidum	Monocots	Poales	Poaceae
Cluster16	Xvis03_212935	Xvis	Xerophyta viscosa	Monocots	Pandanales	Velloziaceae
Cluster16	egr_B03985	egr	Eucalyptus grandis	Rosid II/Malvids	Myrtales	Myrtaceae
Cluster16	Zmay100285675	Zmay	Zea mays	Monocots	Poales	Poaceae
Cluster16	Zmay103635916	Zmay	Zea mays	Monocots	Poales	Poaceae
Cluster16	mac_03_08300.1mac	mac	Musa acuminata	Monocots	Zingiberales	Musaceae
Cluster16	mac_03_12480.1mac	mac	Musa acuminata	Monocots	Zingiberales	Musaceae
Cluster17	Trdc7AG014300	Trdc	Triticum turgidum	Monocots	Poales	Poaceae
Cluster17	Trdc7BG003140	Trdc	Triticum turgidum	Monocots	Poales	Poaceae
Cluster17	osa_LOC_Os06g06740osa	osa	Oryza sativa	Monocots	Poales	Poaceae
Cluster18	Xvis03_209323	Xvis	Xerophyta viscosa	Monocots	Pandanales	Velloziaceae
Cluster18	mac_05_20740.1mac	mac	Musa acuminata	Monocots	Zingiberales	Musaceae
Cluster18	mac_08_14720.1mac	mac	Musa acuminata	Monocots	Zingiberales	Musaceae
Cluster18	mac_11_00350.1mac	mac	Musa acuminata	Monocots	Zingiberales	Musaceae
Cluster19	AlyrAL3G39730	Alyr	Arabidopsis lyrata	Rosid II/Malvids	Brassicales	Brassicaceae
Cluster19	ath_AT3G24310	ath	Arabidopsis thaliana	Rosid II/Malvids	Brassicales	Brassicaceae
Cluster19	ath_AT4G13480	ath	Arabidopsis thaliana	Rosid II/Malvids	Brassicales	Brassicaceae
Cluster19	cla_021474	cla	Citrullus lanatus	Rosid I/Fabids	Cucurbitales	Cucurbitaceae
Cluster19	cru_10007255	cru	Capsella rubella	Rosid II/Malvids	Brassicales	Brassicaceae
Cluster19	cru_10014367	cru	Capsella rubella	Rosid II/Malvids	Brassicales	Brassicaceae
Cluster19	egr_H02896	egr	Eucalyptus grandis	Rosid II/Malvids	Myrtales	Myrtaceae
Cluster19	gma_20G082300	gma	Glycine max	Rosid I/Fabids	Fabales	Fabaceae
Cluster19	nnu_10551	nnu	Nelumbo nucifera	Eudicots	Nymphaeales	Nelumbonaceae
Cluster19	pmu_009050	pmu	Prunus mume	Rosid I/Fabids	Rosales	Rosaceae
Cluster19	ppe_1G051100	ppe	Prunus persica	Rosid I/Fabids	Rosales	Rosaceae
Cluster19	ptr_008G173400	ptr	Populus trichocarpa	Rosid I/Fabids	Malpighiales	Salicaceae
Cluster19	ptr_010G064000	ptr	Populus trichocarpa	Rosid I/Fabids	Malpighiales	Salicaceae
Cluster19	tca_021037	tca	Theobroma cacao	Rosid II/Malvids	Malvales	Malvaceae
Cluster19	tha_Th2v19525	tha	Tarenaya hassleriana	Rosid II/Malvids	Brassicales	Cleomaceae
Cluster19	tha_Th2v25327	tha	Tarenaya hassleriana	Rosid II/Malvids	Brassicales	Cleomaceae
Cluster19	vvi_01027949001	vvi	Vitis vinifera	Rosids	Vitales	Vitaceae
Cluster19	AlyrAL9U10050	Alyr	Arabidopsis lyrata	Rosid II/Malvids	Brassicales	Brassicaceae
Cluster19	nnu_10249	nnu	Nelumbo nucifera	Eudicots	Nymphaeales	Nelumbonaceae
Cluster19	CindCHR00023176	Cind	Chrysanthemum nankingense	Asterid II/Campanulids	Asterales	Asteraceae
Cluster19	fve_28293	fve	Fragaria vesca	Rosid I/Fabids	Rosales	Rosaceae
Cluster19	pbr_033457.1	pbr	Pyrus × bretschneideri	Rosid I/Fabids	Rosales	Rosaceae
Cluster19	sly_09g090790.2sly	sly	Solanum lycopersicum	Asterid I/Lamiids	Solanales	Solanaceae
Cluster19	stu_00001504	stu	Solanum tuberosum	Asterid I/Lamiids	Solanales	Solanaceae
Cluster19	Drydr232S18451	Dryd	Dryas drummondii	Rosid I/Fabids	Rosales	Rosaceae
Cluster19	HanXRQChr02g0059251	HanX	Helianthus annuus	Asterid II/Campanulids	Asterales	Asteraceae
Cluster19	MaldMD16G1229600	Mald	Malus domestica	Rosid I/Fabids	Rosales	Rosaceae
Cluster19	Rchi112200117	Rchi	Rosa chinensis	Rosid I/Fabids	Rosales	Rosaceae
Cluster19	Xvis03_207583	Xvis	Xerophyta viscosa	Monocots	Pandanales	Velloziaceae
Cluster19	bvu_Bv3_069570_cwtt	bvu	Beta vulgaris	Eudicots	Caryophyllales	Asteraceae
Cluster19	cla_007626	cla	Citrullus lanatus	Rosid I/Fabids	Cucurbitales	Cucurbitaceae
Cluster19	gma_10G191000	gma	Glycine max	Rosid I/Fabids	Fabales	Fabaceae
Cluster19	gma_20G199300	gma	Glycine max	Rosid I/Fabids	Fabales	Fabaceae
Cluster19	mtr_1g045610	mtr	Medicago truncatula	Rosid I/Fabids	Fabales	Fabaceae
Cluster19	mtr_1g073170	mtr	Medicago truncatula	Rosid I/Fabids	Fabales	Fabaceae
Cluster19	pax_00125g01321	pax	Petunia axillaris	Asterid I/Lamiids	Solanales	Solanaceae
Cluster19	HanXRQChr01g0023111	HanX	Helianthus annuus	Asterid II/Campanulids	Asterales	Asteraceae
Cluster19	MaldMD13G1224400	Mald	Malus domestica	Rosid I/Fabids	Rosales	Rosaceae
Cluster19	mac_11_02310.1mac	mac	Musa acuminata	Monocots	Zingiberales	Musaceae
Cluster19	pbr_033094.2	pbr	Pyrus × bretschneideri	Rosid I/Fabids	Rosales	Rosaceae
Cluster19	Trdc5AG073160	Trdc	Triticum turgidum	Monocots	Poales	Poaceae
Cluster19	Zmay103631701	Zmay	Zea mays	Monocots	Poales	Poaceae
Cluster19	csi_1g047839	csi	Citrus sinensis	Rosid II/Malvids	Sapindales	Rutaceae
Cluster19	osa_LOC_Os04g42950osa	osa	Oryza sativa	Monocots	Poales	Poaceae
Cluster19	oth_00041	oth	Oropetium thomaeum	Monocots	Poales	Poaceae
Cluster19	oth_12067	oth	Oropetium thomaeum	Monocots	Poales	Poaceae
Cluster19	pax_01007g00117	pax	Petunia axillaris	Asterid I/Lamiids	Solanales	Solanaceae
Cluster19	MaldMD16G1228600	Mald	Malus domestica	Rosid I/Fabids	Rosales	Rosaceae
Cluster19	mac_08_12510.1mac	mac	Musa acuminata	Monocots	Zingiberales	Musaceae
Cluster19	osa_LOC_Os03g04900osa	osa	Oryza sativa	Monocots	Poales	Poaceae
Cluster19	gma_10G132200	gma	Glycine max	Rosid I/Fabids	Fabales	Fabaceae
Cluster19	Trdc2AG052680	Trdc	Triticum turgidum	Monocots	Poales	Poaceae
Cluster19	Trdc2BG055710	Trdc	Triticum turgidum	Monocots	Poales	Poaceae
Cluster19	Trdc6AG034820	Trdc	Triticum turgidum	Monocots	Poales	Poaceae
Cluster19	Trdc6BG041470	Trdc	Triticum turgidum	Monocots	Poales	Poaceae
Cluster19	Zmay103642827	Zmay	Zea mays	Monocots	Poales	Poaceae
Cluster19	Zmay541726	Zmay	Zea mays	Monocots	Poales	Poaceae
Cluster19	mac_04_23220.1mac	mac	Musa acuminata	Monocots	Zingiberales	Musaceae
Cluster19	osa_LOC_Os02g40530osa	osa	Oryza sativa	Monocots	Poales	Poaceae
Cluster19	oth_02778	oth	Oropetium thomaeum	Monocots	Poales	Poaceae
Cluster19	Zmay100282313	Zmay	Zea mays	Monocots	Poales	Poaceae
Cluster19	mac_11_15740.1mac	mac	Musa acuminata	Monocots	Zingiberales	Musaceae
Cluster19	atr_scaffold00039.132atr	atr	Amborella trichopoda	Angiosperms	Amborellales	Amborellaceae
Cluster19	Xvis03_206494	Xvis	Xerophyta viscosa	Monocots	Pandanales	Velloziaceae
Cluster20	mac_04_26810.1mac	mac	Musa acuminata	Monocots	Zingiberales	Musaceae
Cluster20	mac_01_00440.1mac	mac	Musa acuminata	Monocots	Zingiberales	Musaceae
Cluster20	Trdc6AG025010	Trdc	Triticum turgidum	Monocots	Poales	Poaceae
Cluster20	Trdc6BG030770	Trdc	Triticum turgidum	Monocots	Poales	Poaceae
Cluster20	Zmay100281240	Zmay	Zea mays	Monocots	Poales	Poaceae
Cluster20	mac_03_12720.1mac	mac	Musa acuminata	Monocots	Zingiberales	Musaceae
Cluster20	osa_LOC_Os02g09480osa	osa	Oryza sativa	Monocots	Poales	Poaceae
Cluster20	oth_18426	oth	Oropetium thomaeum	Monocots	Poales	Poaceae
Cluster20	Trdc7AG073620	Trdc	Triticum turgidum	Monocots	Poales	Poaceae
Cluster20	Trdc7BG070020	Trdc	Triticum turgidum	Monocots	Poales	Poaceae
Cluster20	Zmay100193529	Zmay	Zea mays	Monocots	Poales	Poaceae
Cluster20	Zmay100304070	Zmay	Zea mays	Monocots	Poales	Poaceae
Cluster20	mac_01_19960.1mac	mac	Musa acuminata	Monocots	Zingiberales	Musaceae
Cluster20	Xvis03_208615	Xvis	Xerophyta viscosa	Monocots	Pandanales	Velloziaceae
Cluster21	Zmay100384664	Zmay	Zea mays	Monocots	Poales	Poaceae
Cluster21	osa_LOC_Os11g35390osa	osa	Oryza sativa	Monocots	Poales	Poaceae
Cluster21	oth_20551	oth	Oropetium thomaeum	Monocots	Poales	Poaceae
Cluster22	Zmay103627275	Zmay	Zea mays	Monocots	Poales	Poaceae
Cluster22	osa_LOC_Os02g34630osa	osa	Oryza sativa	Monocots	Poales	Poaceae
Cluster22	Zmay103653624	Zmay	Zea mays	Monocots	Poales	Poaceae
Cluster23	mac_09_09720.1mac	mac	Musa acuminata	Monocots	Zingiberales	Musaceae
Cluster23	Zmay103631936	Zmay	Zea mays	Monocots	Poales	Poaceae
Cluster23	mac_06_33100.1mac	mac	Musa acuminata	Monocots	Zingiberales	Musaceae
Cluster23	osa_LOC_Os07g04700osa	osa	Oryza sativa	Monocots	Poales	Poaceae
Cluster23	oth_22513	oth	Oropetium thomaeum	Monocots	Poales	Poaceae
Cluster24	Zmay103644185	Zmay	Zea mays	Monocots	Poales	Poaceae
Cluster24	Zmay103625811	Zmay	Zea mays	Monocots	Poales	Poaceae
Cluster24	oth_07872	oth	Oropetium thomaeum	Monocots	Poales	Poaceae
Cluster25	mac_05_07140.1mac	mac	Musa acuminata	Monocots	Zingiberales	Musaceae
Cluster25	Zmay103650675	Zmay	Zea mays	Monocots	Poales	Poaceae
Cluster25	osa_LOC_Os01g74590osa	osa	Oryza sativa	Monocots	Poales	Poaceae
Cluster26	cla_006440	cla	Citrullus lanatus	Rosid I/Fabids	Cucurbitales	Cucurbitaceae
Cluster26	nnu_19197	nnu	Nelumbo nucifera	Eudicots	Nymphaeales	Nelumbonaceae
Cluster26	pax_00016g02929	pax	Petunia axillaris	Asterid I/Lamiids	Solanales	Solanaceae
Cluster27	gma_08G290100	gma	Glycine max	Rosid I/Fabids	Fabales	Fabaceae
Cluster27	gma_18G134200	gma	Glycine max	Rosid I/Fabids	Fabales	Fabaceae
Cluster27	mtr_8g063600	mtr	Medicago truncatula	Rosid I/Fabids	Fabales	Fabaceae
Cluster28	gma_09G001500	gma	Glycine max	Rosid I/Fabids	Fabales	Fabaceae
Cluster28	gma_12G241400	gma	Glycine max	Rosid I/Fabids	Fabales	Fabaceae
Cluster28	mtr_4g029540	mtr	Medicago truncatula	Rosid I/Fabids	Fabales	Fabaceae
Cluster29	mac_02_13370.1mac	mac	Musa acuminata	Monocots	Zingiberales	Musaceae
Cluster29	mac_04_31880.1mac	mac	Musa acuminata	Monocots	Zingiberales	Musaceae
Cluster29	mac_04_35890.1mac	mac	Musa acuminata	Monocots	Zingiberales	Musaceae
Cluster30	mac_05_06310.1mac	mac	Musa acuminata	Monocots	Zingiberales	Musaceae
Cluster30	mac_02_21230.1mac	mac	Musa acuminata	Monocots	Zingiberales	Musaceae
Cluster30	mac_07_13590.1mac	mac	Musa acuminata	Monocots	Zingiberales	Musaceae
Cluster31	mac_10_16050.1mac	mac	Musa acuminata	Monocots	Zingiberales	Musaceae
Cluster31	mac_02_22540.1mac	mac	Musa acuminata	Monocots	Zingiberales	Musaceae
Cluster31	mac_06_14470.1mac	mac	Musa acuminata	Monocots	Zingiberales	Musaceae
Cluster32	mac_03_12480.1mac	mac	Musa acuminata	Monocots	Zingiberales	Musaceae
Cluster32	mac_04_26660.1mac	mac	Musa acuminata	Monocots	Zingiberales	Musaceae
Cluster32	mac_07_05650.1mac	mac	Musa acuminata	Monocots	Zingiberales	Musaceae
Cluster33	mac_05_10430.1mac	mac	Musa acuminata	Monocots	Zingiberales	Musaceae
Cluster33	mac_04_31800.1mac	mac	Musa acuminata	Monocots	Zingiberales	Musaceae
Cluster33	mac_04_22930.1mac	mac	Musa acuminata	Monocots	Zingiberales	Musaceae
Cluster34	mac_10_10820.1mac	mac	Musa acuminata	Monocots	Zingiberales	Musaceae
Cluster34	mac_06_08910.1mac	mac	Musa acuminata	Monocots	Zingiberales	Musaceae
Cluster34	mac_05_18420.1mac	mac	Musa acuminata	Monocots	Zingiberales	Musaceae
Cluster35	mac_07_20990.1mac	mac	Musa acuminata	Monocots	Zingiberales	Musaceae
Cluster35	mac_05_25150.1mac	mac	Musa acuminata	Monocots	Zingiberales	Musaceae
Cluster35	mac_06_03570.1mac	mac	Musa acuminata	Monocots	Zingiberales	Musaceae
Cluster36	mac_07_13590.1mac	mac	Musa acuminata	Monocots	Zingiberales	Musaceae
Cluster36	mac_06_16350.1mac	mac	Musa acuminata	Monocots	Zingiberales	Musaceae
Cluster36	mac_10_14150.1mac	mac	Musa acuminata	Monocots	Zingiberales	Musaceae
Cluster37	Ashe001513	Ashe	Apostasia shenzhenica	Monocots	Asparagales	Orchidaceae
Cluster37	mac_09_11200.1mac	mac	Musa acuminata	Monocots	Zingiberales	Musaceae
Cluster37	nnu_03383	nnu	Nelumbo nucifera	Eudicots	Nymphaeales	Nelumbonaceae
Cluster37	peq_07630	peq	Phalaenopsis equestris	Monocots	Asparagales	Orchidaceae
Cluster37	ptr_004G015100	ptr	Populus trichocarpa	Rosid I/Fabids	Malpighiales	Salicaceae
Cluster37	tca_030224	tca	Theobroma cacao	Rosid II/Malvids	Malvales	Malvaceae
Cluster37	Ashe010560	Ashe	Apostasia shenzhenica	Monocots	Asparagales	Orchidaceae
Cluster37	mtr_2g023100	mtr	Medicago truncatula	Rosid I/Fabids	Fabales	Fabaceae
Cluster37	Ashe018770	Ashe	Apostasia shenzhenica	Monocots	Asparagales	Orchidaceae
Cluster37	egr_D01323	egr	Eucalyptus grandis	Rosid II/Malvids	Myrtales	Myrtaceae
Cluster37	vvi_01012725001	vvi	Vitis vinifera	Rosids	Vitales	Vitaceae
Cluster37	mac_10_10210.1mac	mac	Musa acuminata	Monocots	Zingiberales	Musaceae
Cluster38	AlyrAL6G25040	Alyr	Arabidopsis lyrata	Rosid II/Malvids	Brassicales	Brassicaceae
Cluster38	Drydr226S18261	Dryd	Dryas drummondii	Rosid I/Fabids	Rosales	Rosaceae
Cluster38	ath_AT5G14340	ath	Arabidopsis thaliana	Rosid II/Malvids	Brassicales	Brassicaceae
Cluster38	cla_004039	cla	Citrullus lanatus	Rosid I/Fabids	Cucurbitales	Cucurbitaceae
Cluster38	cru_10002556	cru	Capsella rubella	Rosid II/Malvids	Brassicales	Brassicaceae
Cluster38	egr_I01698	egr	Eucalyptus grandis	Rosid II/Malvids	Myrtales	Myrtaceae
Cluster38	egr_J02279	egr	Eucalyptus grandis	Rosid II/Malvids	Myrtales	Myrtaceae
Cluster38	fve_28021	fve	Fragaria vesca	Rosid I/Fabids	Rosales	Rosaceae
Cluster38	gma_05G072600	gma	Glycine max	Rosid I/Fabids	Fabales	Fabaceae
Cluster38	gma_16G063700	gma	Glycine max	Rosid I/Fabids	Fabales	Fabaceae
Cluster38	gma_19G055800	gma	Glycine max	Rosid I/Fabids	Fabales	Fabaceae
Cluster38	nnu_02162	nnu	Nelumbo nucifera	Eudicots	Nymphaeales	Nelumbonaceae
Cluster38	nnu_22072	nnu	Nelumbo nucifera	Eudicots	Nymphaeales	Nelumbonaceae
Cluster38	pax_00420g00240	pax	Petunia axillaris	Asterid I/Lamiids	Solanales	Solanaceae
Cluster38	pbr_012502.1	pbr	Pyrus × bretschneideri	Rosid I/Fabids	Rosales	Rosaceae
Cluster38	pbr_014479.1	pbr	Pyrus × bretschneideri	Rosid I/Fabids	Rosales	Rosaceae
Cluster38	pmu_015564	pmu	Prunus mume	Rosid I/Fabids	Rosales	Rosaceae
Cluster38	ppe_3G299000	ppe	Prunus persica	Rosid I/Fabids	Rosales	Rosaceae
Cluster38	ptr_001G336700	ptr	Populus trichocarpa	Rosid I/Fabids	Malpighiales	Salicaceae
Cluster38	sly_02g093740.2sly	sly	Solanum lycopersicum	Asterid I/Lamiids	Solanales	Solanaceae
Cluster38	stu_00012648	stu	Solanum tuberosum	Asterid I/Lamiids	Solanales	Solanaceae
Cluster38	tca_017051	tca	Theobroma cacao	Rosid II/Malvids	Malvales	Malvaceae
Cluster38	vvi_01003966001	vvi	Vitis vinifera	Rosids	Vitales	Vitaceae
Cluster38	csi_1g041165	csi	Citrus sinensis	Rosid II/Malvids	Sapindales	Rutaceae
Cluster38	mac_05_17720.1mac	mac	Musa acuminata	Monocots	Zingiberales	Musaceae
Cluster38	mac_06_08440.1mac	mac	Musa acuminata	Monocots	Zingiberales	Musaceae
Cluster38	pax_00128g00742	pax	Petunia axillaris	Asterid I/Lamiids	Solanales	Solanaceae
Cluster38	ptr_008G180800	ptr	Populus trichocarpa	Rosid I/Fabids	Malpighiales	Salicaceae
Cluster38	sly_05g014290.2sly	sly	Solanum lycopersicum	Asterid I/Lamiids	Solanales	Solanaceae
Cluster38	stu_00011976	stu	Solanum tuberosum	Asterid I/Lamiids	Solanales	Solanaceae
Cluster38	HanXRQChr08g0207311	HanX	Helianthus annuus	Asterid II/Campanulids	Asterales	Asteraceae
Cluster38	HanXRQChr09g0255631	HanX	Helianthus annuus	Asterid II/Campanulids	Asterales	Asteraceae
Cluster38	HanXRQChr15g0487111	HanX	Helianthus annuus	Asterid II/Campanulids	Asterales	Asteraceae
Cluster38	MaldMD09G1018000	Mald	Malus domestica	Rosid I/Fabids	Rosales	Rosaceae
Cluster38	MaldMD17G1018700	Mald	Malus domestica	Rosid I/Fabids	Rosales	Rosaceae
Cluster38	Rchi112189754	Rchi	Rosa chinensis	Rosid I/Fabids	Rosales	Rosaceae
Cluster38	peq_06390	peq	Phalaenopsis equestris	Monocots	Asparagales	Orchidaceae
Cluster38	atr_scaffold00049.47atr	atr	Amborella trichopoda	Angiosperms	Amborellales	Amborellaceae
Cluster38	pax_00797g00013	pax	Petunia axillaris	Asterid I/Lamiids	Solanales	Solanaceae
Cluster39	pax_00164g00216	pax	Petunia axillaris	Asterid I/Lamiids	Solanales	Solanaceae
Cluster39	sly_05g053150.1sly	sly	Solanum lycopersicum	Asterid I/Lamiids	Solanales	Solanaceae
Cluster39	stu_00027202	stu	Solanum tuberosum	Asterid I/Lamiids	Solanales	Solanaceae
Cluster40	sly_10g008700.1sly	sly	Solanum lycopersicum	Asterid I/Lamiids	Solanales	Solanaceae
Cluster40	pax_00269g00088	pax	Petunia axillaris	Asterid I/Lamiids	Solanales	Solanaceae
Cluster40	stu_00026628	stu	Solanum tuberosum	Asterid I/Lamiids	Solanales	Solanaceae
Cluster41	AlyrAL4G20230	Alyr	Arabidopsis lyrata	Rosid II/Malvids	Brassicales	Brassicaceae
Cluster41	ath_AT2G26950	ath	Arabidopsis thaliana	Rosid II/Malvids	Brassicales	Brassicaceae
Cluster41	cru_10025403	cru	Capsella rubella	Rosid II/Malvids	Brassicales	Brassicaceae
Cluster41	ptr_001G224500	ptr	Populus trichocarpa	Rosid I/Fabids	Malpighiales	Salicaceae
Cluster41	tca_041010	tca	Theobroma cacao	Rosid II/Malvids	Malvales	Malvaceae
Cluster41	tha_Th2v07732	tha	Tarenaya hassleriana	Rosid II/Malvids	Brassicales	Cleomaceae
Cluster41	tha_Th2v24465	tha	Tarenaya hassleriana	Rosid II/Malvids	Brassicales	Cleomaceae
Cluster41	AlyrAL4G20250	Alyr	Arabidopsis lyrata	Rosid II/Malvids	Brassicales	Brassicaceae
Cluster41	gma_13G073400	gma	Glycine max	Rosid I/Fabids	Fabales	Fabaceae
Cluster41	gma_14G039200	gma	Glycine max	Rosid I/Fabids	Fabales	Fabaceae
Cluster41	mtr_5g088080	mtr	Medicago truncatula	Rosid I/Fabids	Fabales	Fabaceae
Cluster41	mtr_5g088610	mtr	Medicago truncatula	Rosid I/Fabids	Fabales	Fabaceae
Cluster41	AlyrAL4G27850	Alyr	Arabidopsis lyrata	Rosid II/Malvids	Brassicales	Brassicaceae
Cluster41	ath_AT2G32460	ath	Arabidopsis thaliana	Rosid II/Malvids	Brassicales	Brassicaceae
Cluster41	cla_007663	cla	Citrullus lanatus	Rosid I/Fabids	Cucurbitales	Cucurbitaceae
Cluster41	cru_10025227	cru	Capsella rubella	Rosid II/Malvids	Brassicales	Brassicaceae
Cluster41	csi_1g039708	csi	Citrus sinensis	Rosid II/Malvids	Sapindales	Rutaceae
Cluster41	egr_A01122	egr	Eucalyptus grandis	Rosid II/Malvids	Myrtales	Myrtaceae
Cluster41	fve_23946	fve	Fragaria vesca	Rosid I/Fabids	Rosales	Rosaceae
Cluster41	gma_12G193300	gma	Glycine max	Rosid I/Fabids	Fabales	Fabaceae
Cluster41	gma_13G309200	gma	Glycine max	Rosid I/Fabids	Fabales	Fabaceae
Cluster41	mtr_2g088170	mtr	Medicago truncatula	Rosid I/Fabids	Fabales	Fabaceae
Cluster41	nnu_15849	nnu	Nelumbo nucifera	Eudicots	Nymphaeales	Nelumbonaceae
Cluster41	pax_00007g00823	pax	Petunia axillaris	Asterid I/Lamiids	Solanales	Solanaceae
Cluster41	pbr_018111.1	pbr	Pyrus × bretschneideri	Rosid I/Fabids	Rosales	Rosaceae
Cluster41	pmu_015094	pmu	Prunus mume	Rosid I/Fabids	Rosales	Rosaceae
Cluster41	ppe_3G216600	ppe	Prunus persica	Rosid I/Fabids	Rosales	Rosaceae
Cluster41	ptr_002G228700	ptr	Populus trichocarpa	Rosid I/Fabids	Malpighiales	Salicaceae
Cluster41	sly_07g052300.2sly	sly	Solanum lycopersicum	Asterid I/Lamiids	Solanales	Solanaceae
Cluster41	sly_12g005890.1sly	sly	Solanum lycopersicum	Asterid I/Lamiids	Solanales	Solanaceae
Cluster41	tha_Th2v27133	tha	Tarenaya hassleriana	Rosid II/Malvids	Brassicales	Cleomaceae
Cluster41	vvi_01030434001	vvi	Vitis vinifera	Rosids	Vitales	Vitaceae
Cluster41	AlyrAL7G25910	Alyr	Arabidopsis lyrata	Rosid II/Malvids	Brassicales	Brassicaceae
Cluster41	AlyrAL8G30510	Alyr	Arabidopsis lyrata	Rosid II/Malvids	Brassicales	Brassicaceae
Cluster41	Ashe001506	Ashe	Apostasia shenzhenica	Monocots	Asparagales	Orchidaceae
Cluster41	Drydr64S23530	Dryd	Dryas drummondii	Rosid I/Fabids	Rosales	Rosaceae
Cluster41	MaldMD09G1109900	Mald	Malus domestica	Rosid I/Fabids	Rosales	Rosaceae
Cluster41	MaldMD11G1215600	Mald	Malus domestica	Rosid I/Fabids	Rosales	Rosaceae
Cluster41	Rchi112185002	Rchi	Rosa chinensis	Rosid I/Fabids	Rosales	Rosaceae
Cluster41	ath_AT4G26930	ath	Arabidopsis thaliana	Rosid II/Malvids	Brassicales	Brassicaceae
Cluster41	ath_AT5G55020	ath	Arabidopsis thaliana	Rosid II/Malvids	Brassicales	Brassicaceae
Cluster41	cla_005321	cla	Citrullus lanatus	Rosid I/Fabids	Cucurbitales	Cucurbitaceae
Cluster41	cru_10026070	cru	Capsella rubella	Rosid II/Malvids	Brassicales	Brassicaceae
Cluster41	csi_1g046419	csi	Citrus sinensis	Rosid II/Malvids	Sapindales	Rutaceae
Cluster41	egr_F03475	egr	Eucalyptus grandis	Rosid II/Malvids	Myrtales	Myrtaceae
Cluster41	fve_03321	fve	Fragaria vesca	Rosid I/Fabids	Rosales	Rosaceae
Cluster41	gma_08G317300	gma	Glycine max	Rosid I/Fabids	Fabales	Fabaceae
Cluster41	gma_18G095600	gma	Glycine max	Rosid I/Fabids	Fabales	Fabaceae
Cluster41	mac_07_00270.1mac	mac	Musa acuminata	Monocots	Zingiberales	Musaceae
Cluster41	mtr_3g052430	mtr	Medicago truncatula	Rosid I/Fabids	Fabales	Fabaceae
Cluster41	osa_LOC_Os06g46560osa	osa	Oryza sativa	Monocots	Poales	Poaceae
Cluster41	oth_15580	oth	Oropetium thomaeum	Monocots	Poales	Poaceae
Cluster41	ppe_4G215500	ppe	Prunus persica	Rosid I/Fabids	Rosales	Rosaceae
Cluster41	tca_030853	tca	Theobroma cacao	Rosid II/Malvids	Malvales	Malvaceae
Cluster41	tha_Th2v05485	tha	Tarenaya hassleriana	Rosid II/Malvids	Brassicales	Cleomaceae
Cluster41	tha_Th2v09423	tha	Tarenaya hassleriana	Rosid II/Malvids	Brassicales	Cleomaceae
Cluster41	vvi_01037667001	vvi	Vitis vinifera	Rosids	Vitales	Vitaceae
Cluster41	pbr_021193.1	pbr	Pyrus × bretschneideri	Rosid I/Fabids	Rosales	Rosaceae
Cluster41	Rchi112203700	Rchi	Rosa chinensis	Rosid I/Fabids	Rosales	Rosaceae
Cluster41	nnu_03362	nnu	Nelumbo nucifera	Eudicots	Nymphaeales	Nelumbonaceae
Cluster41	pmu_011812	pmu	Prunus mume	Rosid I/Fabids	Rosales	Rosaceae
Cluster41	Xvis03_207363	Xvis	Xerophyta viscosa	Monocots	Pandanales	Velloziaceae
Cluster41	mac_02_15770.1mac	mac	Musa acuminata	Monocots	Zingiberales	Musaceae
Cluster41	mac_04_34300.1mac	mac	Musa acuminata	Monocots	Zingiberales	Musaceae
Cluster41	peq_07637	peq	Phalaenopsis equestris	Monocots	Asparagales	Orchidaceae
Cluster41	Ashe010558	Ashe	Apostasia shenzhenica	Monocots	Asparagales	Orchidaceae
Cluster41	stu_00013897	stu	Solanum tuberosum	Asterid I/Lamiids	Solanales	Solanaceae
Cluster41	tca_044611	tca	Theobroma cacao	Rosid II/Malvids	Malvales	Malvaceae
Cluster41	HanXRQChr04g0127391	HanX	Helianthus annuus	Asterid II/Campanulids	Asterales	Asteraceae
Cluster41	atr_scaffold00037.85atr	atr	Amborella trichopoda	Angiosperms	Amborellales	Amborellaceae
Cluster41	bvu_Bv_000790_ezhe	bvu	Beta vulgaris	Eudicots	Caryophyllales	Asteraceae
Cluster41	HanXRQChr16g0506481	HanX	Helianthus annuus	Asterid II/Campanulids	Asterales	Asteraceae
Cluster41	stu_00028949	stu	Solanum tuberosum	Asterid I/Lamiids	Solanales	Solanaceae
Cluster41	Trdc7AG063770	Trdc	Triticum turgidum	Monocots	Poales	Poaceae
Cluster41	tca_011907	tca	Theobroma cacao	Rosid II/Malvids	Malvales	Malvaceae
Cluster41	Trdc1AG045760	Trdc	Triticum turgidum	Monocots	Poales	Poaceae
Cluster41	Trdc1BG051830	Trdc	Triticum turgidum	Monocots	Poales	Poaceae
Cluster41	Trdc3AG048460	Trdc	Triticum turgidum	Monocots	Poales	Poaceae
Cluster41	Trdc3BG054490	Trdc	Triticum turgidum	Monocots	Poales	Poaceae
Cluster41	Zmay100191731	Zmay	Zea mays	Monocots	Poales	Poaceae
Cluster41	Zmay100285651	Zmay	Zea mays	Monocots	Poales	Poaceae
Cluster41	mac_10_29290.1mac	mac	Musa acuminata	Monocots	Zingiberales	Musaceae
Cluster41	osa_LOC_Os01g59660osa	osa	Oryza sativa	Monocots	Poales	Poaceae
Cluster41	osa_LOC_Os05g41166osa	osa	Oryza sativa	Monocots	Poales	Poaceae
Cluster41	oth_18649	oth	Oropetium thomaeum	Monocots	Poales	Poaceae
Cluster41	ptr_009G018700	ptr	Populus trichocarpa	Rosid I/Fabids	Malpighiales	Salicaceae
Cluster41	mac_07_23060.1mac	mac	Musa acuminata	Monocots	Zingiberales	Musaceae
Cluster41	mac_07_02470.1mac	mac	Musa acuminata	Monocots	Zingiberales	Musaceae
Cluster41	Zmay100272446	Zmay	Zea mays	Monocots	Poales	Poaceae
Cluster41	Zmay103629636	Zmay	Zea mays	Monocots	Poales	Poaceae
Cluster41	Xvis03_202783	Xvis	Xerophyta viscosa	Monocots	Pandanales	Velloziaceae
Cluster41	Xvis03_217099	Xvis	Xerophyta viscosa	Monocots	Pandanales	Velloziaceae
Cluster41	vvi_01037362001	vvi	Vitis vinifera	Rosids	Vitales	Vitaceae
Cluster41	sly_01g009070.2sly	sly	Solanum lycopersicum	Asterid I/Lamiids	Solanales	Solanaceae
Cluster41	stu_00022689	stu	Solanum tuberosum	Asterid I/Lamiids	Solanales	Solanaceae
Cluster41	Zmay100274206	Zmay	Zea mays	Monocots	Poales	Poaceae
Cluster41	sly_06g073640.2sly	sly	Solanum lycopersicum	Asterid I/Lamiids	Solanales	Solanaceae
Cluster41	stu_00005918	stu	Solanum tuberosum	Asterid I/Lamiids	Solanales	Solanaceae
Cluster41	bvu_Bv4_074370_ygxg	bvu	Beta vulgaris	Eudicots	Caryophyllales	Asteraceae
Cluster41	gma_20G047600	gma	Glycine max	Rosid I/Fabids	Fabales	Fabaceae
Cluster41	pax_00047g01824	pax	Petunia axillaris	Asterid I/Lamiids	Solanales	Solanaceae
Cluster41	mac_04_30160.1mac	mac	Musa acuminata	Monocots	Zingiberales	Musaceae
Cluster41	pax_00342g00113	pax	Petunia axillaris	Asterid I/Lamiids	Solanales	Solanaceae
Cluster41	pax_00526g00820	pax	Petunia axillaris	Asterid I/Lamiids	Solanales	Solanaceae
Cluster41	pax_00978g00214	pax	Petunia axillaris	Asterid I/Lamiids	Solanales	Solanaceae
Cluster41	sly_11g072060.1sly	sly	Solanum lycopersicum	Asterid I/Lamiids	Solanales	Solanaceae
Cluster41	stu_00027418	stu	Solanum tuberosum	Asterid I/Lamiids	Solanales	Solanaceae
Cluster42	cla_012155	cla	Citrullus lanatus	Rosid I/Fabids	Cucurbitales	Cucurbitaceae
Cluster42	sly_10g081490.1sly	sly	Solanum lycopersicum	Asterid I/Lamiids	Solanales	Solanaceae
Cluster42	stu_00028125	stu	Solanum tuberosum	Asterid I/Lamiids	Solanales	Solanaceae
Cluster42	pax_00575g00016	pax	Petunia axillaris	Asterid I/Lamiids	Solanales	Solanaceae
Cluster43	sly_12g096200.1sly	sly	Solanum lycopersicum	Asterid I/Lamiids	Solanales	Solanaceae
Cluster43	pax_00876g00221	pax	Petunia axillaris	Asterid I/Lamiids	Solanales	Solanaceae
Cluster43	sly_08g005870.1sly	sly	Solanum lycopersicum	Asterid I/Lamiids	Solanales	Solanaceae
Cluster44	AlyrAL3G25450	Alyr	Arabidopsis lyrata	Rosid II/Malvids	Brassicales	Brassicaceae
Cluster44	Drydr285S09844	Dryd	Dryas drummondii	Rosid I/Fabids	Rosales	Rosaceae
Cluster44	ath_AT3G13540	ath	Arabidopsis thaliana	Rosid II/Malvids	Brassicales	Brassicaceae
Cluster44	bvu_Bv4_071040_cjuq	bvu	Beta vulgaris	Eudicots	Caryophyllales	Asteraceae
Cluster44	cru_10014443	cru	Capsella rubella	Rosid II/Malvids	Brassicales	Brassicaceae
Cluster44	csi_1g040726	csi	Citrus sinensis	Rosid II/Malvids	Sapindales	Rutaceae
Cluster44	egr_B03606	egr	Eucalyptus grandis	Rosid II/Malvids	Myrtales	Myrtaceae
Cluster44	nnu_03019	nnu	Nelumbo nucifera	Eudicots	Nymphaeales	Nelumbonaceae
Cluster44	nnu_23598	nnu	Nelumbo nucifera	Eudicots	Nymphaeales	Nelumbonaceae
Cluster44	pbr_000749.2	pbr	Pyrus × bretschneideri	Rosid I/Fabids	Rosales	Rosaceae
Cluster44	pbr_003370.1	pbr	Pyrus × bretschneideri	Rosid I/Fabids	Rosales	Rosaceae
Cluster44	ppe_6G004700	ppe	Prunus persica	Rosid I/Fabids	Rosales	Rosaceae
Cluster44	ptr_001G005100	ptr	Populus trichocarpa	Rosid I/Fabids	Malpighiales	Salicaceae
Cluster44	ptr_003G219900	ptr	Populus trichocarpa	Rosid I/Fabids	Malpighiales	Salicaceae
Cluster44	sly_01g005660.1sly	sly	Solanum lycopersicum	Asterid I/Lamiids	Solanales	Solanaceae
Cluster44	tha_Th2v00984	tha	Tarenaya hassleriana	Rosid II/Malvids	Brassicales	Cleomaceae
Cluster44	vvi_01025452001	vvi	Vitis vinifera	Rosids	Vitales	Vitaceae
Cluster44	HanXRQChr02g0057061	HanX	Helianthus annuus	Asterid II/Campanulids	Asterales	Asteraceae
Cluster44	MaldMD11G1006500	Mald	Malus domestica	Rosid I/Fabids	Rosales	Rosaceae
Cluster44	Rchi112202422	Rchi	Rosa chinensis	Rosid I/Fabids	Rosales	Rosaceae
Cluster44	atr_scaffold00068.74atr	atr	Amborella trichopoda	Angiosperms	Amborellales	Amborellaceae
Cluster44	csi_1g036215	csi	Citrus sinensis	Rosid II/Malvids	Sapindales	Rutaceae
Cluster44	fve_24821	fve	Fragaria vesca	Rosid I/Fabids	Rosales	Rosaceae
Cluster44	mtr_3g083540	mtr	Medicago truncatula	Rosid I/Fabids	Fabales	Fabaceae
Cluster44	pax_00349g00057	pax	Petunia axillaris	Asterid I/Lamiids	Solanales	Solanaceae
Cluster44	ptr_013G056400	ptr	Populus trichocarpa	Rosid I/Fabids	Malpighiales	Salicaceae
Cluster44	ptr_019G036300	ptr	Populus trichocarpa	Rosid I/Fabids	Malpighiales	Salicaceae
Cluster44	vvi_01033418001	vvi	Vitis vinifera	Rosids	Vitales	Vitaceae
Cluster44	MaldMD11G1007500	Mald	Malus domestica	Rosid I/Fabids	Rosales	Rosaceae
Cluster44	egr_A02110	egr	Eucalyptus grandis	Rosid II/Malvids	Myrtales	Myrtaceae
Cluster44	tca_025910	tca	Theobroma cacao	Rosid II/Malvids	Malvales	Malvaceae
Cluster44	egr_K01504	egr	Eucalyptus grandis	Rosid II/Malvids	Myrtales	Myrtaceae
Cluster44	ptr_019G036400	ptr	Populus trichocarpa	Rosid I/Fabids	Malpighiales	Salicaceae
Cluster45	AlyrAL3G26060	Alyr	Arabidopsis lyrata	Rosid II/Malvids	Brassicales	Brassicaceae
Cluster45	HanXRQChr04g0094951	HanX	Helianthus annuus	Asterid II/Campanulids	Asterales	Asteraceae
Cluster45	Rchi112184685	Rchi	Rosa chinensis	Rosid I/Fabids	Rosales	Rosaceae
Cluster45	ath_AT3G13890	ath	Arabidopsis thaliana	Rosid II/Malvids	Brassicales	Brassicaceae
Cluster45	bvu_Bv7_170440_ahzs	bvu	Beta vulgaris	Eudicots	Caryophyllales	Asteraceae
Cluster45	cru_10015767	cru	Capsella rubella	Rosid II/Malvids	Brassicales	Brassicaceae
Cluster45	csi_1g043612	csi	Citrus sinensis	Rosid II/Malvids	Sapindales	Rutaceae
Cluster45	egr_F03143	egr	Eucalyptus grandis	Rosid II/Malvids	Myrtales	Myrtaceae
Cluster45	fve_06920	fve	Fragaria vesca	Rosid I/Fabids	Rosales	Rosaceae
Cluster45	gma_07G008500	gma	Glycine max	Rosid I/Fabids	Fabales	Fabaceae
Cluster45	gma_08G191500	gma	Glycine max	Rosid I/Fabids	Fabales	Fabaceae
Cluster45	gma_15G025500	gma	Glycine max	Rosid I/Fabids	Fabales	Fabaceae
Cluster45	mtr_2g099740	mtr	Medicago truncatula	Rosid I/Fabids	Fabales	Fabaceae
Cluster45	nnu_11927	nnu	Nelumbo nucifera	Eudicots	Nymphaeales	Nelumbonaceae
Cluster45	nnu_20943	nnu	Nelumbo nucifera	Eudicots	Nymphaeales	Nelumbonaceae
Cluster45	pax_00038g01640	pax	Petunia axillaris	Asterid I/Lamiids	Solanales	Solanaceae
Cluster45	pbr_015283.1	pbr	Pyrus × bretschneideri	Rosid I/Fabids	Rosales	Rosaceae
Cluster45	pbr_032003.1	pbr	Pyrus × bretschneideri	Rosid I/Fabids	Rosales	Rosaceae
Cluster45	pmu_013322	pmu	Prunus mume	Rosid I/Fabids	Rosales	Rosaceae
Cluster45	ppe_3G046900	ppe	Prunus persica	Rosid I/Fabids	Rosales	Rosaceae
Cluster45	ptr_001G197000	ptr	Populus trichocarpa	Rosid I/Fabids	Malpighiales	Salicaceae
Cluster45	sly_03g121740.1sly	sly	Solanum lycopersicum	Asterid I/Lamiids	Solanales	Solanaceae
Cluster45	stu_00037038	stu	Solanum tuberosum	Asterid I/Lamiids	Solanales	Solanaceae
Cluster45	tca_029065	tca	Theobroma cacao	Rosid II/Malvids	Malvales	Malvaceae
Cluster45	tha_Th2v00958	tha	Tarenaya hassleriana	Rosid II/Malvids	Brassicales	Cleomaceae
Cluster45	vvi_01016800001	vvi	Vitis vinifera	Rosids	Vitales	Vitaceae
Cluster45	HanXRQChr02g0031741	HanX	Helianthus annuus	Asterid II/Campanulids	Asterales	Asteraceae
Cluster45	MaldMD09G1191100	Mald	Malus domestica	Rosid I/Fabids	Rosales	Rosaceae
Cluster45	MaldMD17G1173700	Mald	Malus domestica	Rosid I/Fabids	Rosales	Rosaceae
Cluster45	cla_012590	cla	Citrullus lanatus	Rosid I/Fabids	Cucurbitales	Cucurbitaceae
Cluster45	osa_LOC_Os01g51260osa	osa	Oryza sativa	Monocots	Poales	Poaceae
Cluster45	oth_25753	oth	Oropetium thomaeum	Monocots	Poales	Poaceae
Cluster45	pbr_026146.1	pbr	Pyrus × bretschneideri	Rosid I/Fabids	Rosales	Rosaceae
Cluster45	atr_scaffold00036.42atr	atr	Amborella trichopoda	Angiosperms	Amborellales	Amborellaceae
Cluster45	tha_Th2v26104	tha	Tarenaya hassleriana	Rosid II/Malvids	Brassicales	Cleomaceae
Cluster45	Trdc3AG037630	Trdc	Triticum turgidum	Monocots	Poales	Poaceae
Cluster45	Trdc3BG042020	Trdc	Triticum turgidum	Monocots	Poales	Poaceae
Cluster45	Zmay100281948	Zmay	Zea mays	Monocots	Poales	Poaceae
Cluster45	mac_06_37660.1mac	mac	Musa acuminata	Monocots	Zingiberales	Musaceae
Cluster45	Xvis03_206137	Xvis	Xerophyta viscosa	Monocots	Pandanales	Velloziaceae
Cluster45	pbr_002213.1	pbr	Pyrus × bretschneideri	Rosid I/Fabids	Rosales	Rosaceae
Cluster46	pmu_026943	pmu	Prunus mume	Rosid I/Fabids	Rosales	Rosaceae
Cluster46	ppe_7G186200	ppe	Prunus persica	Rosid I/Fabids	Rosales	Rosaceae
Cluster46	ptr_007G064600	ptr	Populus trichocarpa	Rosid I/Fabids	Malpighiales	Salicaceae
Cluster47	ptr_006G221800	ptr	Populus trichocarpa	Rosid I/Fabids	Malpighiales	Salicaceae
Cluster47	ppe_7G201700	ppe	Prunus persica	Rosid I/Fabids	Rosales	Rosaceae
Cluster47	ppe_1G405300	ppe	Prunus persica	Rosid I/Fabids	Rosales	Rosaceae
Cluster48	AlyrAL7G35480	Alyr	Arabidopsis lyrata	Rosid II/Malvids	Brassicales	Brassicaceae
Cluster48	ath_AT4G18770	ath	Arabidopsis thaliana	Rosid II/Malvids	Brassicales	Brassicaceae
Cluster48	cru_10006734	cru	Capsella rubella	Rosid II/Malvids	Brassicales	Brassicaceae
Cluster48	tha_Th2v27763	tha	Tarenaya hassleriana	Rosid II/Malvids	Brassicales	Cleomaceae
Cluster49	ath_AT4G05100	ath	Arabidopsis thaliana	Rosid II/Malvids	Brassicales	Brassicaceae
Cluster49	AlyrAL8G31690	Alyr	Arabidopsis lyrata	Rosid II/Malvids	Brassicales	Brassicaceae
Cluster49	bvu_Bv4_091180_ntuh	bvu	Beta vulgaris	Eudicots	Caryophyllales	Asteraceae
Cluster49	cla_004450	cla	Citrullus lanatus	Rosid I/Fabids	Cucurbitales	Cucurbitaceae
Cluster49	egr_F03656	egr	Eucalyptus grandis	Rosid II/Malvids	Myrtales	Myrtaceae
Cluster49	fve_01457	fve	Fragaria vesca	Rosid I/Fabids	Rosales	Rosaceae
Cluster49	gma_18G071600	gma	Glycine max	Rosid I/Fabids	Fabales	Fabaceae
Cluster49	pbr_003240.1	pbr	Pyrus × bretschneideri	Rosid I/Fabids	Rosales	Rosaceae
Cluster49	pmu_000420	pmu	Prunus mume	Rosid I/Fabids	Rosales	Rosaceae
Cluster49	ppe_6G032800	ppe	Prunus persica	Rosid I/Fabids	Rosales	Rosaceae
Cluster49	ptr_001G470500	ptr	Populus trichocarpa	Rosid I/Fabids	Malpighiales	Salicaceae
Cluster49	ptr_011G167600	ptr	Populus trichocarpa	Rosid I/Fabids	Malpighiales	Salicaceae
Cluster49	sly_10g005760.1sly	sly	Solanum lycopersicum	Asterid I/Lamiids	Solanales	Solanaceae
Cluster49	stu_00008687	stu	Solanum tuberosum	Asterid I/Lamiids	Solanales	Solanaceae
Cluster49	tca_030529	tca	Theobroma cacao	Rosid II/Malvids	Malvales	Malvaceae
Cluster49	tha_Th2v05518	tha	Tarenaya hassleriana	Rosid II/Malvids	Brassicales	Cleomaceae
Cluster49	AlyrAL8G31740	Alyr	Arabidopsis lyrata	Rosid II/Malvids	Brassicales	Brassicaceae
Cluster49	ath_AT5G56110	ath	Arabidopsis thaliana	Rosid II/Malvids	Brassicales	Brassicaceae
Cluster49	cru_10027619	cru	Capsella rubella	Rosid II/Malvids	Brassicales	Brassicaceae
Cluster49	Ashe013135	Ashe	Apostasia shenzhenica	Monocots	Asparagales	Orchidaceae
Cluster49	Drydr285S09787	Dryd	Dryas drummondii	Rosid I/Fabids	Rosales	Rosaceae
Cluster49	nnu_21705	nnu	Nelumbo nucifera	Eudicots	Nymphaeales	Nelumbonaceae
Cluster49	vvi_01014770001	vvi	Vitis vinifera	Rosids	Vitales	Vitaceae
Cluster49	HanXRQChr05g0160171	HanX	Helianthus annuus	Asterid II/Campanulids	Asterales	Asteraceae
Cluster49	MaldMD03G1040500	Mald	Malus domestica	Rosid I/Fabids	Rosales	Rosaceae
Cluster49	MaldMD11G1041900	Mald	Malus domestica	Rosid I/Fabids	Rosales	Rosaceae
Cluster49	mtr_3g461490	mtr	Medicago truncatula	Rosid I/Fabids	Fabales	Fabaceae
Cluster49	gma_08G336500	gma	Glycine max	Rosid I/Fabids	Fabales	Fabaceae
Cluster49	Rchi112164693	Rchi	Rosa chinensis	Rosid I/Fabids	Rosales	Rosaceae
Cluster50	AlyrAL3G45500	Alyr	Arabidopsis lyrata	Rosid II/Malvids	Brassicales	Brassicaceae
Cluster50	ptr_005G063200	ptr	Populus trichocarpa	Rosid I/Fabids	Malpighiales	Salicaceae
Cluster50	ptr_007G106100	ptr	Populus trichocarpa	Rosid I/Fabids	Malpighiales	Salicaceae
Cluster50	tca_001496	tca	Theobroma cacao	Rosid II/Malvids	Malvales	Malvaceae
Cluster50	tha_Th2v02587	tha	Tarenaya hassleriana	Rosid II/Malvids	Brassicales	Cleomaceae
Cluster50	tha_Th2v02663	tha	Tarenaya hassleriana	Rosid II/Malvids	Brassicales	Cleomaceae
Cluster50	tha_Th2v11962	tha	Tarenaya hassleriana	Rosid II/Malvids	Brassicales	Cleomaceae
Cluster50	vvi_01026481001	vvi	Vitis vinifera	Rosids	Vitales	Vitaceae
Cluster50	AlyrAL7G18120	Alyr	Arabidopsis lyrata	Rosid II/Malvids	Brassicales	Brassicaceae
Cluster50	ath_AT4G33450	ath	Arabidopsis thaliana	Rosid II/Malvids	Brassicales	Brassicaceae
Cluster50	cru_10006783	cru	Capsella rubella	Rosid II/Malvids	Brassicales	Brassicaceae
Cluster50	Ashe000356	Ashe	Apostasia shenzhenica	Monocots	Asparagales	Orchidaceae
Cluster50	Xvis03_214661	Xvis	Xerophyta viscosa	Monocots	Pandanales	Velloziaceae
Cluster50	Xvis03_214761	Xvis	Xerophyta viscosa	Monocots	Pandanales	Velloziaceae
Cluster50	csi_1g020106	csi	Citrus sinensis	Rosid II/Malvids	Sapindales	Rutaceae
Cluster50	egr_F02756	egr	Eucalyptus grandis	Rosid II/Malvids	Myrtales	Myrtaceae
Cluster50	mac_06_19030.1mac	mac	Musa acuminata	Monocots	Zingiberales	Musaceae
Cluster50	mac_09_08140.1mac	mac	Musa acuminata	Monocots	Zingiberales	Musaceae
Cluster50	mac_10_11100.1mac	mac	Musa acuminata	Monocots	Zingiberales	Musaceae
Cluster50	nnu_07950	nnu	Nelumbo nucifera	Eudicots	Nymphaeales	Nelumbonaceae
Cluster50	Drydr25S18762	Dryd	Dryas drummondii	Rosid I/Fabids	Rosales	Rosaceae
Cluster50	cla_013871	cla	Citrullus lanatus	Rosid I/Fabids	Cucurbitales	Cucurbitaceae
Cluster50	egr_F04277	egr	Eucalyptus grandis	Rosid II/Malvids	Myrtales	Myrtaceae
Cluster50	fve_01013	fve	Fragaria vesca	Rosid I/Fabids	Rosales	Rosaceae
Cluster50	gma_04G242200	gma	Glycine max	Rosid I/Fabids	Fabales	Fabaceae
Cluster50	gma_06G121200	gma	Glycine max	Rosid I/Fabids	Fabales	Fabaceae
Cluster50	gma_14G119000	gma	Glycine max	Rosid I/Fabids	Fabales	Fabaceae
Cluster50	mtr_3g089045	mtr	Medicago truncatula	Rosid I/Fabids	Fabales	Fabaceae
Cluster50	nnu_11311	nnu	Nelumbo nucifera	Eudicots	Nymphaeales	Nelumbonaceae
Cluster50	pax_00066g01813	pax	Petunia axillaris	Asterid I/Lamiids	Solanales	Solanaceae
Cluster50	pbr_010042.1	pbr	Pyrus × bretschneideri	Rosid I/Fabids	Rosales	Rosaceae
Cluster50	pbr_039365.1	pbr	Pyrus × bretschneideri	Rosid I/Fabids	Rosales	Rosaceae
Cluster50	pmu_022705	pmu	Prunus mume	Rosid I/Fabids	Rosales	Rosaceae
Cluster50	ppe_8G016100	ppe	Prunus persica	Rosid I/Fabids	Rosales	Rosaceae
Cluster50	ptr_002G073500	ptr	Populus trichocarpa	Rosid I/Fabids	Malpighiales	Salicaceae
Cluster50	ptr_005G186400	ptr	Populus trichocarpa	Rosid I/Fabids	Malpighiales	Salicaceae
Cluster50	sly_04g064540.2sly	sly	Solanum lycopersicum	Asterid I/Lamiids	Solanales	Solanaceae
Cluster50	stu_00024822	stu	Solanum tuberosum	Asterid I/Lamiids	Solanales	Solanaceae
Cluster50	tca_035359	tca	Theobroma cacao	Rosid II/Malvids	Malvales	Malvaceae
Cluster50	vvi_01010006001	vvi	Vitis vinifera	Rosids	Vitales	Vitaceae
Cluster50	MaldMD05G1011100	Mald	Malus domestica	Rosid I/Fabids	Rosales	Rosaceae
Cluster50	MaldMD10G1010900	Mald	Malus domestica	Rosid I/Fabids	Rosales	Rosaceae
Cluster50	Rchi112173545	Rchi	Rosa chinensis	Rosid I/Fabids	Rosales	Rosaceae
Cluster50	Xvis03_218452	Xvis	Xerophyta viscosa	Monocots	Pandanales	Velloziaceae
Cluster50	Xvis03_222898	Xvis	Xerophyta viscosa	Monocots	Pandanales	Velloziaceae
Cluster50	Zmay100285488	Zmay	Zea mays	Monocots	Poales	Poaceae
Cluster50	cla_007815	cla	Citrullus lanatus	Rosid I/Fabids	Cucurbitales	Cucurbitaceae
Cluster51	AlyrAL3G12400	Alyr	Arabidopsis lyrata	Rosid II/Malvids	Brassicales	Brassicaceae
Cluster51	ath_AT3G02940	ath	Arabidopsis thaliana	Rosid II/Malvids	Brassicales	Brassicaceae
Cluster51	ath_AT5G16770	ath	Arabidopsis thaliana	Rosid II/Malvids	Brassicales	Brassicaceae
Cluster51	bvu_Bv3_049670_hwcc	bvu	Beta vulgaris	Eudicots	Caryophyllales	Asteraceae
Cluster51	cru_10002573	cru	Capsella rubella	Rosid II/Malvids	Brassicales	Brassicaceae
Cluster51	cru_10016434	cru	Capsella rubella	Rosid II/Malvids	Brassicales	Brassicaceae
Cluster51	egr_K00077	egr	Eucalyptus grandis	Rosid II/Malvids	Myrtales	Myrtaceae
Cluster51	fve_12564	fve	Fragaria vesca	Rosid I/Fabids	Rosales	Rosaceae
Cluster51	gma_01G233400	gma	Glycine max	Rosid I/Fabids	Fabales	Fabaceae
Cluster51	gma_11G009400	gma	Glycine max	Rosid I/Fabids	Fabales	Fabaceae
Cluster51	gma_11G108400	gma	Glycine max	Rosid I/Fabids	Fabales	Fabaceae
Cluster51	gma_12G017000	gma	Glycine max	Rosid I/Fabids	Fabales	Fabaceae
Cluster51	mtr_4g478180	mtr	Medicago truncatula	Rosid I/Fabids	Fabales	Fabaceae
Cluster51	nnu_14337	nnu	Nelumbo nucifera	Eudicots	Nymphaeales	Nelumbonaceae
Cluster51	nnu_15357	nnu	Nelumbo nucifera	Eudicots	Nymphaeales	Nelumbonaceae
Cluster51	osa_LOC_Os02g46780osa	osa	Oryza sativa	Monocots	Poales	Poaceae
Cluster51	pax_00516g00673	pax	Petunia axillaris	Asterid I/Lamiids	Solanales	Solanaceae
Cluster51	pbr_013437.1	pbr	Pyrus × bretschneideri	Rosid I/Fabids	Rosales	Rosaceae
Cluster51	pmu_019588	pmu	Prunus mume	Rosid I/Fabids	Rosales	Rosaceae
Cluster51	ppe_2G327700	ppe	Prunus persica	Rosid I/Fabids	Rosales	Rosaceae
Cluster51	ptr_019G050900	ptr	Populus trichocarpa	Rosid I/Fabids	Malpighiales	Salicaceae
Cluster51	sly_04g056310.2sly	sly	Solanum lycopersicum	Asterid I/Lamiids	Solanales	Solanaceae
Cluster51	tca_025488	tca	Theobroma cacao	Rosid II/Malvids	Malvales	Malvaceae
Cluster51	tha_Th2v09101	tha	Tarenaya hassleriana	Rosid II/Malvids	Brassicales	Cleomaceae
Cluster51	vvi_01024353001	vvi	Vitis vinifera	Rosids	Vitales	Vitaceae
Cluster51	AlyrAL7G36760	Alyr	Arabidopsis lyrata	Rosid II/Malvids	Brassicales	Brassicaceae
Cluster51	ath_AT4G17785	ath	Arabidopsis thaliana	Rosid II/Malvids	Brassicales	Brassicaceae
Cluster51	bvu_Bv5_106630_zkef	bvu	Beta vulgaris	Eudicots	Caryophyllales	Asteraceae
Cluster51	cru_10006864	cru	Capsella rubella	Rosid II/Malvids	Brassicales	Brassicaceae
Cluster51	egr_E00261	egr	Eucalyptus grandis	Rosid II/Malvids	Myrtales	Myrtaceae
Cluster51	gma_01G016600	gma	Glycine max	Rosid I/Fabids	Fabales	Fabaceae
Cluster51	gma_09G206200	gma	Glycine max	Rosid I/Fabids	Fabales	Fabaceae
Cluster51	mtr_5g029840	mtr	Medicago truncatula	Rosid I/Fabids	Fabales	Fabaceae
Cluster51	osa_LOC_Os04g50680osa	osa	Oryza sativa	Monocots	Poales	Poaceae
Cluster51	pbr_013860.1	pbr	Pyrus × bretschneideri	Rosid I/Fabids	Rosales	Rosaceae
Cluster51	pmu_023191	pmu	Prunus mume	Rosid I/Fabids	Rosales	Rosaceae
Cluster51	ppe_5G031700	ppe	Prunus persica	Rosid I/Fabids	Rosales	Rosaceae
Cluster51	ptr_001G139900	ptr	Populus trichocarpa	Rosid I/Fabids	Malpighiales	Salicaceae
Cluster51	ptr_003G094200	ptr	Populus trichocarpa	Rosid I/Fabids	Malpighiales	Salicaceae
Cluster51	stu_00017525	stu	Solanum tuberosum	Asterid I/Lamiids	Solanales	Solanaceae
Cluster51	tca_016551	tca	Theobroma cacao	Rosid II/Malvids	Malvales	Malvaceae
Cluster51	tha_Th2v07432	tha	Tarenaya hassleriana	Rosid II/Malvids	Brassicales	Cleomaceae
Cluster51	tha_Th2v10644	tha	Tarenaya hassleriana	Rosid II/Malvids	Brassicales	Cleomaceae
Cluster51	tha_Th2v27184	tha	Tarenaya hassleriana	Rosid II/Malvids	Brassicales	Cleomaceae
Cluster51	vvi_01013126001	vvi	Vitis vinifera	Rosids	Vitales	Vitaceae
Cluster51	Ashe000889	Ashe	Apostasia shenzhenica	Monocots	Asparagales	Orchidaceae
Cluster51	Trdc6AG040720	Trdc	Triticum turgidum	Monocots	Poales	Poaceae
Cluster51	Xvis03_216870	Xvis	Xerophyta viscosa	Monocots	Pandanales	Velloziaceae
Cluster51	Xvis03_219941	Xvis	Xerophyta viscosa	Monocots	Pandanales	Velloziaceae
Cluster51	Zmay100037740	Zmay	Zea mays	Monocots	Poales	Poaceae
Cluster51	Zmay100285029	Zmay	Zea mays	Monocots	Poales	Poaceae
Cluster51	Zmay100285825	Zmay	Zea mays	Monocots	Poales	Poaceae
Cluster51	mac_05_03340.1mac	mac	Musa acuminata	Monocots	Zingiberales	Musaceae
Cluster51	osa_LOC_Os04g50770osa	osa	Oryza sativa	Monocots	Poales	Poaceae
Cluster51	oth_19368	oth	Oropetium thomaeum	Monocots	Poales	Poaceae
Cluster51	peq_05903	peq	Phalaenopsis equestris	Monocots	Asparagales	Orchidaceae
Cluster51	peq_06600	peq	Phalaenopsis equestris	Monocots	Asparagales	Orchidaceae
Cluster51	Ashe000897	Ashe	Apostasia shenzhenica	Monocots	Asparagales	Orchidaceae
Cluster51	Xvis03_206213	Xvis	Xerophyta viscosa	Monocots	Pandanales	Velloziaceae
Cluster51	Xvis03_220067	Xvis	Xerophyta viscosa	Monocots	Pandanales	Velloziaceae
Cluster51	Zmay732760	Zmay	Zea mays	Monocots	Poales	Poaceae
Cluster51	mac_01_18470.1mac	mac	Musa acuminata	Monocots	Zingiberales	Musaceae
Cluster51	mac_05_20320.1mac	mac	Musa acuminata	Monocots	Zingiberales	Musaceae
Cluster51	peq_05918	peq	Phalaenopsis equestris	Monocots	Asparagales	Orchidaceae
Cluster51	peq_07503	peq	Phalaenopsis equestris	Monocots	Asparagales	Orchidaceae
Cluster51	Ashe011508	Ashe	Apostasia shenzhenica	Monocots	Asparagales	Orchidaceae
Cluster51	mac_02_19770.1mac	mac	Musa acuminata	Monocots	Zingiberales	Musaceae
Cluster51	mac_04_33920.1mac	mac	Musa acuminata	Monocots	Zingiberales	Musaceae
Cluster51	Drydr2S07982	Dryd	Dryas drummondii	Rosid I/Fabids	Rosales	Rosaceae
Cluster51	MaldMD01G1237300	Mald	Malus domestica	Rosid I/Fabids	Rosales	Rosaceae
Cluster51	Rchi112172943	Rchi	Rosa chinensis	Rosid I/Fabids	Rosales	Rosaceae
Cluster51	cla_013009	cla	Citrullus lanatus	Rosid I/Fabids	Cucurbitales	Cucurbitaceae
Cluster51	Drydr66S05311	Dryd	Dryas drummondii	Rosid I/Fabids	Rosales	Rosaceae
Cluster51	MaldMD06G1037300	Mald	Malus domestica	Rosid I/Fabids	Rosales	Rosaceae
Cluster51	Rchi112179568	Rchi	Rosa chinensis	Rosid I/Fabids	Rosales	Rosaceae
Cluster51	Trdc2AG063920	Trdc	Triticum turgidum	Monocots	Poales	Poaceae
Cluster51	Trdc2BG068120	Trdc	Triticum turgidum	Monocots	Poales	Poaceae
Cluster51	Trdc4AG067750	Trdc	Triticum turgidum	Monocots	Poales	Poaceae
Cluster51	bvu_Bv5_125450_qcwx	bvu	Beta vulgaris	Eudicots	Caryophyllales	Asteraceae
Cluster51	cla_016229	cla	Citrullus lanatus	Rosid I/Fabids	Cucurbitales	Cucurbitaceae
Cluster51	fve_02214	fve	Fragaria vesca	Rosid I/Fabids	Rosales	Rosaceae
Cluster51	mac_04_19500.1mac	mac	Musa acuminata	Monocots	Zingiberales	Musaceae
Cluster51	pbr_031409.1	pbr	Pyrus × bretschneideri	Rosid I/Fabids	Rosales	Rosaceae
Cluster51	mtr_5g007370	mtr	Medicago truncatula	Rosid I/Fabids	Fabales	Fabaceae
Cluster51	oth_16900	oth	Oropetium thomaeum	Monocots	Poales	Poaceae
Cluster51	MaldMD16G1271400	Mald	Malus domestica	Rosid I/Fabids	Rosales	Rosaceae
Cluster51	pax_00045g00138	pax	Petunia axillaris	Asterid I/Lamiids	Solanales	Solanaceae
Cluster51	sly_08g076700.1sly	sly	Solanum lycopersicum	Asterid I/Lamiids	Solanales	Solanaceae
Cluster51	Trdc2AG063820	Trdc	Triticum turgidum	Monocots	Poales	Poaceae
Cluster51	Trdc2BG067930	Trdc	Triticum turgidum	Monocots	Poales	Poaceae
Cluster51	oth_01559	oth	Oropetium thomaeum	Monocots	Poales	Poaceae
Cluster51	mac_11_21730.1mac	mac	Musa acuminata	Monocots	Zingiberales	Musaceae
Cluster51	oth_01549	oth	Oropetium thomaeum	Monocots	Poales	Poaceae
Cluster51	Trdc7AG002850	Trdc	Triticum turgidum	Monocots	Poales	Poaceae
Cluster51	Zmay103629377	Zmay	Zea mays	Monocots	Poales	Poaceae
Cluster51	Zmay103638172	Zmay	Zea mays	Monocots	Poales	Poaceae
Cluster51	osa_LOC_Os06g02250osa	osa	Oryza sativa	Monocots	Poales	Poaceae
Cluster51	mac_11_16430.1mac	mac	Musa acuminata	Monocots	Zingiberales	Musaceae
Cluster51	mac_03_14020.1mac	mac	Musa acuminata	Monocots	Zingiberales	Musaceae
Cluster51	mac_04_16770.1mac	mac	Musa acuminata	Monocots	Zingiberales	Musaceae
Cluster51	csi_1g039198	csi	Citrus sinensis	Rosid II/Malvids	Sapindales	Rutaceae
Cluster51	pax_00170g01335	pax	Petunia axillaris	Asterid I/Lamiids	Solanales	Solanaceae
Cluster52	AlyrAL1G30310	Alyr	Arabidopsis lyrata	Rosid II/Malvids	Brassicales	Brassicaceae
Cluster52	AlyrAL2G33200	Alyr	Arabidopsis lyrata	Rosid II/Malvids	Brassicales	Brassicaceae
Cluster52	ath_AT1G17950	ath	Arabidopsis thaliana	Rosid II/Malvids	Brassicales	Brassicaceae
Cluster52	ath_AT1G73410	ath	Arabidopsis thaliana	Rosid II/Malvids	Brassicales	Brassicaceae
Cluster52	cru_10012605	cru	Capsella rubella	Rosid II/Malvids	Brassicales	Brassicaceae
Cluster52	cru_10021434	cru	Capsella rubella	Rosid II/Malvids	Brassicales	Brassicaceae
Cluster52	tha_Th2v09948	tha	Tarenaya hassleriana	Rosid II/Malvids	Brassicales	Cleomaceae
Cluster52	egr_K02297	egr	Eucalyptus grandis	Rosid II/Malvids	Myrtales	Myrtaceae
Cluster52	fve_09311	fve	Fragaria vesca	Rosid I/Fabids	Rosales	Rosaceae
Cluster52	gma_09G169300	gma	Glycine max	Rosid I/Fabids	Fabales	Fabaceae
Cluster52	pax_00171g00047	pax	Petunia axillaris	Asterid I/Lamiids	Solanales	Solanaceae
Cluster52	pbr_028319.1	pbr	Pyrus × bretschneideri	Rosid I/Fabids	Rosales	Rosaceae
Cluster52	pmu_025263	pmu	Prunus mume	Rosid I/Fabids	Rosales	Rosaceae
Cluster52	ppe_5G240000	ppe	Prunus persica	Rosid I/Fabids	Rosales	Rosaceae
Cluster52	ptr_012G039400	ptr	Populus trichocarpa	Rosid I/Fabids	Malpighiales	Salicaceae
Cluster52	ptr_015G033600	ptr	Populus trichocarpa	Rosid I/Fabids	Malpighiales	Salicaceae
Cluster52	sly_03g098260.1sly	sly	Solanum lycopersicum	Asterid I/Lamiids	Solanales	Solanaceae
Cluster52	stu_00031044	stu	Solanum tuberosum	Asterid I/Lamiids	Solanales	Solanaceae
Cluster52	tca_013357	tca	Theobroma cacao	Rosid II/Malvids	Malvales	Malvaceae
Cluster52	vvi_01008484001	vvi	Vitis vinifera	Rosids	Vitales	Vitaceae
Cluster52	mac_07_11110.1mac	mac	Musa acuminata	Monocots	Zingiberales	Musaceae
Cluster52	peq_10971	peq	Phalaenopsis equestris	Monocots	Asparagales	Orchidaceae
Cluster52	Drydr192S07855	Dryd	Dryas drummondii	Rosid I/Fabids	Rosales	Rosaceae
Cluster52	MaldMD06G1235300	Mald	Malus domestica	Rosid I/Fabids	Rosales	Rosaceae
Cluster52	MaldMD14G1242300	Mald	Malus domestica	Rosid I/Fabids	Rosales	Rosaceae
Cluster52	Rchi112179560	Rchi	Rosa chinensis	Rosid I/Fabids	Rosales	Rosaceae
Cluster52	Trdc4AG009920	Trdc	Triticum turgidum	Monocots	Poales	Poaceae
Cluster52	Trdc4AG041030	Trdc	Triticum turgidum	Monocots	Poales	Poaceae
Cluster52	Trdc4BG008190	Trdc	Triticum turgidum	Monocots	Poales	Poaceae
Cluster52	Xvis03_202407	Xvis	Xerophyta viscosa	Monocots	Pandanales	Velloziaceae
Cluster52	Zmay103625936	Zmay	Zea mays	Monocots	Poales	Poaceae
Cluster52	atr_scaffold00024.83atr	atr	Amborella trichopoda	Angiosperms	Amborellales	Amborellaceae
Cluster52	cla_018657	cla	Citrullus lanatus	Rosid I/Fabids	Cucurbitales	Cucurbitaceae
Cluster52	gma_16G218900	gma	Glycine max	Rosid I/Fabids	Fabales	Fabaceae
Cluster52	mac_03_07620.1mac	mac	Musa acuminata	Monocots	Zingiberales	Musaceae
Cluster52	mtr_6g074860	mtr	Medicago truncatula	Rosid I/Fabids	Fabales	Fabaceae
Cluster52	oth_07965	oth	Oropetium thomaeum	Monocots	Poales	Poaceae
Cluster52	pbr_033560.1	pbr	Pyrus × bretschneideri	Rosid I/Fabids	Rosales	Rosaceae
Cluster52	Xvis03_211009	Xvis	Xerophyta viscosa	Monocots	Pandanales	Velloziaceae
Cluster52	mac_09_15130.1mac	mac	Musa acuminata	Monocots	Zingiberales	Musaceae
Cluster52	pbr_006626.1	pbr	Pyrus × bretschneideri	Rosid I/Fabids	Rosales	Rosaceae
Cluster52	Trdc4AG009910	Trdc	Triticum turgidum	Monocots	Poales	Poaceae
Cluster52	Trdc4BG040760	Trdc	Triticum turgidum	Monocots	Poales	Poaceae
Cluster52	osa_LOC_Os03g13310osa	osa	Oryza sativa	Monocots	Poales	Poaceae
Cluster52	oth_00632	oth	Oropetium thomaeum	Monocots	Poales	Poaceae
Cluster52	Xvis03_215867	Xvis	Xerophyta viscosa	Monocots	Pandanales	Velloziaceae
Cluster52	Zmay103643927	Zmay	Zea mays	Monocots	Poales	Poaceae
Cluster52	osa_LOC_Os03g51110osa	osa	Oryza sativa	Monocots	Poales	Poaceae
Cluster52	Xvis03_211768	Xvis	Xerophyta viscosa	Monocots	Pandanales	Velloziaceae
Cluster53	Ashe018728	Ashe	Apostasia shenzhenica	Monocots	Asparagales	Orchidaceae
Cluster53	Trdc2AG030640	Trdc	Triticum turgidum	Monocots	Poales	Poaceae
Cluster53	Zmay541734	Zmay	Zea mays	Monocots	Poales	Poaceae
Cluster53	osa_LOC_Os07g31470osa	osa	Oryza sativa	Monocots	Poales	Poaceae
Cluster53	oth_13392	oth	Oropetium thomaeum	Monocots	Poales	Poaceae
Cluster54	Drydr22S18038	Dryd	Dryas drummondii	Rosid I/Fabids	Rosales	Rosaceae
Cluster54	Rchi112185634	Rchi	Rosa chinensis	Rosid I/Fabids	Rosales	Rosaceae
Cluster54	ppe_6G175900	ppe	Prunus persica	Rosid I/Fabids	Rosales	Rosaceae
Cluster54	MaldMD01G1017100	Mald	Malus domestica	Rosid I/Fabids	Rosales	Rosaceae
Cluster54	fve_31413	fve	Fragaria vesca	Rosid I/Fabids	Rosales	Rosaceae
Cluster55	mac_04_08710.1mac	mac	Musa acuminata	Monocots	Zingiberales	Musaceae
Cluster55	Drydr45S12330	Dryd	Dryas drummondii	Rosid I/Fabids	Rosales	Rosaceae
Cluster55	HanXRQChr10g0319501	HanX	Helianthus annuus	Asterid II/Campanulids	Asterales	Asteraceae
Cluster55	Xvis03_211242	Xvis	Xerophyta viscosa	Monocots	Pandanales	Velloziaceae
Cluster55	csi_1g024128	csi	Citrus sinensis	Rosid II/Malvids	Sapindales	Rutaceae
Cluster55	egr_C00865	egr	Eucalyptus grandis	Rosid II/Malvids	Myrtales	Myrtaceae
Cluster55	mac_08_25730.1mac	mac	Musa acuminata	Monocots	Zingiberales	Musaceae
Cluster55	pax_00038g01737	pax	Petunia axillaris	Asterid I/Lamiids	Solanales	Solanaceae
Cluster55	ptr_006G147400	ptr	Populus trichocarpa	Rosid I/Fabids	Malpighiales	Salicaceae
Cluster55	tca_037620	tca	Theobroma cacao	Rosid II/Malvids	Malvales	Malvaceae
Cluster55	vvi_01015170001	vvi	Vitis vinifera	Rosids	Vitales	Vitaceae
Cluster56	Trdc2BG050920	Trdc	Triticum turgidum	Monocots	Poales	Poaceae
Cluster56	Zmay100279834	Zmay	Zea mays	Monocots	Poales	Poaceae
Cluster56	osa_LOC_Os04g39470osa	osa	Oryza sativa	Monocots	Poales	Poaceae
Cluster56	oth_22749	oth	Oropetium thomaeum	Monocots	Poales	Poaceae
Cluster57	Trdc3BG036110	Trdc	Triticum turgidum	Monocots	Poales	Poaceae
Cluster57	Zmay100273130	Zmay	Zea mays	Monocots	Poales	Poaceae
Cluster57	Zmay100274000	Zmay	Zea mays	Monocots	Poales	Poaceae
Cluster57	oth_11876	oth	Oropetium thomaeum	Monocots	Poales	Poaceae
Cluster58	Trdc4BG016240	Trdc	Triticum turgidum	Monocots	Poales	Poaceae
Cluster58	osa_LOC_Os11g10130osa	osa	Oryza sativa	Monocots	Poales	Poaceae
Cluster58	oth_09144	oth	Oropetium thomaeum	Monocots	Poales	Poaceae
Cluster58	Zmay100382901	Zmay	Zea mays	Monocots	Poales	Poaceae
Cluster59	AlyrAL1G36170	Alyr	Arabidopsis lyrata	Rosid II/Malvids	Brassicales	Brassicaceae
Cluster59	AlyrAL6G43010	Alyr	Arabidopsis lyrata	Rosid II/Malvids	Brassicales	Brassicaceae
Cluster59	MaldMD08G1220500	Mald	Malus domestica	Rosid I/Fabids	Rosales	Rosaceae
Cluster59	MaldMD15G1411200	Mald	Malus domestica	Rosid I/Fabids	Rosales	Rosaceae
Cluster59	Rchi112179508	Rchi	Rosa chinensis	Rosid I/Fabids	Rosales	Rosaceae
Cluster59	ath_AT1G22640	ath	Arabidopsis thaliana	Rosid II/Malvids	Brassicales	Brassicaceae
Cluster59	ath_AT4G09460	ath	Arabidopsis thaliana	Rosid II/Malvids	Brassicales	Brassicaceae
Cluster59	bvu_Bv1_001260_iquc	bvu	Beta vulgaris	Eudicots	Caryophyllales	Asteraceae
Cluster59	cru_10001860	cru	Capsella rubella	Rosid II/Malvids	Brassicales	Brassicaceae
Cluster59	cru_10009761	cru	Capsella rubella	Rosid II/Malvids	Brassicales	Brassicaceae
Cluster59	cru_10012451	cru	Capsella rubella	Rosid II/Malvids	Brassicales	Brassicaceae
Cluster59	csi_1g023056	csi	Citrus sinensis	Rosid II/Malvids	Sapindales	Rutaceae
Cluster59	egr_F02583	egr	Eucalyptus grandis	Rosid II/Malvids	Myrtales	Myrtaceae
Cluster59	pax_00391g00621	pax	Petunia axillaris	Asterid I/Lamiids	Solanales	Solanaceae
Cluster59	pbr_000876.1	pbr	Pyrus × bretschneideri	Rosid I/Fabids	Rosales	Rosaceae
Cluster59	pbr_004276.1	pbr	Pyrus × bretschneideri	Rosid I/Fabids	Rosales	Rosaceae
Cluster59	ppe_1G551400	ppe	Prunus persica	Rosid I/Fabids	Rosales	Rosaceae
Cluster59	ptr_013G109300	ptr	Populus trichocarpa	Rosid I/Fabids	Malpighiales	Salicaceae
Cluster59	ptr_019G081500	ptr	Populus trichocarpa	Rosid I/Fabids	Malpighiales	Salicaceae
Cluster59	sly_06g065100.2sly	sly	Solanum lycopersicum	Asterid I/Lamiids	Solanales	Solanaceae
Cluster59	tca_036404	tca	Theobroma cacao	Rosid II/Malvids	Malvales	Malvaceae
Cluster59	tha_Th2v04184	tha	Tarenaya hassleriana	Rosid II/Malvids	Brassicales	Cleomaceae
Cluster59	tha_Th2v04718	tha	Tarenaya hassleriana	Rosid II/Malvids	Brassicales	Cleomaceae
Cluster59	tha_Th2v17154	tha	Tarenaya hassleriana	Rosid II/Malvids	Brassicales	Cleomaceae
Cluster59	tha_Th2v27931	tha	Tarenaya hassleriana	Rosid II/Malvids	Brassicales	Cleomaceae
Cluster59	ath_AT1G35515	ath	Arabidopsis thaliana	Rosid II/Malvids	Brassicales	Brassicaceae
Cluster59	pax_00268g00046	pax	Petunia axillaris	Asterid I/Lamiids	Solanales	Solanaceae
Cluster59	tha_Th2v10945	tha	Tarenaya hassleriana	Rosid II/Malvids	Brassicales	Cleomaceae
Cluster59	Ashe012958	Ashe	Apostasia shenzhenica	Monocots	Asparagales	Orchidaceae
Cluster59	Trdc4AG035020	Trdc	Triticum turgidum	Monocots	Poales	Poaceae
Cluster59	Trdc4BG014980	Trdc	Triticum turgidum	Monocots	Poales	Poaceae
Cluster59	Xvis03_219135	Xvis	Xerophyta viscosa	Monocots	Pandanales	Velloziaceae
Cluster59	mac_10_10820.1mac	mac	Musa acuminata	Monocots	Zingiberales	Musaceae
Cluster59	oth_14889	oth	Oropetium thomaeum	Monocots	Poales	Poaceae
Cluster59	Ashe016068	Ashe	Apostasia shenzhenica	Monocots	Asparagales	Orchidaceae
Cluster59	Trdc1AG040090	Trdc	Triticum turgidum	Monocots	Poales	Poaceae
Cluster59	Trdc1BG045550	Trdc	Triticum turgidum	Monocots	Poales	Poaceae
Cluster59	Trdc3AG055030	Trdc	Triticum turgidum	Monocots	Poales	Poaceae
Cluster59	Trdc3BG061630	Trdc	Triticum turgidum	Monocots	Poales	Poaceae
Cluster59	Xvis03_202240	Xvis	Xerophyta viscosa	Monocots	Pandanales	Velloziaceae
Cluster59	Xvis03_214740	Xvis	Xerophyta viscosa	Monocots	Pandanales	Velloziaceae
Cluster59	Xvis03_222874	Xvis	Xerophyta viscosa	Monocots	Pandanales	Velloziaceae
Cluster59	Zmay100193234	Zmay	Zea mays	Monocots	Poales	Poaceae
Cluster59	Zmay100384181	Zmay	Zea mays	Monocots	Poales	Poaceae
Cluster59	Zmay100384757	Zmay	Zea mays	Monocots	Poales	Poaceae
Cluster59	mac_03_23170.1mac	mac	Musa acuminata	Monocots	Zingiberales	Musaceae
Cluster59	mac_08_32760.1mac	mac	Musa acuminata	Monocots	Zingiberales	Musaceae
Cluster59	osa_LOC_Os01g65370osa	osa	Oryza sativa	Monocots	Poales	Poaceae
Cluster59	osa_LOC_Os05g35500osa	osa	Oryza sativa	Monocots	Poales	Poaceae
Cluster59	oth_05025	oth	Oropetium thomaeum	Monocots	Poales	Poaceae
Cluster59	oth_12940	oth	Oropetium thomaeum	Monocots	Poales	Poaceae
Cluster59	peq_12801	peq	Phalaenopsis equestris	Monocots	Asparagales	Orchidaceae
Cluster59	Drydr45S12279	Dryd	Dryas drummondii	Rosid I/Fabids	Rosales	Rosaceae
Cluster59	fve_25685	fve	Fragaria vesca	Rosid I/Fabids	Rosales	Rosaceae
Cluster59	pmu_004199	pmu	Prunus mume	Rosid I/Fabids	Rosales	Rosaceae
Cluster59	stu_00031317	stu	Solanum tuberosum	Asterid I/Lamiids	Solanales	Solanaceae
Cluster59	mac_09_08260.1mac	mac	Musa acuminata	Monocots	Zingiberales	Musaceae
Cluster59	Xvis03_222095	Xvis	Xerophyta viscosa	Monocots	Pandanales	Velloziaceae
Cluster59	Zmay541754	Zmay	Zea mays	Monocots	Poales	Poaceae
Cluster59	mac_05_01100.1mac	mac	Musa acuminata	Monocots	Zingiberales	Musaceae
Cluster59	mac_05_28370.1mac	mac	Musa acuminata	Monocots	Zingiberales	Musaceae
Cluster59	Trdc5BG020790	Trdc	Triticum turgidum	Monocots	Poales	Poaceae
Cluster59	Xvis03_218266	Xvis	Xerophyta viscosa	Monocots	Pandanales	Velloziaceae
Cluster59	Zmay100125635	Zmay	Zea mays	Monocots	Poales	Poaceae
Cluster59	Zmay100279722	Zmay	Zea mays	Monocots	Poales	Poaceae
Cluster59	Zmay100384270	Zmay	Zea mays	Monocots	Poales	Poaceae
Cluster59	mac_06_27210.1mac	mac	Musa acuminata	Monocots	Zingiberales	Musaceae
Cluster59	osa_LOC_Os12g07640osa	osa	Oryza sativa	Monocots	Poales	Poaceae
Cluster59	oth_10818	oth	Oropetium thomaeum	Monocots	Poales	Poaceae
Cluster59	oth_10819	oth	Oropetium thomaeum	Monocots	Poales	Poaceae
Cluster59	Trdc5AG017560	Trdc	Triticum turgidum	Monocots	Poales	Poaceae
Cluster59	mac_10_16050.1mac	mac	Musa acuminata	Monocots	Zingiberales	Musaceae
Cluster59	Xvis03_223276	Xvis	Xerophyta viscosa	Monocots	Pandanales	Velloziaceae
Cluster59	mac_06_08910.1mac	mac	Musa acuminata	Monocots	Zingiberales	Musaceae
Cluster60	Trdc6BG006420	Trdc	Triticum turgidum	Monocots	Poales	Poaceae
Cluster60	Zmay541753	Zmay	Zea mays	Monocots	Poales	Poaceae
Cluster60	osa_LOC_Os02g02370osa	osa	Oryza sativa	Monocots	Poales	Poaceae
Cluster60	oth_14143	oth	Oropetium thomaeum	Monocots	Poales	Poaceae
Cluster61	Trdc7AG032340	Trdc	Triticum turgidum	Monocots	Poales	Poaceae
Cluster61	Trdc7BG022040	Trdc	Triticum turgidum	Monocots	Poales	Poaceae
Cluster61	Zmay103645151	Zmay	Zea mays	Monocots	Poales	Poaceae
Cluster61	oth_14777	oth	Oropetium thomaeum	Monocots	Poales	Poaceae
Cluster62	Trdc7AG042530	Trdc	Triticum turgidum	Monocots	Poales	Poaceae
Cluster62	Trdc7BG033650	Trdc	Triticum turgidum	Monocots	Poales	Poaceae
Cluster62	mac_06_38880.1mac	mac	Musa acuminata	Monocots	Zingiberales	Musaceae
Cluster62	osa_LOC_Os08g05520osa	osa	Oryza sativa	Monocots	Poales	Poaceae
Cluster62	oth_23362	oth	Oropetium thomaeum	Monocots	Poales	Poaceae
Cluster62	Zmay100285212	Zmay	Zea mays	Monocots	Poales	Poaceae
Cluster63	Xvis03_206824	Xvis	Xerophyta viscosa	Monocots	Pandanales	Velloziaceae
Cluster63	mac_03_21920.1mac	mac	Musa acuminata	Monocots	Zingiberales	Musaceae
Cluster63	mac_06_11140.1mac	mac	Musa acuminata	Monocots	Zingiberales	Musaceae
Cluster63	mac_10_19970.1mac	mac	Musa acuminata	Monocots	Zingiberales	Musaceae
Cluster64	csi_1g019307	csi	Citrus sinensis	Rosid II/Malvids	Sapindales	Rutaceae
Cluster64	AlyrAL5G43520	Alyr	Arabidopsis lyrata	Rosid II/Malvids	Brassicales	Brassicaceae
Cluster64	ath_AT3G61250	ath	Arabidopsis thaliana	Rosid II/Malvids	Brassicales	Brassicaceae
Cluster64	atr_scaffold00009.297atr	atr	Amborella trichopoda	Angiosperms	Amborellales	Amborellaceae
Cluster64	bvu_Bv1_005970_qxpi	bvu	Beta vulgaris	Eudicots	Caryophyllales	Asteraceae
Cluster64	cla_021243	cla	Citrullus lanatus	Rosid I/Fabids	Cucurbitales	Cucurbitaceae
Cluster64	csi_1g021486	csi	Citrus sinensis	Rosid II/Malvids	Sapindales	Rutaceae
Cluster64	egr_D02271	egr	Eucalyptus grandis	Rosid II/Malvids	Myrtales	Myrtaceae
Cluster64	egr_E00175	egr	Eucalyptus grandis	Rosid II/Malvids	Myrtales	Myrtaceae
Cluster64	fve_19065	fve	Fragaria vesca	Rosid I/Fabids	Rosales	Rosaceae
Cluster64	gma_09G261600	gma	Glycine max	Rosid I/Fabids	Fabales	Fabaceae
Cluster64	gma_18G230600	gma	Glycine max	Rosid I/Fabids	Fabales	Fabaceae
Cluster64	mac_05_12030.1mac	mac	Musa acuminata	Monocots	Zingiberales	Musaceae
Cluster64	mtr_7g076740	mtr	Medicago truncatula	Rosid I/Fabids	Fabales	Fabaceae
Cluster64	nnu_08731	nnu	Nelumbo nucifera	Eudicots	Nymphaeales	Nelumbonaceae
Cluster64	nnu_21023	nnu	Nelumbo nucifera	Eudicots	Nymphaeales	Nelumbonaceae
Cluster64	osa_LOC_Os02g42870osa	osa	Oryza sativa	Monocots	Poales	Poaceae
Cluster64	pmu_018056	pmu	Prunus mume	Rosid I/Fabids	Rosales	Rosaceae
Cluster64	ppe_2G164300	ppe	Prunus persica	Rosid I/Fabids	Rosales	Rosaceae
Cluster64	ptr_002G157600	ptr	Populus trichocarpa	Rosid I/Fabids	Malpighiales	Salicaceae
Cluster64	ptr_014G081200	ptr	Populus trichocarpa	Rosid I/Fabids	Malpighiales	Salicaceae
Cluster64	sly_01g094360.2sly	sly	Solanum lycopersicum	Asterid I/Lamiids	Solanales	Solanaceae
Cluster64	stu_00000027	stu	Solanum tuberosum	Asterid I/Lamiids	Solanales	Solanaceae
Cluster64	stu_00021654	stu	Solanum tuberosum	Asterid I/Lamiids	Solanales	Solanaceae
Cluster64	tca_005371	tca	Theobroma cacao	Rosid II/Malvids	Malvales	Malvaceae
Cluster64	tca_015159	tca	Theobroma cacao	Rosid II/Malvids	Malvales	Malvaceae
Cluster64	tha_Th2v07161	tha	Tarenaya hassleriana	Rosid II/Malvids	Brassicales	Cleomaceae
Cluster64	vvi_01026868001	vvi	Vitis vinifera	Rosids	Vitales	Vitaceae
Cluster64	Xvis03_216298	Xvis	Xerophyta viscosa	Monocots	Pandanales	Velloziaceae
Cluster64	CindCHR00001367	Cind	Chrysanthemum nankingense	Asterid II/Campanulids	Asterales	Asteraceae
Cluster64	gma_10G236400	gma	Glycine max	Rosid I/Fabids	Fabales	Fabaceae
Cluster64	gma_20G158100	gma	Glycine max	Rosid I/Fabids	Fabales	Fabaceae
Cluster64	mtr_1g100653	mtr	Medicago truncatula	Rosid I/Fabids	Fabales	Fabaceae
Cluster64	ptr_012G140700	ptr	Populus trichocarpa	Rosid I/Fabids	Malpighiales	Salicaceae
Cluster64	ptr_015G143500	ptr	Populus trichocarpa	Rosid I/Fabids	Malpighiales	Salicaceae
Cluster64	vvi_01028981001	vvi	Vitis vinifera	Rosids	Vitales	Vitaceae
Cluster64	HanXRQChr04g0121481	HanX	Helianthus annuus	Asterid II/Campanulids	Asterales	Asteraceae
Cluster64	Rchi112181480	Rchi	Rosa chinensis	Rosid I/Fabids	Rosales	Rosaceae
Cluster64	cru_10018382	cru	Capsella rubella	Rosid II/Malvids	Brassicales	Brassicaceae
Cluster64	gma_03G013300	gma	Glycine max	Rosid I/Fabids	Fabales	Fabaceae
Cluster64	gma_07G073000	gma	Glycine max	Rosid I/Fabids	Fabales	Fabaceae
Cluster64	HanXRQChr13g0426351	HanX	Helianthus annuus	Asterid II/Campanulids	Asterales	Asteraceae
Cluster64	mtr_8g031360	mtr	Medicago truncatula	Rosid I/Fabids	Fabales	Fabaceae
Cluster64	HanXRQChr14g0462461	HanX	Helianthus annuus	Asterid II/Campanulids	Asterales	Asteraceae
Cluster64	MaldMD01G1054800	Mald	Malus domestica	Rosid I/Fabids	Rosales	Rosaceae
Cluster64	MaldMD07G1140400	Mald	Malus domestica	Rosid I/Fabids	Rosales	Rosaceae
Cluster64	pax_00056g00026	pax	Petunia axillaris	Asterid I/Lamiids	Solanales	Solanaceae
Cluster64	pax_00191g01323	pax	Petunia axillaris	Asterid I/Lamiids	Solanales	Solanaceae
Cluster64	sly_05g048830.2sly	sly	Solanum lycopersicum	Asterid I/Lamiids	Solanales	Solanaceae
Cluster64	oth_12203	oth	Oropetium thomaeum	Monocots	Poales	Poaceae
Cluster64	Trdc2BG056380	Trdc	Triticum turgidum	Monocots	Poales	Poaceae
Cluster64	Trdc6AG036510	Trdc	Triticum turgidum	Monocots	Poales	Poaceae
Cluster64	Trdc6BG043350	Trdc	Triticum turgidum	Monocots	Poales	Poaceae
Cluster64	Zmay100192750	Zmay	Zea mays	Monocots	Poales	Poaceae
Cluster64	Zmay100272429	Zmay	Zea mays	Monocots	Poales	Poaceae
Cluster64	Zmay100282111	Zmay	Zea mays	Monocots	Poales	Poaceae
Cluster64	Zmay542612	Zmay	Zea mays	Monocots	Poales	Poaceae
Cluster64	osa_LOC_Os04g45060osa	osa	Oryza sativa	Monocots	Poales	Poaceae
Cluster64	csi_1g041991	csi	Citrus sinensis	Rosid II/Malvids	Sapindales	Rutaceae
Cluster64	Xvis03_218112	Xvis	Xerophyta viscosa	Monocots	Pandanales	Velloziaceae
Cluster64	Xvis03_220773	Xvis	Xerophyta viscosa	Monocots	Pandanales	Velloziaceae
Cluster64	mac_11_03860.1mac	mac	Musa acuminata	Monocots	Zingiberales	Musaceae
Cluster64	bvu_Bv_009650_oyjz	bvu	Beta vulgaris	Eudicots	Caryophyllales	Asteraceae
Cluster64	pax_00008g02024	pax	Petunia axillaris	Asterid I/Lamiids	Solanales	Solanaceae
Cluster65	osa_LOC_Os03g38210osa	osa	Oryza sativa	Monocots	Poales	Poaceae
Cluster65	Zmay100274206	Zmay	Zea mays	Monocots	Poales	Poaceae
Cluster65	Zmay103643621	Zmay	Zea mays	Monocots	Poales	Poaceae
Cluster65	oth_24532	oth	Oropetium thomaeum	Monocots	Poales	Poaceae
Cluster66	AlyrAL6G19220	Alyr	Arabidopsis lyrata	Rosid II/Malvids	Brassicales	Brassicaceae
Cluster66	ath_AT5G08520	ath	Arabidopsis thaliana	Rosid II/Malvids	Brassicales	Brassicaceae
Cluster66	ath_AT5G23650	ath	Arabidopsis thaliana	Rosid II/Malvids	Brassicales	Brassicaceae
Cluster66	cru_10001525	cru	Capsella rubella	Rosid II/Malvids	Brassicales	Brassicaceae
Cluster66	cru_10003231	cru	Capsella rubella	Rosid II/Malvids	Brassicales	Brassicaceae
Cluster66	tha_Th2v11843	tha	Tarenaya hassleriana	Rosid II/Malvids	Brassicales	Cleomaceae
Cluster66	tha_Th2v13770	tha	Tarenaya hassleriana	Rosid II/Malvids	Brassicales	Cleomaceae
Cluster66	tha_Th2v24147	tha	Tarenaya hassleriana	Rosid II/Malvids	Brassicales	Cleomaceae
Cluster66	Drydr96S24955	Dryd	Dryas drummondii	Rosid I/Fabids	Rosales	Rosaceae
Cluster66	MaldMD00G1126800	Mald	Malus domestica	Rosid I/Fabids	Rosales	Rosaceae
Cluster66	MaldMD13G1002700	Mald	Malus domestica	Rosid I/Fabids	Rosales	Rosaceae
Cluster66	Trdc2AG077780	Trdc	Triticum turgidum	Monocots	Poales	Poaceae
Cluster66	Trdc2BG085510	Trdc	Triticum turgidum	Monocots	Poales	Poaceae
Cluster66	Xvis03_219392	Xvis	Xerophyta viscosa	Monocots	Pandanales	Velloziaceae
Cluster66	Xvis03_223480	Xvis	Xerophyta viscosa	Monocots	Pandanales	Velloziaceae
Cluster66	cla_009078	cla	Citrullus lanatus	Rosid I/Fabids	Cucurbitales	Cucurbitaceae
Cluster66	cla_020042	cla	Citrullus lanatus	Rosid I/Fabids	Cucurbitales	Cucurbitaceae
Cluster66	egr_G02591	egr	Eucalyptus grandis	Rosid II/Malvids	Myrtales	Myrtaceae
Cluster66	egr_J00349	egr	Eucalyptus grandis	Rosid II/Malvids	Myrtales	Myrtaceae
Cluster66	oth_02075	oth	Oropetium thomaeum	Monocots	Poales	Poaceae
Cluster66	pax_00334g00006	pax	Petunia axillaris	Asterid I/Lamiids	Solanales	Solanaceae
Cluster66	pbr_012264.1	pbr	Pyrus × bretschneideri	Rosid I/Fabids	Rosales	Rosaceae
Cluster66	ptr_005G087700	ptr	Populus trichocarpa	Rosid I/Fabids	Malpighiales	Salicaceae
Cluster66	ptr_007G076200	ptr	Populus trichocarpa	Rosid I/Fabids	Malpighiales	Salicaceae
Cluster66	sly_04g008870.2sly	sly	Solanum lycopersicum	Asterid I/Lamiids	Solanales	Solanaceae
Cluster66	tca_007672	tca	Theobroma cacao	Rosid II/Malvids	Malvales	Malvaceae
Cluster66	HanXRQChr17g0541071	HanX	Helianthus annuus	Asterid II/Campanulids	Asterales	Asteraceae
Cluster66	Rchi112197717	Rchi	Rosa chinensis	Rosid I/Fabids	Rosales	Rosaceae
Cluster66	nnu_11421	nnu	Nelumbo nucifera	Eudicots	Nymphaeales	Nelumbonaceae
Cluster66	ppe_1G349700	ppe	Prunus persica	Rosid I/Fabids	Rosales	Rosaceae
Cluster66	pmu_006046	pmu	Prunus mume	Rosid I/Fabids	Rosales	Rosaceae
Cluster66	csi_1g022439	csi	Citrus sinensis	Rosid II/Malvids	Sapindales	Rutaceae
Cluster66	mac_01_11000.1mac	mac	Musa acuminata	Monocots	Zingiberales	Musaceae
Cluster66	mac_09_24230.3mac	mac	Musa acuminata	Monocots	Zingiberales	Musaceae
Cluster66	nnu_17609	nnu	Nelumbo nucifera	Eudicots	Nymphaeales	Nelumbonaceae
Cluster66	peq_03826	peq	Phalaenopsis equestris	Monocots	Asparagales	Orchidaceae
Cluster66	stu_00025303	stu	Solanum tuberosum	Asterid I/Lamiids	Solanales	Solanaceae
Cluster66	Xvis03_212888	Xvis	Xerophyta viscosa	Monocots	Pandanales	Velloziaceae
Cluster66	Zmay100279751	Zmay	Zea mays	Monocots	Poales	Poaceae
Cluster66	Xvis03_207731	Xvis	Xerophyta viscosa	Monocots	Pandanales	Velloziaceae
Cluster66	mac_10_07960.2mac	mac	Musa acuminata	Monocots	Zingiberales	Musaceae
Cluster67	osa_LOC_Os01g36460osa	osa	Oryza sativa	Monocots	Poales	Poaceae
Cluster67	Zmay100383951	Zmay	Zea mays	Monocots	Poales	Poaceae
Cluster67	oth_25058	oth	Oropetium thomaeum	Monocots	Poales	Poaceae
Cluster68	Drydr301S20074	Dryd	Dryas drummondii	Rosid I/Fabids	Rosales	Rosaceae
Cluster68	Rchi112173045	Rchi	Rosa chinensis	Rosid I/Fabids	Rosales	Rosaceae
Cluster68	egr_G03183	egr	Eucalyptus grandis	Rosid II/Malvids	Myrtales	Myrtaceae
Cluster68	fve_00431	fve	Fragaria vesca	Rosid I/Fabids	Rosales	Rosaceae
Cluster68	pbr_024765.1	pbr	Pyrus × bretschneideri	Rosid I/Fabids	Rosales	Rosaceae
Cluster68	pmu_016605	pmu	Prunus mume	Rosid I/Fabids	Rosales	Rosaceae
Cluster68	ppe_2G050100	ppe	Prunus persica	Rosid I/Fabids	Rosales	Rosaceae
Cluster68	ptr_003G189700	ptr	Populus trichocarpa	Rosid I/Fabids	Malpighiales	Salicaceae
Cluster68	tca_044611	tca	Theobroma cacao	Rosid II/Malvids	Malvales	Malvaceae
Cluster68	MaldMD02G1269700	Mald	Malus domestica	Rosid I/Fabids	Rosales	Rosaceae
Cluster68	csi_1g011938	csi	Citrus sinensis	Rosid II/Malvids	Sapindales	Rutaceae
Cluster68	gma_04G125700	gma	Glycine max	Rosid I/Fabids	Fabales	Fabaceae
Cluster68	gma_06G312900	gma	Glycine max	Rosid I/Fabids	Fabales	Fabaceae
Cluster68	gma_13G187500	gma	Glycine max	Rosid I/Fabids	Fabales	Fabaceae
Cluster68	gma_15G225300	gma	Glycine max	Rosid I/Fabids	Fabales	Fabaceae
Cluster68	mtr_3g011610	mtr	Medicago truncatula	Rosid I/Fabids	Fabales	Fabaceae
Cluster68	mtr_8g042410	mtr	Medicago truncatula	Rosid I/Fabids	Fabales	Fabaceae
Cluster68	ptr_001G036000	ptr	Populus trichocarpa	Rosid I/Fabids	Malpighiales	Salicaceae
Cluster68	pbr_038559.1	pbr	Pyrus × bretschneideri	Rosid I/Fabids	Rosales	Rosaceae
Cluster68	vvi_01012447001	vvi	Vitis vinifera	Rosids	Vitales	Vitaceae
Cluster68	nnu_10896	nnu	Nelumbo nucifera	Eudicots	Nymphaeales	Nelumbonaceae
Cluster69	gma_17G037500	gma	Glycine max	Rosid I/Fabids	Fabales	Fabaceae
Cluster69	gma_19G219000	gma	Glycine max	Rosid I/Fabids	Fabales	Fabaceae
Cluster69	gma_03G221900	gma	Glycine max	Rosid I/Fabids	Fabales	Fabaceae
Cluster70	sly_07g054960.1sly	sly	Solanum lycopersicum	Asterid I/Lamiids	Solanales	Solanaceae
Cluster70	gma_13G303200	gma	Glycine max	Rosid I/Fabids	Fabales	Fabaceae
Cluster70	stu_02026177	stu	Solanum tuberosum	Asterid I/Lamiids	Solanales	Solanaceae
Cluster71	AlyrAL5G34080	Alyr	Arabidopsis lyrata	Rosid II/Malvids	Brassicales	Brassicaceae
Cluster71	ath_AT3G53200	ath	Arabidopsis thaliana	Rosid II/Malvids	Brassicales	Brassicaceae
Cluster71	cla_017787	cla	Citrullus lanatus	Rosid I/Fabids	Cucurbitales	Cucurbitaceae
Cluster71	cru_10019409	cru	Capsella rubella	Rosid II/Malvids	Brassicales	Brassicaceae
Cluster71	egr_A01648	egr	Eucalyptus grandis	Rosid II/Malvids	Myrtales	Myrtaceae
Cluster71	gma_10G059000	gma	Glycine max	Rosid I/Fabids	Fabales	Fabaceae
Cluster71	gma_13G145800	gma	Glycine max	Rosid I/Fabids	Fabales	Fabaceae
Cluster71	mac_05_30720.2mac	mac	Musa acuminata	Monocots	Zingiberales	Musaceae
Cluster71	mtr_1g062940	mtr	Medicago truncatula	Rosid I/Fabids	Fabales	Fabaceae
Cluster71	pax_00110g00004	pax	Petunia axillaris	Asterid I/Lamiids	Solanales	Solanaceae
Cluster71	pmu_026334	pmu	Prunus mume	Rosid I/Fabids	Rosales	Rosaceae
Cluster71	ppe_7G126800	ppe	Prunus persica	Rosid I/Fabids	Rosales	Rosaceae
Cluster71	ptr_006G122100	ptr	Populus trichocarpa	Rosid I/Fabids	Malpighiales	Salicaceae
Cluster71	sly_09g008390.1sly	sly	Solanum lycopersicum	Asterid I/Lamiids	Solanales	Solanaceae
Cluster71	sly_10g083900.1sly	sly	Solanum lycopersicum	Asterid I/Lamiids	Solanales	Solanaceae
Cluster71	stu_00028282	stu	Solanum tuberosum	Asterid I/Lamiids	Solanales	Solanaceae
Cluster71	tca_022293	tca	Theobroma cacao	Rosid II/Malvids	Malvales	Malvaceae
Cluster71	vvi_01033670001	vvi	Vitis vinifera	Rosids	Vitales	Vitaceae
Cluster71	Drydr270S19067	Dryd	Dryas drummondii	Rosid I/Fabids	Rosales	Rosaceae
Cluster71	MaldMD12G1108400	Mald	Malus domestica	Rosid I/Fabids	Rosales	Rosaceae
Cluster71	Rchi112191625	Rchi	Rosa chinensis	Rosid I/Fabids	Rosales	Rosaceae
Cluster71	bvu_Bv7_179140_qzfy	bvu	Beta vulgaris	Eudicots	Caryophyllales	Asteraceae
Cluster71	fve_09683	fve	Fragaria vesca	Rosid I/Fabids	Rosales	Rosaceae
Cluster71	pbr_020777.1	pbr	Pyrus × bretschneideri	Rosid I/Fabids	Rosales	Rosaceae
Cluster71	pbr_035306.1	pbr	Pyrus × bretschneideri	Rosid I/Fabids	Rosales	Rosaceae
Cluster71	tha_Th2v29376	tha	Tarenaya hassleriana	Rosid II/Malvids	Brassicales	Cleomaceae
Cluster72	AlyrAL8G37510	Alyr	Arabidopsis lyrata	Rosid II/Malvids	Brassicales	Brassicaceae
Cluster72	ath_AT5G60890	ath	Arabidopsis thaliana	Rosid II/Malvids	Brassicales	Brassicaceae
Cluster72	cru_10027524	cru	Capsella rubella	Rosid II/Malvids	Brassicales	Brassicaceae
Cluster72	tha_Th2v11869	tha	Tarenaya hassleriana	Rosid II/Malvids	Brassicales	Cleomaceae
Cluster72	tha_Th2v13841	tha	Tarenaya hassleriana	Rosid II/Malvids	Brassicales	Cleomaceae
Cluster73	Drydr146S15997	Dryd	Dryas drummondii	Rosid I/Fabids	Rosales	Rosaceae
Cluster73	Rchi112171864	Rchi	Rosa chinensis	Rosid I/Fabids	Rosales	Rosaceae
Cluster73	fve_08694	fve	Fragaria vesca	Rosid I/Fabids	Rosales	Rosaceae
Cluster73	fve_15386	fve	Fragaria vesca	Rosid I/Fabids	Rosales	Rosaceae
Cluster73	egr_C00721	egr	Eucalyptus grandis	Rosid II/Malvids	Myrtales	Myrtaceae
Cluster73	ptr_006G275900	ptr	Populus trichocarpa	Rosid I/Fabids	Malpighiales	Salicaceae
Cluster73	ptr_018G005300	ptr	Populus trichocarpa	Rosid I/Fabids	Malpighiales	Salicaceae
Cluster73	egr_C02096	egr	Eucalyptus grandis	Rosid II/Malvids	Myrtales	Myrtaceae
Cluster74	Trdc1AG025810	Trdc	Triticum turgidum	Monocots	Poales	Poaceae
Cluster74	Trdc1BG031210	Trdc	Triticum turgidum	Monocots	Poales	Poaceae
Cluster74	Zmay103628080	Zmay	Zea mays	Monocots	Poales	Poaceae
Cluster74	osa_LOC_Os10g35660osa	osa	Oryza sativa	Monocots	Poales	Poaceae
Cluster74	oth_09379	oth	Oropetium thomaeum	Monocots	Poales	Poaceae
Cluster75	Trdc3AG038600	Trdc	Triticum turgidum	Monocots	Poales	Poaceae
Cluster75	Trdc3BG043590	Trdc	Triticum turgidum	Monocots	Poales	Poaceae
Cluster75	Zmay103636205	Zmay	Zea mays	Monocots	Poales	Poaceae
Cluster75	osa_LOC_Os01g50110osa	osa	Oryza sativa	Monocots	Poales	Poaceae
Cluster75	oth_11503	oth	Oropetium thomaeum	Monocots	Poales	Poaceae
Cluster76	Trdc7AG052620	Trdc	Triticum turgidum	Monocots	Poales	Poaceae
Cluster76	Trdc7BG045080	Trdc	Triticum turgidum	Monocots	Poales	Poaceae
Cluster76	Zmay103638687	Zmay	Zea mays	Monocots	Poales	Poaceae
Cluster76	osa_LOC_Os06g40330osa	osa	Oryza sativa	Monocots	Poales	Poaceae
Cluster76	oth_17494	oth	Oropetium thomaeum	Monocots	Poales	Poaceae
Cluster77	Ashe006120	Ashe	Apostasia shenzhenica	Monocots	Asparagales	Orchidaceae
Cluster77	oth_06569	oth	Oropetium thomaeum	Monocots	Poales	Poaceae
Cluster77	Trdc5AG047450	Trdc	Triticum turgidum	Monocots	Poales	Poaceae
Cluster77	Trdc5BG051160	Trdc	Triticum turgidum	Monocots	Poales	Poaceae
Cluster77	Zmay100101510	Zmay	Zea mays	Monocots	Poales	Poaceae
Cluster77	mac_01_11890.1mac	mac	Musa acuminata	Monocots	Zingiberales	Musaceae
Cluster77	mac_04_26550.1mac	mac	Musa acuminata	Monocots	Zingiberales	Musaceae
Cluster77	mac_07_05780.1mac	mac	Musa acuminata	Monocots	Zingiberales	Musaceae
Cluster77	osa_LOC_Os09g36250osa	osa	Oryza sativa	Monocots	Poales	Poaceae
Cluster77	oth_14558	oth	Oropetium thomaeum	Monocots	Poales	Poaceae
Cluster77	Zmay100383835	Zmay	Zea mays	Monocots	Poales	Poaceae
Cluster77	Zmay541758	Zmay	Zea mays	Monocots	Poales	Poaceae
Cluster77	cla_000767	cla	Citrullus lanatus	Rosid I/Fabids	Cucurbitales	Cucurbitaceae
Cluster78	bvu_Bv4_084080_rwwj	bvu	Beta vulgaris	Eudicots	Caryophyllales	Asteraceae
Cluster78	csi_1g021220	csi	Citrus sinensis	Rosid II/Malvids	Sapindales	Rutaceae
Cluster78	gma_04G205100	gma	Glycine max	Rosid I/Fabids	Fabales	Fabaceae
Cluster78	gma_06G160500	gma	Glycine max	Rosid I/Fabids	Fabales	Fabaceae
Cluster78	gma_08G005400	gma	Glycine max	Rosid I/Fabids	Fabales	Fabaceae
Cluster78	mtr_3g097450	mtr	Medicago truncatula	Rosid I/Fabids	Fabales	Fabaceae
Cluster78	mtr_8g095390	mtr	Medicago truncatula	Rosid I/Fabids	Fabales	Fabaceae
Cluster78	ptr_004G138000	ptr	Populus trichocarpa	Rosid I/Fabids	Malpighiales	Salicaceae
Cluster78	ptr_T011400	ptr	Populus trichocarpa	Rosid I/Fabids	Malpighiales	Salicaceae
Cluster78	vvi_01000232001	vvi	Vitis vinifera	Rosids	Vitales	Vitaceae
Cluster78	cla_007846	cla	Citrullus lanatus	Rosid I/Fabids	Cucurbitales	Cucurbitaceae
Cluster78	egr_I00012	egr	Eucalyptus grandis	Rosid II/Malvids	Myrtales	Myrtaceae
Cluster79	AlyrAL2G23920	Alyr	Arabidopsis lyrata	Rosid II/Malvids	Brassicales	Brassicaceae
Cluster79	ath_AT1G66230	ath	Arabidopsis thaliana	Rosid II/Malvids	Brassicales	Brassicaceae
Cluster79	cla_009156	cla	Citrullus lanatus	Rosid I/Fabids	Cucurbitales	Cucurbitaceae
Cluster79	cru_10020766	cru	Capsella rubella	Rosid II/Malvids	Brassicales	Brassicaceae
Cluster79	egr_F02864	egr	Eucalyptus grandis	Rosid II/Malvids	Myrtales	Myrtaceae
Cluster79	egr_J01601	egr	Eucalyptus grandis	Rosid II/Malvids	Myrtales	Myrtaceae
Cluster79	fve_30520	fve	Fragaria vesca	Rosid I/Fabids	Rosales	Rosaceae
Cluster79	gma_02G244600	gma	Glycine max	Rosid I/Fabids	Fabales	Fabaceae
Cluster79	gma_11G215800	gma	Glycine max	Rosid I/Fabids	Fabales	Fabaceae
Cluster79	gma_18G040700	gma	Glycine max	Rosid I/Fabids	Fabales	Fabaceae
Cluster79	mtr_3g065440	mtr	Medicago truncatula	Rosid I/Fabids	Fabales	Fabaceae
Cluster79	mtr_5g078140	mtr	Medicago truncatula	Rosid I/Fabids	Fabales	Fabaceae
Cluster79	nnu_17423	nnu	Nelumbo nucifera	Eudicots	Nymphaeales	Nelumbonaceae
Cluster79	nnu_20683	nnu	Nelumbo nucifera	Eudicots	Nymphaeales	Nelumbonaceae
Cluster79	pbr_016625.1	pbr	Pyrus × bretschneideri	Rosid I/Fabids	Rosales	Rosaceae
Cluster79	ptr_004G086300	ptr	Populus trichocarpa	Rosid I/Fabids	Malpighiales	Salicaceae
Cluster79	ptr_017G130300	ptr	Populus trichocarpa	Rosid I/Fabids	Malpighiales	Salicaceae
Cluster79	stu_00015668	stu	Solanum tuberosum	Asterid I/Lamiids	Solanales	Solanaceae
Cluster79	tca_019116	tca	Theobroma cacao	Rosid II/Malvids	Malvales	Malvaceae
Cluster79	tha_Th2v00547	tha	Tarenaya hassleriana	Rosid II/Malvids	Brassicales	Cleomaceae
Cluster79	tha_Th2v05282	tha	Tarenaya hassleriana	Rosid II/Malvids	Brassicales	Cleomaceae
Cluster79	vvi_01030708001	vvi	Vitis vinifera	Rosids	Vitales	Vitaceae
Cluster79	AlyrAL6G27560	Alyr	Arabidopsis lyrata	Rosid II/Malvids	Brassicales	Brassicaceae
Cluster79	ath_AT5G16600	ath	Arabidopsis thaliana	Rosid II/Malvids	Brassicales	Brassicaceae
Cluster79	cru_10001378	cru	Capsella rubella	Rosid II/Malvids	Brassicales	Brassicaceae
Cluster79	csi_1g021498	csi	Citrus sinensis	Rosid II/Malvids	Sapindales	Rutaceae
Cluster79	fve_21264	fve	Fragaria vesca	Rosid I/Fabids	Rosales	Rosaceae
Cluster79	tha_Th2v18584	tha	Tarenaya hassleriana	Rosid II/Malvids	Brassicales	Cleomaceae
Cluster79	Zmay100191533	Zmay	Zea mays	Monocots	Poales	Poaceae
Cluster79	osa_LOC_Os06g14670osa	osa	Oryza sativa	Monocots	Poales	Poaceae
Cluster79	Ashe018064	Ashe	Apostasia shenzhenica	Monocots	Asparagales	Orchidaceae
Cluster79	Trdc6AG044800	Trdc	Triticum turgidum	Monocots	Poales	Poaceae
Cluster79	Trdc6BG052420	Trdc	Triticum turgidum	Monocots	Poales	Poaceae
Cluster79	Trdc7AG025850	Trdc	Triticum turgidum	Monocots	Poales	Poaceae
Cluster79	Trdc7BG016430	Trdc	Triticum turgidum	Monocots	Poales	Poaceae
Cluster79	osa_LOC_Os02g49986osa	osa	Oryza sativa	Monocots	Poales	Poaceae
Cluster79	oth_04103	oth	Oropetium thomaeum	Monocots	Poales	Poaceae
Cluster79	peq_06922	peq	Phalaenopsis equestris	Monocots	Asparagales	Orchidaceae
Cluster79	Drydr27S19030	Dryd	Dryas drummondii	Rosid I/Fabids	Rosales	Rosaceae
Cluster79	gma_14G214500	gma	Glycine max	Rosid I/Fabids	Fabales	Fabaceae
Cluster79	pbr_012624.1	pbr	Pyrus × bretschneideri	Rosid I/Fabids	Rosales	Rosaceae
Cluster79	pmu_013020	pmu	Prunus mume	Rosid I/Fabids	Rosales	Rosaceae
Cluster79	ppe_3G017100	ppe	Prunus persica	Rosid I/Fabids	Rosales	Rosaceae
Cluster79	MaldMD09G1271400	Mald	Malus domestica	Rosid I/Fabids	Rosales	Rosaceae
Cluster79	Rchi112191352	Rchi	Rosa chinensis	Rosid I/Fabids	Rosales	Rosaceae
Cluster79	sly_11g011050.1sly	sly	Solanum lycopersicum	Asterid I/Lamiids	Solanales	Solanaceae
Cluster79	mac_07_12330.1mac	mac	Musa acuminata	Monocots	Zingiberales	Musaceae
Cluster79	pax_00305g00045	pax	Petunia axillaris	Asterid I/Lamiids	Solanales	Solanaceae
Cluster79	Trdc5AG033080	Trdc	Triticum turgidum	Monocots	Poales	Poaceae
Cluster79	Trdc5BG034820	Trdc	Triticum turgidum	Monocots	Poales	Poaceae
Cluster79	Xvis03_209156	Xvis	Xerophyta viscosa	Monocots	Pandanales	Velloziaceae
Cluster79	Zmay103632719	Zmay	Zea mays	Monocots	Poales	Poaceae
Cluster79	mac_09_15050.1mac	mac	Musa acuminata	Monocots	Zingiberales	Musaceae
Cluster79	osa_LOC_Os08g33150osa	osa	Oryza sativa	Monocots	Poales	Poaceae
Cluster79	osa_LOC_Os09g23620osa	osa	Oryza sativa	Monocots	Poales	Poaceae
Cluster79	oth_02277	oth	Oropetium thomaeum	Monocots	Poales	Poaceae
Cluster79	oth_06021	oth	Oropetium thomaeum	Monocots	Poales	Poaceae
Cluster79	mac_07_20020.1mac	mac	Musa acuminata	Monocots	Zingiberales	Musaceae
Cluster79	Xvis03_202420	Xvis	Xerophyta viscosa	Monocots	Pandanales	Velloziaceae
Cluster79	Zmay100216895	Zmay	Zea mays	Monocots	Poales	Poaceae
Cluster79	Zmay100283401	Zmay	Zea mays	Monocots	Poales	Poaceae
Cluster79	oth_16019	oth	Oropetium thomaeum	Monocots	Poales	Poaceae
Cluster79	mac_10_29900.1mac	mac	Musa acuminata	Monocots	Zingiberales	Musaceae
Cluster79	sly_04g014470.2sly	sly	Solanum lycopersicum	Asterid I/Lamiids	Solanales	Solanaceae
Cluster79	mac_01_15800.1mac	mac	Musa acuminata	Monocots	Zingiberales	Musaceae
Cluster79	mac_05_05670.1mac	mac	Musa acuminata	Monocots	Zingiberales	Musaceae
Cluster80	pax_00073g01731	pax	Petunia axillaris	Asterid I/Lamiids	Solanales	Solanaceae
Cluster80	pax_00304g00919	pax	Petunia axillaris	Asterid I/Lamiids	Solanales	Solanaceae
Cluster80	sly_03g093890.2sly	sly	Solanum lycopersicum	Asterid I/Lamiids	Solanales	Solanaceae
Cluster80	stu_00008340	stu	Solanum tuberosum	Asterid I/Lamiids	Solanales	Solanaceae
Cluster80	stu_00027575	stu	Solanum tuberosum	Asterid I/Lamiids	Solanales	Solanaceae
Cluster81	Trdc4BG022520	Trdc	Triticum turgidum	Monocots	Poales	Poaceae
Cluster81	peq_09152	peq	Phalaenopsis equestris	Monocots	Asparagales	Orchidaceae
Cluster81	Trdc4AG027860	Trdc	Triticum turgidum	Monocots	Poales	Poaceae
Cluster81	Trdc5BG014590	Trdc	Triticum turgidum	Monocots	Poales	Poaceae
Cluster81	Zmay100194394	Zmay	Zea mays	Monocots	Poales	Poaceae
Cluster81	Zmay100272660	Zmay	Zea mays	Monocots	Poales	Poaceae
Cluster81	Zmay100283510	Zmay	Zea mays	Monocots	Poales	Poaceae
Cluster81	osa_LOC_Os11g47460osa	osa	Oryza sativa	Monocots	Poales	Poaceae
Cluster81	osa_LOC_Os12g37970osa	osa	Oryza sativa	Monocots	Poales	Poaceae
Cluster81	oth_08517	oth	Oropetium thomaeum	Monocots	Poales	Poaceae
Cluster81	oth_21830	oth	Oropetium thomaeum	Monocots	Poales	Poaceae
Cluster81	Trdc5AG012780	Trdc	Triticum turgidum	Monocots	Poales	Poaceae
Cluster82	Drydr291S10000	Dryd	Dryas drummondii	Rosid I/Fabids	Rosales	Rosaceae
Cluster82	MaldMD04G1235800	Mald	Malus domestica	Rosid I/Fabids	Rosales	Rosaceae
Cluster82	Rchi112194873	Rchi	Rosa chinensis	Rosid I/Fabids	Rosales	Rosaceae
Cluster82	egr_H04157	egr	Eucalyptus grandis	Rosid II/Malvids	Myrtales	Myrtaceae
Cluster82	pbr_028561.1	pbr	Pyrus × bretschneideri	Rosid I/Fabids	Rosales	Rosaceae
Cluster82	ppe_6G355700	ppe	Prunus persica	Rosid I/Fabids	Rosales	Rosaceae
Cluster82	tca_026054	tca	Theobroma cacao	Rosid II/Malvids	Malvales	Malvaceae
Cluster83	stu_00024072	stu	Solanum tuberosum	Asterid I/Lamiids	Solanales	Solanaceae
Cluster83	MaldMD05G1341500	Mald	Malus domestica	Rosid I/Fabids	Rosales	Rosaceae
Cluster83	pmu_009748	pmu	Prunus mume	Rosid I/Fabids	Rosales	Rosaceae
Cluster83	ptr_004G021300	ptr	Populus trichocarpa	Rosid I/Fabids	Malpighiales	Salicaceae
Cluster83	ptr_011G026300	ptr	Populus trichocarpa	Rosid I/Fabids	Malpighiales	Salicaceae
Cluster83	tca_030163	tca	Theobroma cacao	Rosid II/Malvids	Malvales	Malvaceae
Cluster83	vvi_01012633001	vvi	Vitis vinifera	Rosids	Vitales	Vitaceae
Cluster84	AlyrAL5G42720	Alyr	Arabidopsis lyrata	Rosid II/Malvids	Brassicales	Brassicaceae
Cluster84	Drydr41S11814	Dryd	Dryas drummondii	Rosid I/Fabids	Rosales	Rosaceae
Cluster84	Trdc2AG059930	Trdc	Triticum turgidum	Monocots	Poales	Poaceae
Cluster84	Trdc2BG063430	Trdc	Triticum turgidum	Monocots	Poales	Poaceae
Cluster84	Zmay100037744	Zmay	Zea mays	Monocots	Poales	Poaceae
Cluster84	ath_AT3G60460	ath	Arabidopsis thaliana	Rosid II/Malvids	Brassicales	Brassicaceae
Cluster84	atr_scaffold00111.43atr	atr	Amborella trichopoda	Angiosperms	Amborellales	Amborellaceae
Cluster84	cru_10019483	cru	Capsella rubella	Rosid II/Malvids	Brassicales	Brassicaceae
Cluster84	csi_1g038795	csi	Citrus sinensis	Rosid II/Malvids	Sapindales	Rutaceae
Cluster84	egr_E01581	egr	Eucalyptus grandis	Rosid II/Malvids	Myrtales	Myrtaceae
Cluster84	fve_04800	fve	Fragaria vesca	Rosid I/Fabids	Rosales	Rosaceae
Cluster84	gma_03G115400	gma	Glycine max	Rosid I/Fabids	Fabales	Fabaceae
Cluster84	gma_07G110700	gma	Glycine max	Rosid I/Fabids	Fabales	Fabaceae
Cluster84	osa_LOC_Os04g46384osa	osa	Oryza sativa	Monocots	Poales	Poaceae
Cluster84	oth_12296	oth	Oropetium thomaeum	Monocots	Poales	Poaceae
Cluster84	pax_00377g00925	pax	Petunia axillaris	Asterid I/Lamiids	Solanales	Solanaceae
Cluster84	pbr_036672.1	pbr	Pyrus × bretschneideri	Rosid I/Fabids	Rosales	Rosaceae
Cluster84	sly_01g090530.1sly	sly	Solanum lycopersicum	Asterid I/Lamiids	Solanales	Solanaceae
Cluster84	tha_Th2v07083	tha	Tarenaya hassleriana	Rosid II/Malvids	Brassicales	Cleomaceae
Cluster84	tha_Th2v18092	tha	Tarenaya hassleriana	Rosid II/Malvids	Brassicales	Cleomaceae
Cluster84	vvi_01018234001	vvi	Vitis vinifera	Rosids	Vitales	Vitaceae
Cluster84	Drydr2S08188	Dryd	Dryas drummondii	Rosid I/Fabids	Rosales	Rosaceae
Cluster84	MaldMD01G1178100	Mald	Malus domestica	Rosid I/Fabids	Rosales	Rosaceae
Cluster84	Zmay541747	Zmay	Zea mays	Monocots	Poales	Poaceae
Cluster84	cla_010722	cla	Citrullus lanatus	Rosid I/Fabids	Cucurbitales	Cucurbitaceae
Cluster84	nnu_06336	nnu	Nelumbo nucifera	Eudicots	Nymphaeales	Nelumbonaceae
Cluster84	nnu_14420	nnu	Nelumbo nucifera	Eudicots	Nymphaeales	Nelumbonaceae
Cluster84	pbr_001350.1	pbr	Pyrus × bretschneideri	Rosid I/Fabids	Rosales	Rosaceae
Cluster84	pmu_019530	pmu	Prunus mume	Rosid I/Fabids	Rosales	Rosaceae
Cluster84	ppe_2G273900	ppe	Prunus persica	Rosid I/Fabids	Rosales	Rosaceae
Cluster84	ptr_002G140900	ptr	Populus trichocarpa	Rosid I/Fabids	Malpighiales	Salicaceae
Cluster84	tca_014872	tca	Theobroma cacao	Rosid II/Malvids	Malvales	Malvaceae
Cluster84	MaldMD07G1101000	Mald	Malus domestica	Rosid I/Fabids	Rosales	Rosaceae
Cluster84	Rchi112182649	Rchi	Rosa chinensis	Rosid I/Fabids	Rosales	Rosaceae
Cluster84	mtr_8g006470	mtr	Medicago truncatula	Rosid I/Fabids	Fabales	Fabaceae
Cluster84	pmu_017596	pmu	Prunus mume	Rosid I/Fabids	Rosales	Rosaceae
Cluster84	ppe_2G124100	ppe	Prunus persica	Rosid I/Fabids	Rosales	Rosaceae
Cluster84	ptr_014G054700	ptr	Populus trichocarpa	Rosid I/Fabids	Malpighiales	Salicaceae
Cluster84	tca_005653	tca	Theobroma cacao	Rosid II/Malvids	Malvales	Malvaceae
Cluster84	pbr_038559.1	pbr	Pyrus × bretschneideri	Rosid I/Fabids	Rosales	Rosaceae
Cluster84	mac_04_20120.1mac	mac	Musa acuminata	Monocots	Zingiberales	Musaceae
Cluster84	pax_00001g00599	pax	Petunia axillaris	Asterid I/Lamiids	Solanales	Solanaceae
Cluster85	tca_037377	tca	Theobroma cacao	Rosid II/Malvids	Malvales	Malvaceae
Cluster85	Rchi112185427	Rchi	Rosa chinensis	Rosid I/Fabids	Rosales	Rosaceae
Cluster85	egr_C00723	egr	Eucalyptus grandis	Rosid II/Malvids	Myrtales	Myrtaceae
Cluster86	Ashe010684	Ashe	Apostasia shenzhenica	Monocots	Asparagales	Orchidaceae
Cluster86	Trdc4AG015600	Trdc	Triticum turgidum	Monocots	Poales	Poaceae
Cluster86	Xvis03_209760	Xvis	Xerophyta viscosa	Monocots	Pandanales	Velloziaceae
Cluster86	Zmay100284100	Zmay	Zea mays	Monocots	Poales	Poaceae
Cluster86	osa_LOC_Os03g18480osa	osa	Oryza sativa	Monocots	Poales	Poaceae
Cluster86	oth_01029	oth	Oropetium thomaeum	Monocots	Poales	Poaceae
Cluster86	peq_08801	peq	Phalaenopsis equestris	Monocots	Asparagales	Orchidaceae
Cluster86	Trdc4BG033300	Trdc	Triticum turgidum	Monocots	Poales	Poaceae
Cluster86	Zmay100274293	Zmay	Zea mays	Monocots	Poales	Poaceae
Cluster86	mac_03_09840.1mac	mac	Musa acuminata	Monocots	Zingiberales	Musaceae
Cluster87	AlyrAL1G31010	Alyr	Arabidopsis lyrata	Rosid II/Malvids	Brassicales	Brassicaceae
Cluster87	ath_AT1G18570	ath	Arabidopsis thaliana	Rosid II/Malvids	Brassicales	Brassicaceae
Cluster87	ath_AT1G74080	ath	Arabidopsis thaliana	Rosid II/Malvids	Brassicales	Brassicaceae
Cluster87	cru_10009563	cru	Capsella rubella	Rosid II/Malvids	Brassicales	Brassicaceae
Cluster87	cru_10020723	cru	Capsella rubella	Rosid II/Malvids	Brassicales	Brassicaceae
Cluster87	nnu_04627	nnu	Nelumbo nucifera	Eudicots	Nymphaeales	Nelumbonaceae
Cluster87	tha_Th2v09886	tha	Tarenaya hassleriana	Rosid II/Malvids	Brassicales	Cleomaceae
Cluster87	AlyrAL2G33980	Alyr	Arabidopsis lyrata	Rosid II/Malvids	Brassicales	Brassicaceae
Cluster88	AlyrAL3G22980	Alyr	Arabidopsis lyrata	Rosid II/Malvids	Brassicales	Brassicaceae
Cluster88	AlyrAL6G16050	Alyr	Arabidopsis lyrata	Rosid II/Malvids	Brassicales	Brassicaceae
Cluster88	ath_AT3G11440	ath	Arabidopsis thaliana	Rosid II/Malvids	Brassicales	Brassicaceae
Cluster88	ath_AT5G06100	ath	Arabidopsis thaliana	Rosid II/Malvids	Brassicales	Brassicaceae
Cluster88	cru_10000715	cru	Capsella rubella	Rosid II/Malvids	Brassicales	Brassicaceae
Cluster88	cru_10013393	cru	Capsella rubella	Rosid II/Malvids	Brassicales	Brassicaceae
Cluster88	tha_Th2v08750	tha	Tarenaya hassleriana	Rosid II/Malvids	Brassicales	Cleomaceae
Cluster88	tha_Th2v20261	tha	Tarenaya hassleriana	Rosid II/Malvids	Brassicales	Cleomaceae
Cluster89	AlyrAL3G24400	Alyr	Arabidopsis lyrata	Rosid II/Malvids	Brassicales	Brassicaceae
Cluster89	Drydr48S22294	Dryd	Dryas drummondii	Rosid I/Fabids	Rosales	Rosaceae
Cluster89	MaldMD05G1239200	Mald	Malus domestica	Rosid I/Fabids	Rosales	Rosaceae
Cluster89	MaldMD10G1217300	Mald	Malus domestica	Rosid I/Fabids	Rosales	Rosaceae
Cluster89	Rchi112166831	Rchi	Rosa chinensis	Rosid I/Fabids	Rosales	Rosaceae
Cluster89	ath_AT3G12720	ath	Arabidopsis thaliana	Rosid II/Malvids	Brassicales	Brassicaceae
Cluster89	cru_10015099	cru	Capsella rubella	Rosid II/Malvids	Brassicales	Brassicaceae
Cluster89	csi_1g036087	csi	Citrus sinensis	Rosid II/Malvids	Sapindales	Rutaceae
Cluster89	fve_19715	fve	Fragaria vesca	Rosid I/Fabids	Rosales	Rosaceae
Cluster89	gma_08G163200	gma	Glycine max	Rosid I/Fabids	Fabales	Fabaceae
Cluster89	gma_15G264000	gma	Glycine max	Rosid I/Fabids	Fabales	Fabaceae
Cluster89	nnu_00799	nnu	Nelumbo nucifera	Eudicots	Nymphaeales	Nelumbonaceae
Cluster89	pbr_002549.1	pbr	Pyrus × bretschneideri	Rosid I/Fabids	Rosales	Rosaceae
Cluster89	pmu_010927	pmu	Prunus mume	Rosid I/Fabids	Rosales	Rosaceae
Cluster89	ppe_4G126900	ppe	Prunus persica	Rosid I/Fabids	Rosales	Rosaceae
Cluster89	ptr_008G081600	ptr	Populus trichocarpa	Rosid I/Fabids	Malpighiales	Salicaceae
Cluster89	ptr_010G174500	ptr	Populus trichocarpa	Rosid I/Fabids	Malpighiales	Salicaceae
Cluster89	tca_033645	tca	Theobroma cacao	Rosid II/Malvids	Malvales	Malvaceae
Cluster89	vvi_01036712001	vvi	Vitis vinifera	Rosids	Vitales	Vitaceae
Cluster89	Xvis03_207377	Xvis	Xerophyta viscosa	Monocots	Pandanales	Velloziaceae
Cluster89	MaldMD05G1243900	Mald	Malus domestica	Rosid I/Fabids	Rosales	Rosaceae
Cluster89	csi_1g039070	csi	Citrus sinensis	Rosid II/Malvids	Sapindales	Rutaceae
Cluster89	fve_19934	fve	Fragaria vesca	Rosid I/Fabids	Rosales	Rosaceae
Cluster89	mtr_2g064160	mtr	Medicago truncatula	Rosid I/Fabids	Fabales	Fabaceae
Cluster89	pbr_010210.1	pbr	Pyrus × bretschneideri	Rosid I/Fabids	Rosales	Rosaceae
Cluster89	pbr_031372.1	pbr	Pyrus × bretschneideri	Rosid I/Fabids	Rosales	Rosaceae
Cluster89	pbr_031806.1	pbr	Pyrus × bretschneideri	Rosid I/Fabids	Rosales	Rosaceae
Cluster89	ppe_4G119700	ppe	Prunus persica	Rosid I/Fabids	Rosales	Rosaceae
Cluster89	sly_10g005240.2sly	sly	Solanum lycopersicum	Asterid I/Lamiids	Solanales	Solanaceae
Cluster89	tca_005977	tca	Theobroma cacao	Rosid II/Malvids	Malvales	Malvaceae
Cluster89	Drydr48S22411	Dryd	Dryas drummondii	Rosid I/Fabids	Rosales	Rosaceae
Cluster89	MaldMD10G1225800	Mald	Malus domestica	Rosid I/Fabids	Rosales	Rosaceae
Cluster89	Rchi112167886	Rchi	Rosa chinensis	Rosid I/Fabids	Rosales	Rosaceae
Cluster89	atr_scaffold00032.229atr	atr	Amborella trichopoda	Angiosperms	Amborellales	Amborellaceae
Cluster89	cla_009903	cla	Citrullus lanatus	Rosid I/Fabids	Cucurbitales	Cucurbitaceae
Cluster89	egr_E04323	egr	Eucalyptus grandis	Rosid II/Malvids	Myrtales	Myrtaceae
Cluster89	pax_00036g00710	pax	Petunia axillaris	Asterid I/Lamiids	Solanales	Solanaceae
Cluster89	pbr_002501.1	pbr	Pyrus × bretschneideri	Rosid I/Fabids	Rosales	Rosaceae
Cluster89	pmu_010847	pmu	Prunus mume	Rosid I/Fabids	Rosales	Rosaceae
Cluster89	ptr_001G075400	ptr	Populus trichocarpa	Rosid I/Fabids	Malpighiales	Salicaceae
Cluster89	ptr_003G155700	ptr	Populus trichocarpa	Rosid I/Fabids	Malpighiales	Salicaceae
Cluster89	sly_02g082040.2sly	sly	Solanum lycopersicum	Asterid I/Lamiids	Solanales	Solanaceae
Cluster89	stu_00007325	stu	Solanum tuberosum	Asterid I/Lamiids	Solanales	Solanaceae
Cluster89	vvi_01010086001	vvi	Vitis vinifera	Rosids	Vitales	Vitaceae
Cluster90	Rchi112189516	Rchi	Rosa chinensis	Rosid I/Fabids	Rosales	Rosaceae
Cluster90	pbr_024977.1	pbr	Pyrus × bretschneideri	Rosid I/Fabids	Rosales	Rosaceae
Cluster90	MaldMD08G1070800	Mald	Malus domestica	Rosid I/Fabids	Rosales	Rosaceae
Cluster91	gma_02G247100	gma	Glycine max	Rosid I/Fabids	Fabales	Fabaceae
Cluster91	MaldMD09G1261200	Mald	Malus domestica	Rosid I/Fabids	Rosales	Rosaceae
Cluster91	bvu_Bv2_027660_ihfg	bvu	Beta vulgaris	Eudicots	Caryophyllales	Asteraceae
Cluster91	gma_14G069100	gma	Glycine max	Rosid I/Fabids	Fabales	Fabaceae
Cluster91	mtr_5g079670	mtr	Medicago truncatula	Rosid I/Fabids	Fabales	Fabaceae
Cluster91	pbr_014381.1	pbr	Pyrus × bretschneideri	Rosid I/Fabids	Rosales	Rosaceae
Cluster91	pmu_014372	pmu	Prunus mume	Rosid I/Fabids	Rosales	Rosaceae
Cluster91	ppe_3G158700	ppe	Prunus persica	Rosid I/Fabids	Rosales	Rosaceae
Cluster91	ptr_004G088100	ptr	Populus trichocarpa	Rosid I/Fabids	Malpighiales	Salicaceae
Cluster91	ptr_017G128900	ptr	Populus trichocarpa	Rosid I/Fabids	Malpighiales	Salicaceae
Cluster92	Trdc1AG055770	Trdc	Triticum turgidum	Monocots	Poales	Poaceae
Cluster92	Trdc1BG064140	Trdc	Triticum turgidum	Monocots	Poales	Poaceae
Cluster92	Trdc3AG039530	Trdc	Triticum turgidum	Monocots	Poales	Poaceae
Cluster92	Trdc3BG044630	Trdc	Triticum turgidum	Monocots	Poales	Poaceae
Cluster92	Zmay100272412	Zmay	Zea mays	Monocots	Poales	Poaceae
Cluster92	Zmay103636189	Zmay	Zea mays	Monocots	Poales	Poaceae
Cluster92	Zmay103651344	Zmay	Zea mays	Monocots	Poales	Poaceae
Cluster92	osa_LOC_Os01g49160osa	osa	Oryza sativa	Monocots	Poales	Poaceae
Cluster92	osa_LOC_Os05g48010osa	osa	Oryza sativa	Monocots	Poales	Poaceae
Cluster92	oth_03960	oth	Oropetium thomaeum	Monocots	Poales	Poaceae
Cluster92	oth_11566	oth	Oropetium thomaeum	Monocots	Poales	Poaceae
Cluster93	Drydr1601S16741	Dryd	Dryas drummondii	Rosid I/Fabids	Rosales	Rosaceae
Cluster93	MaldMD06G1229600	Mald	Malus domestica	Rosid I/Fabids	Rosales	Rosaceae
Cluster93	Rchi112176684	Rchi	Rosa chinensis	Rosid I/Fabids	Rosales	Rosaceae
Cluster93	egr_B00865	egr	Eucalyptus grandis	Rosid II/Malvids	Myrtales	Myrtaceae
Cluster93	fve_09406	fve	Fragaria vesca	Rosid I/Fabids	Rosales	Rosaceae
Cluster93	pbr_038870.1	pbr	Pyrus × bretschneideri	Rosid I/Fabids	Rosales	Rosaceae
Cluster93	pmu_025102	pmu	Prunus mume	Rosid I/Fabids	Rosales	Rosaceae
Cluster93	ppe_5G230700	ppe	Prunus persica	Rosid I/Fabids	Rosales	Rosaceae
Cluster93	ptr_015G041100	ptr	Populus trichocarpa	Rosid I/Fabids	Malpighiales	Salicaceae
Cluster93	tca_012631	tca	Theobroma cacao	Rosid II/Malvids	Malvales	Malvaceae
Cluster93	vvi_01008402001	vvi	Vitis vinifera	Rosids	Vitales	Vitaceae
Cluster93	gma_02G247100	gma	Glycine max	Rosid I/Fabids	Fabales	Fabaceae
Cluster93	pbr_020365.1	pbr	Pyrus × bretschneideri	Rosid I/Fabids	Rosales	Rosaceae
Cluster93	MaldMD14G1234500	Mald	Malus domestica	Rosid I/Fabids	Rosales	Rosaceae
Cluster94	Drydr443S21948	Dryd	Dryas drummondii	Rosid I/Fabids	Rosales	Rosaceae
Cluster94	MaldMD02G1027500	Mald	Malus domestica	Rosid I/Fabids	Rosales	Rosaceae
Cluster94	MaldMD15G1168900	Mald	Malus domestica	Rosid I/Fabids	Rosales	Rosaceae
Cluster94	Rchi112187308	Rchi	Rosa chinensis	Rosid I/Fabids	Rosales	Rosaceae
Cluster94	csi_1g044587	csi	Citrus sinensis	Rosid II/Malvids	Sapindales	Rutaceae
Cluster94	egr_C01374	egr	Eucalyptus grandis	Rosid II/Malvids	Myrtales	Myrtaceae
Cluster94	fve_31098	fve	Fragaria vesca	Rosid I/Fabids	Rosales	Rosaceae
Cluster94	nnu_23735	nnu	Nelumbo nucifera	Eudicots	Nymphaeales	Nelumbonaceae
Cluster94	nnu_26446	nnu	Nelumbo nucifera	Eudicots	Nymphaeales	Nelumbonaceae
Cluster94	pax_00088g01621	pax	Petunia axillaris	Asterid I/Lamiids	Solanales	Solanaceae
Cluster94	pbr_003136.1	pbr	Pyrus × bretschneideri	Rosid I/Fabids	Rosales	Rosaceae
Cluster94	pmu_027586	pmu	Prunus mume	Rosid I/Fabids	Rosales	Rosaceae
Cluster94	ppe_7G247600	ppe	Prunus persica	Rosid I/Fabids	Rosales	Rosaceae
Cluster94	ptr_006G066400	ptr	Populus trichocarpa	Rosid I/Fabids	Malpighiales	Salicaceae
Cluster94	ptr_018G127700	ptr	Populus trichocarpa	Rosid I/Fabids	Malpighiales	Salicaceae
Cluster94	sly_07g008010.2sly	sly	Solanum lycopersicum	Asterid I/Lamiids	Solanales	Solanaceae
Cluster94	stu_00030913	stu	Solanum tuberosum	Asterid I/Lamiids	Solanales	Solanaceae
Cluster94	tca_038131	tca	Theobroma cacao	Rosid II/Malvids	Malvales	Malvaceae
Cluster94	tha_Th2v25137	tha	Tarenaya hassleriana	Rosid II/Malvids	Brassicales	Cleomaceae
Cluster94	vvi_01015574001	vvi	Vitis vinifera	Rosids	Vitales	Vitaceae
Cluster94	cla_016689	cla	Citrullus lanatus	Rosid I/Fabids	Cucurbitales	Cucurbitaceae
Cluster95	MaldMD04G1060200	Mald	Malus domestica	Rosid I/Fabids	Rosales	Rosaceae
Cluster95	Drydr16S16579	Dryd	Dryas drummondii	Rosid I/Fabids	Rosales	Rosaceae
Cluster95	MaldMD06G1053100	Mald	Malus domestica	Rosid I/Fabids	Rosales	Rosaceae
Cluster95	Rchi112175858	Rchi	Rosa chinensis	Rosid I/Fabids	Rosales	Rosaceae
Cluster95	csi_1g028843	csi	Citrus sinensis	Rosid II/Malvids	Sapindales	Rutaceae
Cluster95	egr_D02099	egr	Eucalyptus grandis	Rosid II/Malvids	Myrtales	Myrtaceae
Cluster95	egr_E00407	egr	Eucalyptus grandis	Rosid II/Malvids	Myrtales	Myrtaceae
Cluster95	fve_08880	fve	Fragaria vesca	Rosid I/Fabids	Rosales	Rosaceae
Cluster95	gma_01G207600	gma	Glycine max	Rosid I/Fabids	Fabales	Fabaceae
Cluster95	gma_05G061900	gma	Glycine max	Rosid I/Fabids	Fabales	Fabaceae
Cluster95	gma_11G034900	gma	Glycine max	Rosid I/Fabids	Fabales	Fabaceae
Cluster95	gma_17G143600	gma	Glycine max	Rosid I/Fabids	Fabales	Fabaceae
Cluster95	mtr_4g100720	mtr	Medicago truncatula	Rosid I/Fabids	Fabales	Fabaceae
Cluster95	nnu_14439	nnu	Nelumbo nucifera	Eudicots	Nymphaeales	Nelumbonaceae
Cluster95	nnu_18345	nnu	Nelumbo nucifera	Eudicots	Nymphaeales	Nelumbonaceae
Cluster95	pmu_023419	pmu	Prunus mume	Rosid I/Fabids	Rosales	Rosaceae
Cluster95	ppe_5G065500	ppe	Prunus persica	Rosid I/Fabids	Rosales	Rosaceae
Cluster95	ptr_003G079100	ptr	Populus trichocarpa	Rosid I/Fabids	Malpighiales	Salicaceae
Cluster95	tca_015933	tca	Theobroma cacao	Rosid II/Malvids	Malvales	Malvaceae
Cluster96	AlyrAL2G11190	Alyr	Arabidopsis lyrata	Rosid II/Malvids	Brassicales	Brassicaceae
Cluster96	ath_AT1G63910	ath	Arabidopsis thaliana	Rosid II/Malvids	Brassicales	Brassicaceae
Cluster96	bvu_Bv5_099970_sskd	bvu	Beta vulgaris	Eudicots	Caryophyllales	Asteraceae
Cluster96	cla_011417	cla	Citrullus lanatus	Rosid I/Fabids	Cucurbitales	Cucurbitaceae
Cluster96	cru_10021858	cru	Capsella rubella	Rosid II/Malvids	Brassicales	Brassicaceae
Cluster96	csi_1g020613	csi	Citrus sinensis	Rosid II/Malvids	Sapindales	Rutaceae
Cluster96	egr_D01819	egr	Eucalyptus grandis	Rosid II/Malvids	Myrtales	Myrtaceae
Cluster96	fve_31835	fve	Fragaria vesca	Rosid I/Fabids	Rosales	Rosaceae
Cluster96	gma_01G222200	gma	Glycine max	Rosid I/Fabids	Fabales	Fabaceae
Cluster96	gma_05G211200	gma	Glycine max	Rosid I/Fabids	Fabales	Fabaceae
Cluster96	gma_08G017600	gma	Glycine max	Rosid I/Fabids	Fabales	Fabaceae
Cluster96	gma_11G021600	gma	Glycine max	Rosid I/Fabids	Fabales	Fabaceae
Cluster96	mtr_5g010020	mtr	Medicago truncatula	Rosid I/Fabids	Fabales	Fabaceae
Cluster96	mtr_8g098860	mtr	Medicago truncatula	Rosid I/Fabids	Fabales	Fabaceae
Cluster96	nnu_01340	nnu	Nelumbo nucifera	Eudicots	Nymphaeales	Nelumbonaceae
Cluster96	pax_00074g01820	pax	Petunia axillaris	Asterid I/Lamiids	Solanales	Solanaceae
Cluster96	pbr_002239.1	pbr	Pyrus × bretschneideri	Rosid I/Fabids	Rosales	Rosaceae
Cluster96	pmu_023937	pmu	Prunus mume	Rosid I/Fabids	Rosales	Rosaceae
Cluster96	ppe_5G105700	ppe	Prunus persica	Rosid I/Fabids	Rosales	Rosaceae
Cluster96	ptr_001G099800	ptr	Populus trichocarpa	Rosid I/Fabids	Malpighiales	Salicaceae
Cluster96	ptr_003G132000	ptr	Populus trichocarpa	Rosid I/Fabids	Malpighiales	Salicaceae
Cluster96	sly_08g081500.1sly	sly	Solanum lycopersicum	Asterid I/Lamiids	Solanales	Solanaceae
Cluster96	tca_016332	tca	Theobroma cacao	Rosid II/Malvids	Malvales	Malvaceae
Cluster96	tha_Th2v04842	tha	Tarenaya hassleriana	Rosid II/Malvids	Brassicales	Cleomaceae
Cluster96	tha_Th2v06058	tha	Tarenaya hassleriana	Rosid II/Malvids	Brassicales	Cleomaceae
Cluster96	tha_Th2v14766	tha	Tarenaya hassleriana	Rosid II/Malvids	Brassicales	Cleomaceae
Cluster96	vvi_01019410001	vvi	Vitis vinifera	Rosids	Vitales	Vitaceae
Cluster96	Drydr16S01235	Dryd	Dryas drummondii	Rosid I/Fabids	Rosales	Rosaceae
Cluster96	HanXRQChr13g0393861	HanX	Helianthus annuus	Asterid II/Campanulids	Asterales	Asteraceae
Cluster96	MaldMD06G1089700	Mald	Malus domestica	Rosid I/Fabids	Rosales	Rosaceae
Cluster96	MaldMD14G1110800	Mald	Malus domestica	Rosid I/Fabids	Rosales	Rosaceae
Cluster96	Rchi112177464	Rchi	Rosa chinensis	Rosid I/Fabids	Rosales	Rosaceae
Cluster96	pbr_038701.2	pbr	Pyrus × bretschneideri	Rosid I/Fabids	Rosales	Rosaceae
Cluster96	nnu_11517	nnu	Nelumbo nucifera	Eudicots	Nymphaeales	Nelumbonaceae
Cluster97	AlyrAL1G49120	Alyr	Arabidopsis lyrata	Rosid II/Malvids	Brassicales	Brassicaceae
Cluster97	ath_AT1G34670	ath	Arabidopsis thaliana	Rosid II/Malvids	Brassicales	Brassicaceae
Cluster97	cru_10012515	cru	Capsella rubella	Rosid II/Malvids	Brassicales	Brassicaceae
Cluster97	sly_04g056310.2sly	sly	Solanum lycopersicum	Asterid I/Lamiids	Solanales	Solanaceae
Cluster97	AlyrAL6G20780	Alyr	Arabidopsis lyrata	Rosid II/Malvids	Brassicales	Brassicaceae
Cluster97	AlyrAL8G42770	Alyr	Arabidopsis lyrata	Rosid II/Malvids	Brassicales	Brassicaceae
Cluster97	Drydr100S06253	Dryd	Dryas drummondii	Rosid I/Fabids	Rosales	Rosaceae
Cluster97	MaldMD01G1031700	Mald	Malus domestica	Rosid I/Fabids	Rosales	Rosaceae
Cluster97	MaldMD15G1323500	Mald	Malus domestica	Rosid I/Fabids	Rosales	Rosaceae
Cluster97	MaldMD15G1369700	Mald	Malus domestica	Rosid I/Fabids	Rosales	Rosaceae
Cluster97	Rchi112188449	Rchi	Rosa chinensis	Rosid I/Fabids	Rosales	Rosaceae
Cluster97	Xvis03_204921	Xvis	Xerophyta viscosa	Monocots	Pandanales	Velloziaceae
Cluster97	Xvis03_222036	Xvis	Xerophyta viscosa	Monocots	Pandanales	Velloziaceae
Cluster97	Zmay100384404	Zmay	Zea mays	Monocots	Poales	Poaceae
Cluster97	ath_AT5G10280	ath	Arabidopsis thaliana	Rosid II/Malvids	Brassicales	Brassicaceae
Cluster97	ath_AT5G65230	ath	Arabidopsis thaliana	Rosid II/Malvids	Brassicales	Brassicaceae
Cluster97	bvu_Bv6_135030_oypc	bvu	Beta vulgaris	Eudicots	Caryophyllales	Asteraceae
Cluster97	cla_014140	cla	Citrullus lanatus	Rosid I/Fabids	Cucurbitales	Cucurbitaceae
Cluster97	cru_10003148	cru	Capsella rubella	Rosid II/Malvids	Brassicales	Brassicaceae
Cluster97	cru_10026822	cru	Capsella rubella	Rosid II/Malvids	Brassicales	Brassicaceae
Cluster97	csi_1g037998	csi	Citrus sinensis	Rosid II/Malvids	Sapindales	Rutaceae
Cluster97	csi_1g045434	csi	Citrus sinensis	Rosid II/Malvids	Sapindales	Rutaceae
Cluster97	egr_B00023	egr	Eucalyptus grandis	Rosid II/Malvids	Myrtales	Myrtaceae
Cluster97	egr_I00442	egr	Eucalyptus grandis	Rosid II/Malvids	Myrtales	Myrtaceae
Cluster97	fve_16287	fve	Fragaria vesca	Rosid I/Fabids	Rosales	Rosaceae
Cluster97	mac_03_06410.1mac	mac	Musa acuminata	Monocots	Zingiberales	Musaceae
Cluster97	mac_10_19130.1mac	mac	Musa acuminata	Monocots	Zingiberales	Musaceae
Cluster97	nnu_13406	nnu	Nelumbo nucifera	Eudicots	Nymphaeales	Nelumbonaceae
Cluster97	nnu_22505	nnu	Nelumbo nucifera	Eudicots	Nymphaeales	Nelumbonaceae
Cluster97	osa_LOC_Os02g51799osa	osa	Oryza sativa	Monocots	Poales	Poaceae
Cluster97	osa_LOC_Os06g11780osa	osa	Oryza sativa	Monocots	Poales	Poaceae
Cluster97	oth_04250	oth	Oropetium thomaeum	Monocots	Poales	Poaceae
Cluster97	pax_00295g01125	pax	Petunia axillaris	Asterid I/Lamiids	Solanales	Solanaceae
Cluster97	pbr_028904.1	pbr	Pyrus × bretschneideri	Rosid I/Fabids	Rosales	Rosaceae
Cluster97	pmu_002011	pmu	Prunus mume	Rosid I/Fabids	Rosales	Rosaceae
Cluster97	ppe_6G188300	ppe	Prunus persica	Rosid I/Fabids	Rosales	Rosaceae
Cluster97	ptr_005G074500	ptr	Populus trichocarpa	Rosid I/Fabids	Malpighiales	Salicaceae
Cluster97	ptr_007G093900	ptr	Populus trichocarpa	Rosid I/Fabids	Malpighiales	Salicaceae
Cluster97	sly_05g051550.1sly	sly	Solanum lycopersicum	Asterid I/Lamiids	Solanales	Solanaceae
Cluster97	tca_001102	tca	Theobroma cacao	Rosid II/Malvids	Malvales	Malvaceae
Cluster97	tha_Th2v13622	tha	Tarenaya hassleriana	Rosid II/Malvids	Brassicales	Cleomaceae
Cluster97	vvi_01009032001	vvi	Vitis vinifera	Rosids	Vitales	Vitaceae
Cluster97	tca_011658	tca	Theobroma cacao	Rosid II/Malvids	Malvales	Malvaceae
Cluster97	Trdc6AG047960	Trdc	Triticum turgidum	Monocots	Poales	Poaceae
Cluster97	Trdc7AG022400	Trdc	Triticum turgidum	Monocots	Poales	Poaceae
Cluster97	Trdc7BG012750	Trdc	Triticum turgidum	Monocots	Poales	Poaceae
Cluster97	Xvis03_200921	Xvis	Xerophyta viscosa	Monocots	Pandanales	Velloziaceae
Cluster97	Xvis03_215831	Xvis	Xerophyta viscosa	Monocots	Pandanales	Velloziaceae
Cluster97	gma_04G101900	gma	Glycine max	Rosid I/Fabids	Fabales	Fabaceae
Cluster97	gma_06G103300	gma	Glycine max	Rosid I/Fabids	Fabales	Fabaceae
Cluster97	mac_10_24510.1mac	mac	Musa acuminata	Monocots	Zingiberales	Musaceae
Cluster97	osa_LOC_Os08g37970osa	osa	Oryza sativa	Monocots	Poales	Poaceae
Cluster97	oth_20341	oth	Oropetium thomaeum	Monocots	Poales	Poaceae
Cluster97	pax_00041g01811	pax	Petunia axillaris	Asterid I/Lamiids	Solanales	Solanaceae
Cluster97	ptr_002G096800	ptr	Populus trichocarpa	Rosid I/Fabids	Malpighiales	Salicaceae
Cluster97	ptr_005G164900	ptr	Populus trichocarpa	Rosid I/Fabids	Malpighiales	Salicaceae
Cluster97	sly_04g074170.1sly	sly	Solanum lycopersicum	Asterid I/Lamiids	Solanales	Solanaceae
Cluster97	tca_034902	tca	Theobroma cacao	Rosid II/Malvids	Malvales	Malvaceae
Cluster97	Ashe009460	Ashe	Apostasia shenzhenica	Monocots	Asparagales	Orchidaceae
Cluster97	Trdc6BG055880	Trdc	Triticum turgidum	Monocots	Poales	Poaceae
Cluster97	ppe_1G517400	ppe	Prunus persica	Rosid I/Fabids	Rosales	Rosaceae
Cluster97	vvi_01004851001	vvi	Vitis vinifera	Rosids	Vitales	Vitaceae
Cluster97	HanXRQChr05g0147351	HanX	Helianthus annuus	Asterid II/Campanulids	Asterales	Asteraceae
Cluster97	MaldMD08G1183100	Mald	Malus domestica	Rosid I/Fabids	Rosales	Rosaceae
Cluster97	Rchi112178404	Rchi	Rosa chinensis	Rosid I/Fabids	Rosales	Rosaceae
Cluster97	egr_F00325	egr	Eucalyptus grandis	Rosid II/Malvids	Myrtales	Myrtaceae
Cluster97	mac_09_14260.1mac	mac	Musa acuminata	Monocots	Zingiberales	Musaceae
Cluster97	mtr_3g074520	mtr	Medicago truncatula	Rosid I/Fabids	Fabales	Fabaceae
Cluster97	stu_00006408	stu	Solanum tuberosum	Asterid I/Lamiids	Solanales	Solanaceae
Cluster97	tha_Th2v04743	tha	Tarenaya hassleriana	Rosid II/Malvids	Brassicales	Cleomaceae
Cluster97	atr_scaffold00038.125atr	atr	Amborella trichopoda	Angiosperms	Amborellales	Amborellaceae
Cluster97	fve_30024	fve	Fragaria vesca	Rosid I/Fabids	Rosales	Rosaceae
Cluster97	mac_05_19630.1mac	mac	Musa acuminata	Monocots	Zingiberales	Musaceae
Cluster97	osa_LOC_Os03g27090osa	osa	Oryza sativa	Monocots	Poales	Poaceae
Cluster97	pbr_001638.1	pbr	Pyrus × bretschneideri	Rosid I/Fabids	Rosales	Rosaceae
Cluster97	peq_09551	peq	Phalaenopsis equestris	Monocots	Asparagales	Orchidaceae
Cluster97	pmu_004557	pmu	Prunus mume	Rosid I/Fabids	Rosales	Rosaceae
Cluster97	mac_07_12330.1mac	mac	Musa acuminata	Monocots	Zingiberales	Musaceae
Cluster97	mac_06_05680.1mac	mac	Musa acuminata	Monocots	Zingiberales	Musaceae
Cluster97	mac_02_16570.1mac	mac	Musa acuminata	Monocots	Zingiberales	Musaceae
Cluster97	Xvis03_224799	Xvis	Xerophyta viscosa	Monocots	Pandanales	Velloziaceae
Cluster97	Zmay100382484	Zmay	Zea mays	Monocots	Poales	Poaceae
Cluster97	Zmay103654460	Zmay	Zea mays	Monocots	Poales	Poaceae
Cluster97	pmu_030488	pmu	Prunus mume	Rosid I/Fabids	Rosales	Rosaceae
Cluster98	AlyrAL4G33110	Alyr	Arabidopsis lyrata	Rosid II/Malvids	Brassicales	Brassicaceae
Cluster98	ath_AT2G36890	ath	Arabidopsis thaliana	Rosid II/Malvids	Brassicales	Brassicaceae
Cluster98	bvu_Bv7_161460_yejr	bvu	Beta vulgaris	Eudicots	Caryophyllales	Asteraceae
Cluster98	cla_008710	cla	Citrullus lanatus	Rosid I/Fabids	Cucurbitales	Cucurbitaceae
Cluster98	cla_017797	cla	Citrullus lanatus	Rosid I/Fabids	Cucurbitales	Cucurbitaceae
Cluster98	cla_018325	cla	Citrullus lanatus	Rosid I/Fabids	Cucurbitales	Cucurbitaceae
Cluster98	cru_10023744	cru	Capsella rubella	Rosid II/Malvids	Brassicales	Brassicaceae
Cluster98	csi_1g019787	csi	Citrus sinensis	Rosid II/Malvids	Sapindales	Rutaceae
Cluster98	egr_A01670	egr	Eucalyptus grandis	Rosid II/Malvids	Myrtales	Myrtaceae
Cluster98	fve_09663	fve	Fragaria vesca	Rosid I/Fabids	Rosales	Rosaceae
Cluster98	gma_03G183900	gma	Glycine max	Rosid I/Fabids	Fabales	Fabaceae
Cluster98	gma_10G054700	gma	Glycine max	Rosid I/Fabids	Fabales	Fabaceae
Cluster98	gma_12G079800	gma	Glycine max	Rosid I/Fabids	Fabales	Fabaceae
Cluster98	gma_12G177700	gma	Glycine max	Rosid I/Fabids	Fabales	Fabaceae
Cluster98	gma_13G141900	gma	Glycine max	Rosid I/Fabids	Fabales	Fabaceae
Cluster98	gma_19G184500	gma	Glycine max	Rosid I/Fabids	Fabales	Fabaceae
Cluster98	mtr_7g102110	mtr	Medicago truncatula	Rosid I/Fabids	Fabales	Fabaceae
Cluster98	nnu_19814	nnu	Nelumbo nucifera	Eudicots	Nymphaeales	Nelumbonaceae
Cluster98	pax_00311g01112	pax	Petunia axillaris	Asterid I/Lamiids	Solanales	Solanaceae
Cluster98	pbr_020751.1	pbr	Pyrus × bretschneideri	Rosid I/Fabids	Rosales	Rosaceae
Cluster98	pmu_001105	pmu	Prunus mume	Rosid I/Fabids	Rosales	Rosaceae
Cluster98	pmu_026353	pmu	Prunus mume	Rosid I/Fabids	Rosales	Rosaceae
Cluster98	ppe_6G109200	ppe	Prunus persica	Rosid I/Fabids	Rosales	Rosaceae
Cluster98	ppe_7G128800	ppe	Prunus persica	Rosid I/Fabids	Rosales	Rosaceae
Cluster98	ptr_006G123400	ptr	Populus trichocarpa	Rosid I/Fabids	Malpighiales	Salicaceae
Cluster98	ptr_016G099200	ptr	Populus trichocarpa	Rosid I/Fabids	Malpighiales	Salicaceae
Cluster98	sly_09g008250.2sly	sly	Solanum lycopersicum	Asterid I/Lamiids	Solanales	Solanaceae
Cluster98	stu_00003890	stu	Solanum tuberosum	Asterid I/Lamiids	Solanales	Solanaceae
Cluster98	tca_022255	tca	Theobroma cacao	Rosid II/Malvids	Malvales	Malvaceae
Cluster98	tha_Th2v03655	tha	Tarenaya hassleriana	Rosid II/Malvids	Brassicales	Cleomaceae
Cluster98	tha_Th2v18862	tha	Tarenaya hassleriana	Rosid II/Malvids	Brassicales	Cleomaceae
Cluster98	vvi_01033648001	vvi	Vitis vinifera	Rosids	Vitales	Vitaceae
Cluster98	AlyrAL6G34130	Alyr	Arabidopsis lyrata	Rosid II/Malvids	Brassicales	Brassicaceae
Cluster98	ath_AT5G23000	ath	Arabidopsis thaliana	Rosid II/Malvids	Brassicales	Brassicaceae
Cluster98	cru_10002949	cru	Capsella rubella	Rosid II/Malvids	Brassicales	Brassicaceae
Cluster98	egr_B03941	egr	Eucalyptus grandis	Rosid II/Malvids	Myrtales	Myrtaceae
Cluster98	gma_11G194100	gma	Glycine max	Rosid I/Fabids	Fabales	Fabaceae
Cluster98	gma_13G322900	gma	Glycine max	Rosid I/Fabids	Fabales	Fabaceae
Cluster98	mac_08_13070.1mac	mac	Musa acuminata	Monocots	Zingiberales	Musaceae
Cluster98	mtr_4g057635	mtr	Medicago truncatula	Rosid I/Fabids	Fabales	Fabaceae
Cluster98	ptr_004G215100	ptr	Populus trichocarpa	Rosid I/Fabids	Malpighiales	Salicaceae
Cluster98	ptr_009G007100	ptr	Populus trichocarpa	Rosid I/Fabids	Malpighiales	Salicaceae
Cluster98	sly_06g074910.2sly	sly	Solanum lycopersicum	Asterid I/Lamiids	Solanales	Solanaceae
Cluster98	vvi_01031496001	vvi	Vitis vinifera	Rosids	Vitales	Vitaceae
Cluster98	Ashe000810	Ashe	Apostasia shenzhenica	Monocots	Asparagales	Orchidaceae
Cluster98	Xvis03_202032	Xvis	Xerophyta viscosa	Monocots	Pandanales	Velloziaceae
Cluster98	Xvis03_206302	Xvis	Xerophyta viscosa	Monocots	Pandanales	Velloziaceae
Cluster98	mac_02_06190.1mac	mac	Musa acuminata	Monocots	Zingiberales	Musaceae
Cluster98	peq_05683	peq	Phalaenopsis equestris	Monocots	Asparagales	Orchidaceae
Cluster98	Ashe016204	Ashe	Apostasia shenzhenica	Monocots	Asparagales	Orchidaceae
Cluster98	mtr_2g095520	mtr	Medicago truncatula	Rosid I/Fabids	Fabales	Fabaceae
Cluster98	CindCHR00006301	Cind	Chrysanthemum nankingense	Asterid II/Campanulids	Asterales	Asteraceae
Cluster98	MaldMD00G1032600	Mald	Malus domestica	Rosid I/Fabids	Rosales	Rosaceae
Cluster98	cla_005093	cla	Citrullus lanatus	Rosid I/Fabids	Cucurbitales	Cucurbitaceae
Cluster98	Drydr270S09451	Dryd	Dryas drummondii	Rosid I/Fabids	Rosales	Rosaceae
Cluster98	HanXRQChr14g0452571	HanX	Helianthus annuus	Asterid II/Campanulids	Asterales	Asteraceae
Cluster98	HanXRQChr14g0454461	HanX	Helianthus annuus	Asterid II/Campanulids	Asterales	Asteraceae
Cluster98	MaldMD04G1092400	Mald	Malus domestica	Rosid I/Fabids	Rosales	Rosaceae
Cluster98	MaldMD11G1146200	Mald	Malus domestica	Rosid I/Fabids	Rosales	Rosaceae
Cluster98	MaldMD12G1110500	Mald	Malus domestica	Rosid I/Fabids	Rosales	Rosaceae
Cluster98	Rchi112167428	Rchi	Rosa chinensis	Rosid I/Fabids	Rosales	Rosaceae
Cluster98	Rchi112193023	Rchi	Rosa chinensis	Rosid I/Fabids	Rosales	Rosaceae
Cluster98	egr_J00892	egr	Eucalyptus grandis	Rosid II/Malvids	Myrtales	Myrtaceae
Cluster98	pbr_026417.1	pbr	Pyrus × bretschneideri	Rosid I/Fabids	Rosales	Rosaceae
Cluster98	tha_Th2v29370	tha	Tarenaya hassleriana	Rosid II/Malvids	Brassicales	Cleomaceae
Cluster98	HanXRQChr01g0019521	HanX	Helianthus annuus	Asterid II/Campanulids	Asterales	Asteraceae
Cluster98	pbr_039833.1	pbr	Pyrus × bretschneideri	Rosid I/Fabids	Rosales	Rosaceae
Cluster98	HanXRQChr09g0259351	HanX	Helianthus annuus	Asterid II/Campanulids	Asterales	Asteraceae
Cluster98	sly_11g069030.1sly	sly	Solanum lycopersicum	Asterid I/Lamiids	Solanales	Solanaceae
Cluster98	fve_28902	fve	Fragaria vesca	Rosid I/Fabids	Rosales	Rosaceae
Cluster98	pax_00114g00127	pax	Petunia axillaris	Asterid I/Lamiids	Solanales	Solanaceae
Cluster98	mac_09_20280.1mac	mac	Musa acuminata	Monocots	Zingiberales	Musaceae
Cluster98	mac_11_07330.1mac	mac	Musa acuminata	Monocots	Zingiberales	Musaceae
Cluster98	Xvis03_224864	Xvis	Xerophyta viscosa	Monocots	Pandanales	Velloziaceae
Cluster98	mac_04_31800.1mac	mac	Musa acuminata	Monocots	Zingiberales	Musaceae
Cluster99	Ashe007893	Ashe	Apostasia shenzhenica	Monocots	Asparagales	Orchidaceae
Cluster99	Drydr70S24061	Dryd	Dryas drummondii	Rosid I/Fabids	Rosales	Rosaceae
Cluster99	MaldMD03G1073100	Mald	Malus domestica	Rosid I/Fabids	Rosales	Rosaceae
Cluster99	MaldMD11G1079000	Mald	Malus domestica	Rosid I/Fabids	Rosales	Rosaceae
Cluster99	Rchi112164054	Rchi	Rosa chinensis	Rosid I/Fabids	Rosales	Rosaceae
Cluster99	Trdc3BG059580	Trdc	Triticum turgidum	Monocots	Poales	Poaceae
Cluster99	cla_008173	cla	Citrullus lanatus	Rosid I/Fabids	Cucurbitales	Cucurbitaceae
Cluster99	csi_1g046581	csi	Citrus sinensis	Rosid II/Malvids	Sapindales	Rutaceae
Cluster99	fve_08006	fve	Fragaria vesca	Rosid I/Fabids	Rosales	Rosaceae
Cluster99	mac_06_35620.1mac	mac	Musa acuminata	Monocots	Zingiberales	Musaceae
Cluster99	nnu_03786	nnu	Nelumbo nucifera	Eudicots	Nymphaeales	Nelumbonaceae
Cluster99	nnu_18567	nnu	Nelumbo nucifera	Eudicots	Nymphaeales	Nelumbonaceae
Cluster99	osa_LOC_Os01g63680osa	osa	Oryza sativa	Monocots	Poales	Poaceae
Cluster99	oth_12834	oth	Oropetium thomaeum	Monocots	Poales	Poaceae
Cluster99	pbr_042296.1	pbr	Pyrus × bretschneideri	Rosid I/Fabids	Rosales	Rosaceae
Cluster99	peq_09363	peq	Phalaenopsis equestris	Monocots	Asparagales	Orchidaceae
Cluster99	pmu_000541	pmu	Prunus mume	Rosid I/Fabids	Rosales	Rosaceae
Cluster99	ppe_6G059700	ppe	Prunus persica	Rosid I/Fabids	Rosales	Rosaceae
Cluster99	ptr_001G250000	ptr	Populus trichocarpa	Rosid I/Fabids	Malpighiales	Salicaceae
Cluster99	ptr_009G044100	ptr	Populus trichocarpa	Rosid I/Fabids	Malpighiales	Salicaceae
Cluster99	sly_06g076840.1sly	sly	Solanum lycopersicum	Asterid I/Lamiids	Solanales	Solanaceae
Cluster99	stu_00044141	stu	Solanum tuberosum	Asterid I/Lamiids	Solanales	Solanaceae
Cluster99	tca_041651	tca	Theobroma cacao	Rosid II/Malvids	Malvales	Malvaceae
Cluster99	tha_Th2v18724	tha	Tarenaya hassleriana	Rosid II/Malvids	Brassicales	Cleomaceae
Cluster99	vvi_01024774001	vvi	Vitis vinifera	Rosids	Vitales	Vitaceae
Cluster99	HanXRQChr01g0011351	HanX	Helianthus annuus	Asterid II/Campanulids	Asterales	Asteraceae
Cluster99	HanXRQChr05g0135681	HanX	Helianthus annuus	Asterid II/Campanulids	Asterales	Asteraceae
Cluster99	HanXRQChr08g0229561	HanX	Helianthus annuus	Asterid II/Campanulids	Asterales	Asteraceae
Cluster99	Trdc3AG052980	Trdc	Triticum turgidum	Monocots	Poales	Poaceae
Cluster99	Trdc3BG059570	Trdc	Triticum turgidum	Monocots	Poales	Poaceae
Cluster99	ath_AT5G58850	ath	Arabidopsis thaliana	Rosid II/Malvids	Brassicales	Brassicaceae
Cluster99	cru_10028458	cru	Capsella rubella	Rosid II/Malvids	Brassicales	Brassicaceae
Cluster99	egr_J01929	egr	Eucalyptus grandis	Rosid II/Malvids	Myrtales	Myrtaceae
Cluster99	gma_02G225700	gma	Glycine max	Rosid I/Fabids	Fabales	Fabaceae
Cluster99	gma_14G192600	gma	Glycine max	Rosid I/Fabids	Fabales	Fabaceae
Cluster99	gma_18G066400	gma	Glycine max	Rosid I/Fabids	Fabales	Fabaceae
Cluster99	mtr_3g463400	mtr	Medicago truncatula	Rosid I/Fabids	Fabales	Fabaceae
Cluster99	mtr_5g070020	mtr	Medicago truncatula	Rosid I/Fabids	Fabales	Fabaceae
Cluster99	pax_00540g00619	pax	Petunia axillaris	Asterid I/Lamiids	Solanales	Solanaceae
Cluster99	mac_10_05680.1mac	mac	Musa acuminata	Monocots	Zingiberales	Musaceae
Cluster99	mac_08_02100.1mac	mac	Musa acuminata	Monocots	Zingiberales	Musaceae
Cluster100	AlyrAL1G38910	Alyr	Arabidopsis lyrata	Rosid II/Malvids	Brassicales	Brassicaceae
Cluster100	AlyrAL2G28700	Alyr	Arabidopsis lyrata	Rosid II/Malvids	Brassicales	Brassicaceae
Cluster100	AlyrAL5G18880	Alyr	Arabidopsis lyrata	Rosid II/Malvids	Brassicales	Brassicaceae
Cluster100	ath_AT1G26780	ath	Arabidopsis thaliana	Rosid II/Malvids	Brassicales	Brassicaceae
Cluster100	ath_AT1G69560	ath	Arabidopsis thaliana	Rosid II/Malvids	Brassicales	Brassicaceae
Cluster100	ath_AT3G29020	ath	Arabidopsis thaliana	Rosid II/Malvids	Brassicales	Brassicaceae
Cluster100	atr_scaffold00010.503atr	atr	Amborella trichopoda	Angiosperms	Amborellales	Amborellaceae
Cluster100	bvu_Bv6_153700_qttn	bvu	Beta vulgaris	Eudicots	Caryophyllales	Asteraceae
Cluster100	cla_010193	cla	Citrullus lanatus	Rosid I/Fabids	Cucurbitales	Cucurbitaceae
Cluster100	cru_10011887	cru	Capsella rubella	Rosid II/Malvids	Brassicales	Brassicaceae
Cluster100	cru_10019103	cru	Capsella rubella	Rosid II/Malvids	Brassicales	Brassicaceae
Cluster100	cru_10021327	cru	Capsella rubella	Rosid II/Malvids	Brassicales	Brassicaceae
Cluster100	csi_1g046309	csi	Citrus sinensis	Rosid II/Malvids	Sapindales	Rutaceae
Cluster100	csi_1g047550	csi	Citrus sinensis	Rosid II/Malvids	Sapindales	Rutaceae
Cluster100	egr_G02492	egr	Eucalyptus grandis	Rosid II/Malvids	Myrtales	Myrtaceae
Cluster100	gma_01G049600	gma	Glycine max	Rosid I/Fabids	Fabales	Fabaceae
Cluster100	gma_02G108800	gma	Glycine max	Rosid I/Fabids	Fabales	Fabaceae
Cluster100	gma_20G034100	gma	Glycine max	Rosid I/Fabids	Fabales	Fabaceae
Cluster100	mtr_4g082040	mtr	Medicago truncatula	Rosid I/Fabids	Fabales	Fabaceae
Cluster100	mtr_5g041570	mtr	Medicago truncatula	Rosid I/Fabids	Fabales	Fabaceae
Cluster100	nnu_04645	nnu	Nelumbo nucifera	Eudicots	Nymphaeales	Nelumbonaceae
Cluster100	nnu_07292	nnu	Nelumbo nucifera	Eudicots	Nymphaeales	Nelumbonaceae
Cluster100	pax_00222g00521	pax	Petunia axillaris	Asterid I/Lamiids	Solanales	Solanaceae
Cluster100	pbr_039075.1	pbr	Pyrus × bretschneideri	Rosid I/Fabids	Rosales	Rosaceae
Cluster100	pmu_006483	pmu	Prunus mume	Rosid I/Fabids	Rosales	Rosaceae
Cluster100	ppe_1G276300	ppe	Prunus persica	Rosid I/Fabids	Rosales	Rosaceae
Cluster100	ptr_008G088000	ptr	Populus trichocarpa	Rosid I/Fabids	Malpighiales	Salicaceae
Cluster100	ptr_010G167500	ptr	Populus trichocarpa	Rosid I/Fabids	Malpighiales	Salicaceae
Cluster100	ptr_017G085200	ptr	Populus trichocarpa	Rosid I/Fabids	Malpighiales	Salicaceae
Cluster100	sly_05g007870.1sly	sly	Solanum lycopersicum	Asterid I/Lamiids	Solanales	Solanaceae
Cluster100	stu_00018427	stu	Solanum tuberosum	Asterid I/Lamiids	Solanales	Solanaceae
Cluster100	tca_011689	tca	Theobroma cacao	Rosid II/Malvids	Malvales	Malvaceae
Cluster100	tha_Th2v24954	tha	Tarenaya hassleriana	Rosid II/Malvids	Brassicales	Cleomaceae
Cluster100	tha_Th2v25621	tha	Tarenaya hassleriana	Rosid II/Malvids	Brassicales	Cleomaceae
Cluster100	vvi_01011436001	vvi	Vitis vinifera	Rosids	Vitales	Vitaceae
Cluster100	vvi_01019967001	vvi	Vitis vinifera	Rosids	Vitales	Vitaceae
Cluster100	tha_Th2v05370	tha	Tarenaya hassleriana	Rosid II/Malvids	Brassicales	Cleomaceae
Cluster100	AlyrAL6G28890	Alyr	Arabidopsis lyrata	Rosid II/Malvids	Brassicales	Brassicaceae
Cluster100	ath_AT5G17800	ath	Arabidopsis thaliana	Rosid II/Malvids	Brassicales	Brassicaceae
Cluster100	cru_10001376	cru	Capsella rubella	Rosid II/Malvids	Brassicales	Brassicaceae
Cluster100	egr_A02150	egr	Eucalyptus grandis	Rosid II/Malvids	Myrtales	Myrtaceae
Cluster100	egr_K01542	egr	Eucalyptus grandis	Rosid II/Malvids	Myrtales	Myrtaceae
Cluster100	gma_03G007500	gma	Glycine max	Rosid I/Fabids	Fabales	Fabaceae
Cluster100	gma_19G118500	gma	Glycine max	Rosid I/Fabids	Fabales	Fabaceae
Cluster100	mtr_6g027370	mtr	Medicago truncatula	Rosid I/Fabids	Fabales	Fabaceae
Cluster100	mtr_7g086960	mtr	Medicago truncatula	Rosid I/Fabids	Fabales	Fabaceae
Cluster100	pbr_002006.1	pbr	Pyrus × bretschneideri	Rosid I/Fabids	Rosales	Rosaceae
Cluster100	pbr_016851.1	pbr	Pyrus × bretschneideri	Rosid I/Fabids	Rosales	Rosaceae
Cluster100	pbr_035515.1	pbr	Pyrus × bretschneideri	Rosid I/Fabids	Rosales	Rosaceae
Cluster100	ppe_7G016700	ppe	Prunus persica	Rosid I/Fabids	Rosales	Rosaceae
Cluster100	ptr_013G067000	ptr	Populus trichocarpa	Rosid I/Fabids	Malpighiales	Salicaceae
Cluster100	ptr_019G040900	ptr	Populus trichocarpa	Rosid I/Fabids	Malpighiales	Salicaceae
Cluster100	tha_Th2v09151	tha	Tarenaya hassleriana	Rosid II/Malvids	Brassicales	Cleomaceae
Cluster100	tha_Th2v22894	tha	Tarenaya hassleriana	Rosid II/Malvids	Brassicales	Cleomaceae
Cluster100	vvi_01029941001	vvi	Vitis vinifera	Rosids	Vitales	Vitaceae
Cluster100	Ashe008439	Ashe	Apostasia shenzhenica	Monocots	Asparagales	Orchidaceae
Cluster100	Xvis03_204432	Xvis	Xerophyta viscosa	Monocots	Pandanales	Velloziaceae
Cluster100	Xvis03_209699	Xvis	Xerophyta viscosa	Monocots	Pandanales	Velloziaceae
Cluster100	Xvis03_209821	Xvis	Xerophyta viscosa	Monocots	Pandanales	Velloziaceae
Cluster100	Xvis03_211458	Xvis	Xerophyta viscosa	Monocots	Pandanales	Velloziaceae
Cluster100	atr_scaffold00119.82atr	atr	Amborella trichopoda	Angiosperms	Amborellales	Amborellaceae
Cluster100	mac_03_09340.1mac	mac	Musa acuminata	Monocots	Zingiberales	Musaceae
Cluster100	mac_05_30120.2mac	mac	Musa acuminata	Monocots	Zingiberales	Musaceae
Cluster100	mac_06_33920.1mac	mac	Musa acuminata	Monocots	Zingiberales	Musaceae
Cluster100	mac_09_04930.1mac	mac	Musa acuminata	Monocots	Zingiberales	Musaceae
Cluster100	mac_09_16980.1mac	mac	Musa acuminata	Monocots	Zingiberales	Musaceae
Cluster100	mac_10_04920.1mac	mac	Musa acuminata	Monocots	Zingiberales	Musaceae
Cluster100	mac_10_13000.1mac	mac	Musa acuminata	Monocots	Zingiberales	Musaceae
Cluster100	peq_10664	peq	Phalaenopsis equestris	Monocots	Asparagales	Orchidaceae
Cluster100	Ashe011285	Ashe	Apostasia shenzhenica	Monocots	Asparagales	Orchidaceae
Cluster100	Drydr94S24796	Dryd	Dryas drummondii	Rosid I/Fabids	Rosales	Rosaceae
Cluster100	MaldMD13G1070400	Mald	Malus domestica	Rosid I/Fabids	Rosales	Rosaceae
Cluster100	MaldMD16G1071300	Mald	Malus domestica	Rosid I/Fabids	Rosales	Rosaceae
Cluster100	Rchi112200879	Rchi	Rosa chinensis	Rosid I/Fabids	Rosales	Rosaceae
Cluster100	Xvis03_204973	Xvis	Xerophyta viscosa	Monocots	Pandanales	Velloziaceae
Cluster100	Xvis03_208030	Xvis	Xerophyta viscosa	Monocots	Pandanales	Velloziaceae
Cluster100	Xvis03_215772	Xvis	Xerophyta viscosa	Monocots	Pandanales	Velloziaceae
Cluster100	mac_06_04270.1mac	mac	Musa acuminata	Monocots	Zingiberales	Musaceae
Cluster100	Ashe013171	Ashe	Apostasia shenzhenica	Monocots	Asparagales	Orchidaceae
Cluster100	CindCHR00010305	Cind	Chrysanthemum nankingense	Asterid II/Campanulids	Asterales	Asteraceae
Cluster100	Drydr6S23204	Dryd	Dryas drummondii	Rosid I/Fabids	Rosales	Rosaceae
Cluster100	MaldMD12G1012700	Mald	Malus domestica	Rosid I/Fabids	Rosales	Rosaceae
Cluster100	MaldMD14G1010600	Mald	Malus domestica	Rosid I/Fabids	Rosales	Rosaceae
Cluster100	bvu_Bv5_125320_knac	bvu	Beta vulgaris	Eudicots	Caryophyllales	Asteraceae
Cluster100	HanXRQChr08g0210841	HanX	Helianthus annuus	Asterid II/Campanulids	Asterales	Asteraceae
Cluster100	HanXRQChr12g0362041	HanX	Helianthus annuus	Asterid II/Campanulids	Asterales	Asteraceae
Cluster100	HanXRQChr17g0545701	HanX	Helianthus annuus	Asterid II/Campanulids	Asterales	Asteraceae
Cluster100	Zmay100273887	Zmay	Zea mays	Monocots	Poales	Poaceae
Cluster100	cru_10006284	cru	Capsella rubella	Rosid II/Malvids	Brassicales	Brassicaceae
Cluster100	mac_05_25680.1mac	mac	Musa acuminata	Monocots	Zingiberales	Musaceae
Cluster100	osa_LOC_Os08g33800osa	osa	Oryza sativa	Monocots	Poales	Poaceae
Cluster100	peq_17178	peq	Phalaenopsis equestris	Monocots	Asparagales	Orchidaceae
Cluster100	gma_07G228700	gma	Glycine max	Rosid I/Fabids	Fabales	Fabaceae
Cluster100	HanXRQChr09g0265161	HanX	Helianthus annuus	Asterid II/Campanulids	Asterales	Asteraceae
Cluster100	ath_AT5G39700	ath	Arabidopsis thaliana	Rosid II/Malvids	Brassicales	Brassicaceae
Cluster100	pmu_025457	pmu	Prunus mume	Rosid I/Fabids	Rosales	Rosaceae
Cluster100	mac_07_23230.1mac	mac	Musa acuminata	Monocots	Zingiberales	Musaceae
Cluster100	mtr_6g027340	mtr	Medicago truncatula	Rosid I/Fabids	Fabales	Fabaceae
Cluster100	sly_10g081320.1sly	sly	Solanum lycopersicum	Asterid I/Lamiids	Solanales	Solanaceae
Cluster100	stu_00028119	stu	Solanum tuberosum	Asterid I/Lamiids	Solanales	Solanaceae
Cluster100	Trdc3AG026130	Trdc	Triticum turgidum	Monocots	Poales	Poaceae
Cluster100	Zmay100501819	Zmay	Zea mays	Monocots	Poales	Poaceae
Cluster100	osa_LOC_Os01g16810osa	osa	Oryza sativa	Monocots	Poales	Poaceae
Cluster100	oth_09618	oth	Oropetium thomaeum	Monocots	Poales	Poaceae
Cluster100	Trdc3BG029830	Trdc	Triticum turgidum	Monocots	Poales	Poaceae
Cluster100	Zmay100381481	Zmay	Zea mays	Monocots	Poales	Poaceae
Cluster100	mac_06_17440.1mac	mac	Musa acuminata	Monocots	Zingiberales	Musaceae
Cluster100	oth_02244	oth	Oropetium thomaeum	Monocots	Poales	Poaceae
Cluster100	Xvis03_218144	Xvis	Xerophyta viscosa	Monocots	Pandanales	Velloziaceae
Cluster100	Xvis03_222265	Xvis	Xerophyta viscosa	Monocots	Pandanales	Velloziaceae
Cluster100	mac_06_00910.1mac	mac	Musa acuminata	Monocots	Zingiberales	Musaceae
Cluster100	mac_07_19700.1mac	mac	Musa acuminata	Monocots	Zingiberales	Musaceae
Cluster100	cla_017496	cla	Citrullus lanatus	Rosid I/Fabids	Cucurbitales	Cucurbitaceae
Cluster101	AlyrAL4G13180	Alyr	Arabidopsis lyrata	Rosid II/Malvids	Brassicales	Brassicaceae
Cluster101	AlyrAL7G13580	Alyr	Arabidopsis lyrata	Rosid II/Malvids	Brassicales	Brassicaceae
Cluster101	AlyrAL8G44030	Alyr	Arabidopsis lyrata	Rosid II/Malvids	Brassicales	Brassicaceae
Cluster101	ath_AT2G23290	ath	Arabidopsis thaliana	Rosid II/Malvids	Brassicales	Brassicaceae
Cluster101	ath_AT4G37260	ath	Arabidopsis thaliana	Rosid II/Malvids	Brassicales	Brassicaceae
Cluster101	ath_AT5G67300	ath	Arabidopsis thaliana	Rosid II/Malvids	Brassicales	Brassicaceae
Cluster101	cla_006761	cla	Citrullus lanatus	Rosid I/Fabids	Cucurbitales	Cucurbitaceae
Cluster101	cla_013979	cla	Citrullus lanatus	Rosid I/Fabids	Cucurbitales	Cucurbitaceae
Cluster101	cru_10007638	cru	Capsella rubella	Rosid II/Malvids	Brassicales	Brassicaceae
Cluster101	cru_10023692	cru	Capsella rubella	Rosid II/Malvids	Brassicales	Brassicaceae
Cluster101	cru_10027659	cru	Capsella rubella	Rosid II/Malvids	Brassicales	Brassicaceae
Cluster101	egr_H02226	egr	Eucalyptus grandis	Rosid II/Malvids	Myrtales	Myrtaceae
Cluster101	gma_01G190100	gma	Glycine max	Rosid I/Fabids	Fabales	Fabaceae
Cluster101	gma_05G098200	gma	Glycine max	Rosid I/Fabids	Fabales	Fabaceae
Cluster101	gma_11G052100	gma	Glycine max	Rosid I/Fabids	Fabales	Fabaceae
Cluster101	gma_17G167100	gma	Glycine max	Rosid I/Fabids	Fabales	Fabaceae
Cluster101	mtr_4g094982	mtr	Medicago truncatula	Rosid I/Fabids	Fabales	Fabaceae
Cluster101	pbr_015309.1	pbr	Pyrus × bretschneideri	Rosid I/Fabids	Rosales	Rosaceae
Cluster101	pbr_019687.1	pbr	Pyrus × bretschneideri	Rosid I/Fabids	Rosales	Rosaceae
Cluster101	pmu_005332	pmu	Prunus mume	Rosid I/Fabids	Rosales	Rosaceae
Cluster101	ppe_1G430000	ppe	Prunus persica	Rosid I/Fabids	Rosales	Rosaceae
Cluster101	ptr_002G122600	ptr	Populus trichocarpa	Rosid I/Fabids	Malpighiales	Salicaceae
Cluster101	ptr_005G142600	ptr	Populus trichocarpa	Rosid I/Fabids	Malpighiales	Salicaceae
Cluster101	sly_04g078420.1sly	sly	Solanum lycopersicum	Asterid I/Lamiids	Solanales	Solanaceae
Cluster101	stu_00003316	stu	Solanum tuberosum	Asterid I/Lamiids	Solanales	Solanaceae
Cluster101	tha_Th2v03092	tha	Tarenaya hassleriana	Rosid II/Malvids	Brassicales	Cleomaceae
Cluster101	tha_Th2v11729	tha	Tarenaya hassleriana	Rosid II/Malvids	Brassicales	Cleomaceae
Cluster101	tha_Th2v13527	tha	Tarenaya hassleriana	Rosid II/Malvids	Brassicales	Cleomaceae
Cluster101	tha_Th2v14235	tha	Tarenaya hassleriana	Rosid II/Malvids	Brassicales	Cleomaceae
Cluster101	tha_Th2v26647	tha	Tarenaya hassleriana	Rosid II/Malvids	Brassicales	Cleomaceae
Cluster101	AlyrAL5G30180	Alyr	Arabidopsis lyrata	Rosid II/Malvids	Brassicales	Brassicaceae
Cluster101	ath_AT3G50060	ath	Arabidopsis thaliana	Rosid II/Malvids	Brassicales	Brassicaceae
Cluster101	cla_020633	cla	Citrullus lanatus	Rosid I/Fabids	Cucurbitales	Cucurbitaceae
Cluster101	cla_022601	cla	Citrullus lanatus	Rosid I/Fabids	Cucurbitales	Cucurbitaceae
Cluster101	cru_10019440	cru	Capsella rubella	Rosid II/Malvids	Brassicales	Brassicaceae
Cluster101	gma_04G042300	gma	Glycine max	Rosid I/Fabids	Fabales	Fabaceae
Cluster101	gma_14G086500	gma	Glycine max	Rosid I/Fabids	Fabales	Fabaceae
Cluster101	gma_17G237900	gma	Glycine max	Rosid I/Fabids	Fabales	Fabaceae
Cluster101	pbr_022028.1	pbr	Pyrus × bretschneideri	Rosid I/Fabids	Rosales	Rosaceae
Cluster101	tha_Th2v28826	tha	Tarenaya hassleriana	Rosid II/Malvids	Brassicales	Cleomaceae
Cluster101	HanXRQChr14g0449721	HanX	Helianthus annuus	Asterid II/Campanulids	Asterales	Asteraceae
Cluster101	Ashe005227	Ashe	Apostasia shenzhenica	Monocots	Asparagales	Orchidaceae
Cluster101	Drydr146S00771	Dryd	Dryas drummondii	Rosid I/Fabids	Rosales	Rosaceae
Cluster101	MaldMD08G1092000	Mald	Malus domestica	Rosid I/Fabids	Rosales	Rosaceae
Cluster101	MaldMD15G1076600	Mald	Malus domestica	Rosid I/Fabids	Rosales	Rosaceae
Cluster101	MaldMD15G1288600	Mald	Malus domestica	Rosid I/Fabids	Rosales	Rosaceae
Cluster101	Rchi112169870	Rchi	Rosa chinensis	Rosid I/Fabids	Rosales	Rosaceae
Cluster101	fve_00185	fve	Fragaria vesca	Rosid I/Fabids	Rosales	Rosaceae
Cluster101	mac_04_12940.1mac	mac	Musa acuminata	Monocots	Zingiberales	Musaceae
Cluster101	pax_00503g00613	pax	Petunia axillaris	Asterid I/Lamiids	Solanales	Solanaceae
Cluster101	Drydr146S00806	Dryd	Dryas drummondii	Rosid I/Fabids	Rosales	Rosaceae
Cluster101	HanXRQChr09g0268111	HanX	Helianthus annuus	Asterid II/Campanulids	Asterales	Asteraceae
Cluster101	MaldMD08G1107400	Mald	Malus domestica	Rosid I/Fabids	Rosales	Rosaceae
Cluster101	MaldMD15G1088000	Mald	Malus domestica	Rosid I/Fabids	Rosales	Rosaceae
Cluster101	Rchi112169043	Rchi	Rosa chinensis	Rosid I/Fabids	Rosales	Rosaceae
Cluster101	cla_020702	cla	Citrullus lanatus	Rosid I/Fabids	Cucurbitales	Cucurbitaceae
Cluster101	cla_022542	cla	Citrullus lanatus	Rosid I/Fabids	Cucurbitales	Cucurbitaceae
Cluster101	csi_1g025351	csi	Citrus sinensis	Rosid II/Malvids	Sapindales	Rutaceae
Cluster101	egr_F00002	egr	Eucalyptus grandis	Rosid II/Malvids	Myrtales	Myrtaceae
Cluster101	egr_F00031	egr	Eucalyptus grandis	Rosid II/Malvids	Myrtales	Myrtaceae
Cluster101	egr_F02372	egr	Eucalyptus grandis	Rosid II/Malvids	Myrtales	Myrtaceae
Cluster101	fve_09039	fve	Fragaria vesca	Rosid I/Fabids	Rosales	Rosaceae
Cluster101	gma_04G036700	gma	Glycine max	Rosid I/Fabids	Fabales	Fabaceae
Cluster101	gma_06G036800	gma	Glycine max	Rosid I/Fabids	Fabales	Fabaceae
Cluster101	gma_17G245200	gma	Glycine max	Rosid I/Fabids	Fabales	Fabaceae
Cluster101	mtr_3g101290	mtr	Medicago truncatula	Rosid I/Fabids	Fabales	Fabaceae
Cluster101	nnu_06515	nnu	Nelumbo nucifera	Eudicots	Nymphaeales	Nelumbonaceae
Cluster101	nnu_13488	nnu	Nelumbo nucifera	Eudicots	Nymphaeales	Nelumbonaceae
Cluster101	pax_00929g00071	pax	Petunia axillaris	Asterid I/Lamiids	Solanales	Solanaceae
Cluster101	pbr_008748.1	pbr	Pyrus × bretschneideri	Rosid I/Fabids	Rosales	Rosaceae
Cluster101	pbr_012310.1	pbr	Pyrus × bretschneideri	Rosid I/Fabids	Rosales	Rosaceae
Cluster101	pmu_005220	pmu	Prunus mume	Rosid I/Fabids	Rosales	Rosaceae
Cluster101	ppe_1G441700	ppe	Prunus persica	Rosid I/Fabids	Rosales	Rosaceae
Cluster101	ptr_002G128900	ptr	Populus trichocarpa	Rosid I/Fabids	Malpighiales	Salicaceae
Cluster101	ptr_014G035100	ptr	Populus trichocarpa	Rosid I/Fabids	Malpighiales	Salicaceae
Cluster101	sly_04g079360.1sly	sly	Solanum lycopersicum	Asterid I/Lamiids	Solanales	Solanaceae
Cluster101	stu_00007994	stu	Solanum tuberosum	Asterid I/Lamiids	Solanales	Solanaceae
Cluster101	tca_033907	tca	Theobroma cacao	Rosid II/Malvids	Malvales	Malvaceae
Cluster101	tha_Th2v02001	tha	Tarenaya hassleriana	Rosid II/Malvids	Brassicales	Cleomaceae
Cluster101	HanXRQChr04g0128081	HanX	Helianthus annuus	Asterid II/Campanulids	Asterales	Asteraceae
Cluster101	pax_00566g00051	pax	Petunia axillaris	Asterid I/Lamiids	Solanales	Solanaceae
Cluster101	vvi_01009566001	vvi	Vitis vinifera	Rosids	Vitales	Vitaceae
Cluster101	Trdc5BG027590	Trdc	Triticum turgidum	Monocots	Poales	Poaceae
Cluster101	mac_01_00440.1mac	mac	Musa acuminata	Monocots	Zingiberales	Musaceae
Cluster102	AlyrAL1G20060	Alyr	Arabidopsis lyrata	Rosid II/Malvids	Brassicales	Brassicaceae
Cluster102	AlyrAL1G67130	Alyr	Arabidopsis lyrata	Rosid II/Malvids	Brassicales	Brassicaceae
Cluster102	Drydr291S19881	Dryd	Dryas drummondii	Rosid I/Fabids	Rosales	Rosaceae
Cluster102	MaldMD04G1184900	Mald	Malus domestica	Rosid I/Fabids	Rosales	Rosaceae
Cluster102	MaldMD12G1198600	Mald	Malus domestica	Rosid I/Fabids	Rosales	Rosaceae
Cluster102	Rchi112191361	Rchi	Rosa chinensis	Rosid I/Fabids	Rosales	Rosaceae
Cluster102	Xvis03_215493	Xvis	Xerophyta viscosa	Monocots	Pandanales	Velloziaceae
Cluster102	ath_AT1G09540	ath	Arabidopsis thaliana	Rosid II/Malvids	Brassicales	Brassicaceae
Cluster102	ath_AT1G57560	ath	Arabidopsis thaliana	Rosid II/Malvids	Brassicales	Brassicaceae
[truncated: 2,075 more rows]
