# Supplementary material for: Dissecting the Genome-Wide Evolution and Function of R2R3-MYB Transcription Factor Family in Rosa chinensis
Source: Genes (Basel). 2019 Oct 18;10(10):823. doi: 10.3390/genes10100823 (PMC6826493; doi:10.3390/genes10100823)
Supplement: Supplementary file 1 [file genes-10-00823-s001.zip › Supplementary Files/Table S5.xls]

## Sheet: Table S5
Supplemental Table S5: The edgelist of 119 characterized clusters (k = 3)
Cluster1		Cluster105
AlyrAL1G66590	ath_AT1G56650	AlyrAL5G17410	AlyrAL7G49630
AlyrAL1G66590	cru_10020856	AlyrAL5G17410	Drydr295S10085
ath_AT1G56650	cru_10020856	AlyrAL5G17410	MaldMD06G1174200
Cluster2		AlyrAL5G17410	MaldMD14G1180700
AlyrAL2G24100	ath_AT1G66370	AlyrAL5G17410	Rchi112179724
AlyrAL2G24100	cru_10020888	AlyrAL5G17410	ath_AT3G27920
AlyrAL2G24100	egr_F02842	AlyrAL5G17410	ath_AT5G40330
AlyrAL2G24100	egr_J01573	AlyrAL5G17410	cru_10005698
AlyrAL2G24100	mtr_5g079140	AlyrAL5G17410	cru_10018791
AlyrAL2G24100	nnu_03969	AlyrAL5G17410	csi_1g031483
AlyrAL2G24100	nnu_17388	AlyrAL5G17410	egr_I01791
AlyrAL2G24100	tca_019192	AlyrAL5G17410	egr_J02212
AlyrAL2G24100	tha_Th2v00536	AlyrAL5G17410	fve_32181
AlyrAL2G24100	tha_Th2v05286	AlyrAL5G17410	nnu_02372
AlyrAL2G24100	vvi_01030819001	AlyrAL5G17410	nnu_23814
ath_AT1G66370	cru_10020888	AlyrAL5G17410	pbr_001950.1
ath_AT1G66370	egr_F02842	AlyrAL5G17410	pmu_024725
ath_AT1G66370	nnu_17388	AlyrAL5G17410	ppe_5G174200
ath_AT1G66370	tca_019192	AlyrAL5G17410	ptr_012G080400
ath_AT1G66370	tha_Th2v00536	AlyrAL5G17410	ptr_015G075600
ath_AT1G66370	tha_Th2v05286	AlyrAL5G17410	tca_012057
ath_AT1G66370	vvi_01030819001	AlyrAL5G17410	tca_016886
ath_AT1G66370	egr_J01569	AlyrAL5G17410	tha_Th2v00330
ath_AT1G66370	nnu_03970	AlyrAL5G17410	tha_Th2v28929
ath_AT1G66370	ppe_3G163000	AlyrAL5G17410	vvi_01007740001
ath_AT1G66370	ptr_017G125600	AlyrAL5G17410	vvi_01032467001
ath_AT1G66370	MaldMD17G1261000	AlyrAL7G49630	Drydr295S10085
ath_AT1G66370	mtr_5g078800	AlyrAL7G49630	MaldMD06G1174200
cru_10020888	egr_F02842	AlyrAL7G49630	MaldMD14G1180700
cru_10020888	nnu_17388	AlyrAL7G49630	Rchi112179724
cru_10020888	tca_019192	AlyrAL7G49630	ath_AT5G40330
cru_10020888	tha_Th2v00536	AlyrAL7G49630	cru_10005698
cru_10020888	tha_Th2v05286	AlyrAL7G49630	cru_10018791
cru_10020888	vvi_01030819001	AlyrAL7G49630	csi_1g031483
cru_10020888	egr_J01569	AlyrAL7G49630	egr_I01791
cru_10020888	ppe_3G163000	AlyrAL7G49630	egr_J02212
cru_10020888	Rchi112193894	AlyrAL7G49630	fve_32181
cru_10020888	ptr_017G125600	AlyrAL7G49630	nnu_02372
cru_10020888	MaldMD17G1261000	AlyrAL7G49630	pmu_024725
cru_10020888	mtr_5g078800	AlyrAL7G49630	ppe_5G174200
egr_F02842	egr_J01573	AlyrAL7G49630	ptr_012G080400
egr_F02842	nnu_17388	AlyrAL7G49630	ptr_015G075600
egr_F02842	tca_019192	AlyrAL7G49630	tca_012057
egr_F02842	tha_Th2v05286	AlyrAL7G49630	tca_016886
egr_F02842	vvi_01030819001	AlyrAL7G49630	tha_Th2v00330
egr_F02842	nnu_03970	AlyrAL7G49630	tha_Th2v28929
egr_F02842	ppe_3G163000	AlyrAL7G49630	vvi_01007740001
egr_F02842	Rchi112193894	AlyrAL7G49630	vvi_01032467001
egr_F02842	ptr_017G125600	AlyrAL7G49630	Drydr13S00486
egr_F02842	mtr_5g078800	AlyrAL7G49630	ppe_1G253400
egr_F02842	pax_00118g00310	AlyrAL7G49630	MaldMD16G1093200
mtr_5g079140	nnu_03969	Drydr295S10085	MaldMD06G1174200
mtr_5g079140	cru_10022245	Drydr295S10085	MaldMD14G1180700
nnu_03969	tha_Th2v00536	Drydr295S10085	Rchi112179724
nnu_03969	cru_10022245	Drydr295S10085	ath_AT3G27920
nnu_17388	tca_019192	Drydr295S10085	ath_AT5G40330
nnu_17388	tha_Th2v00536	Drydr295S10085	cru_10005698
nnu_17388	tha_Th2v05286	Drydr295S10085	cru_10018791
nnu_17388	vvi_01030819001	Drydr295S10085	csi_1g031483
nnu_17388	egr_J01569	Drydr295S10085	egr_I01791
nnu_17388	nnu_03970	Drydr295S10085	egr_J02212
nnu_17388	ppe_3G163000	Drydr295S10085	nnu_02372
nnu_17388	HanXRQChr12g0375641	Drydr295S10085	nnu_23814
nnu_17388	MaldMD09G1265100	Drydr295S10085	pbr_001950.1
nnu_17388	Rchi112193894	Drydr295S10085	pmu_024725
nnu_17388	ptr_017G125600	Drydr295S10085	ppe_5G174200
nnu_17388	MaldMD17G1261000	Drydr295S10085	ptr_012G080400
nnu_17388	csi_1g048224	Drydr295S10085	ptr_015G075600
nnu_17388	mtr_5g078800	Drydr295S10085	tca_012057
tca_019192	tha_Th2v00536	Drydr295S10085	tca_016886
tca_019192	tha_Th2v05286	Drydr295S10085	tha_Th2v00330
tca_019192	vvi_01030819001	Drydr295S10085	vvi_01032467001
tca_019192	egr_J01569	Drydr295S10085	Drydr13S00486
tca_019192	nnu_03970	Drydr295S10085	MaldMD13G1092300
tca_019192	pbr_016661.1	Drydr295S10085	csi_1g047269
tca_019192	ppe_3G163000	Drydr295S10085	pmu_006678
tca_019192	HanXRQChr12g0375641	Drydr295S10085	ppe_1G253400
tca_019192	MaldMD09G1265100	Drydr295S10085	MaldMD16G1093200
tca_019192	Rchi112193894	Drydr295S10085	egr_B00373
tca_019192	ptr_017G125600	Drydr295S10085	egr_B03324
tca_019192	MaldMD17G1261000	Drydr295S10085	pbr_034884.1
tca_019192	csi_1g048224	Drydr295S10085	tca_010360
tca_019192	mtr_5g078800	Drydr295S10085	vvi_01013735001
tca_019192	pax_00118g00310	sly_08g082890.2sly	Drydr295S10085
tha_Th2v00536	tha_Th2v05286	stu_00005848	Drydr295S10085
tha_Th2v00536	vvi_01030819001	stu_00012126	Drydr295S10085
tha_Th2v00536	ptr_017G125600	MaldMD06G1174200	MaldMD14G1180700
tha_Th2v00536	mtr_5g078800	MaldMD06G1174200	Rchi112179724
tha_Th2v05286	vvi_01030819001	MaldMD06G1174200	ath_AT3G27920
tha_Th2v05286	egr_J01569	MaldMD06G1174200	ath_AT5G40330
tha_Th2v05286	ptr_017G125600	MaldMD06G1174200	cru_10005698
vvi_01030819001	egr_J01569	MaldMD06G1174200	cru_10018791
vvi_01030819001	nnu_03970	MaldMD06G1174200	csi_1g031483
vvi_01030819001	ppe_3G163000	MaldMD06G1174200	egr_I01791
vvi_01030819001	ptr_017G125600	MaldMD06G1174200	egr_J02212
vvi_01030819001	csi_1g048224	MaldMD06G1174200	fve_32181
egr_J01569	ppe_3G163000	MaldMD06G1174200	nnu_02372
egr_J01569	MaldMD09G1265100	MaldMD06G1174200	nnu_23814
egr_J01569	Rchi112193894	MaldMD06G1174200	pbr_001950.1
egr_J01569	ptr_017G125600	MaldMD06G1174200	pmu_024725
egr_J01569	MaldMD17G1261000	MaldMD06G1174200	ppe_5G174200
egr_J01569	csi_1g048224	MaldMD06G1174200	ptr_012G080400
nnu_03970	ppe_3G163000	MaldMD06G1174200	ptr_015G075600
nnu_03970	MaldMD09G1265100	MaldMD06G1174200	tca_012057
nnu_03970	Rchi112193894	MaldMD06G1174200	tca_016886
nnu_03970	egr_J01558	MaldMD06G1174200	tha_Th2v00330
nnu_03970	ptr_017G125600	MaldMD06G1174200	vvi_01007740001
nnu_03970	csi_1g048224	MaldMD06G1174200	vvi_01032467001
Drydr61S23315	pbr_016661.1	MaldMD06G1174200	Drydr13S00486
Drydr61S23315	pmu_029437	MaldMD06G1174200	MaldMD13G1092300
Drydr61S23315	ppe_3G163000	MaldMD06G1174200	csi_1g047269
Drydr61S23315	MaldMD09G1265100	MaldMD06G1174200	pmu_006678
Drydr61S23315	Rchi112193894	MaldMD06G1174200	ppe_1G253400
Drydr61S23315	MaldMD17G1261000	MaldMD06G1174200	MaldMD16G1093200
pbr_016661.1	pmu_029437	MaldMD06G1174200	egr_B00373
pbr_016661.1	ppe_3G163000	MaldMD06G1174200	egr_B03324
pbr_016661.1	MaldMD09G1265100	MaldMD06G1174200	pbr_034884.1
pbr_016661.1	Rchi112193894	MaldMD06G1174200	tca_010360
pbr_016661.1	ptr_017G125600	MaldMD06G1174200	vvi_01013735001
pbr_016661.1	MaldMD17G1261000	sly_08g082890.2sly	MaldMD06G1174200
pmu_029437	ppe_3G163000	stu_00005848	MaldMD06G1174200
pmu_029437	MaldMD09G1265100	stu_00012126	MaldMD06G1174200
pmu_029437	Rchi112193894	MaldMD14G1180700	Rchi112179724
pmu_029437	MaldMD17G1261000	MaldMD14G1180700	ath_AT3G27920
ppe_3G163000	MaldMD09G1265100	MaldMD14G1180700	ath_AT5G40330
ppe_3G163000	Rchi112193894	MaldMD14G1180700	cru_10005698
ppe_3G163000	ptr_017G125600	MaldMD14G1180700	cru_10018791
ppe_3G163000	MaldMD17G1261000	MaldMD14G1180700	csi_1g031483
ppe_3G163000	csi_1g048224	MaldMD14G1180700	egr_I01791
ppe_3G163000	mtr_5g078800	MaldMD14G1180700	egr_J02212
MaldMD09G1265100	Rchi112193894	MaldMD14G1180700	fve_32181
MaldMD09G1265100	egr_J01558	MaldMD14G1180700	nnu_02372
MaldMD09G1265100	ptr_017G125600	MaldMD14G1180700	nnu_23814
MaldMD09G1265100	MaldMD17G1261000	MaldMD14G1180700	pbr_001950.1
Rchi112193894	ptr_017G125600	MaldMD14G1180700	pmu_024725
Rchi112193894	MaldMD17G1261000	MaldMD14G1180700	ppe_5G174200
ptr_017G125600	MaldMD17G1261000	MaldMD14G1180700	ptr_012G080400
ptr_017G125600	csi_1g048224	ptr_015G075600	MaldMD14G1180700
ptr_017G125600	mtr_5g078800	MaldMD14G1180700	tca_012057
MaldMD17G1261000	csi_1g048224	MaldMD14G1180700	tca_016886
Cluster3		MaldMD14G1180700	tha_Th2v00330
AlyrAL6G21670	ath_AT5G11050	MaldMD14G1180700	vvi_01007740001
AlyrAL6G21670	cru_10003695	MaldMD14G1180700	vvi_01032467001
ath_AT5G11050	cru_10003695	MaldMD14G1180700	Drydr13S00486
Cluster4		MaldMD14G1180700	MaldMD13G1092300
AlyrAL7G49400	ath_AT5G40430	MaldMD14G1180700	csi_1g047269
AlyrAL7G49400	cru_10007337	MaldMD14G1180700	pmu_006678
ath_AT5G40430	cru_10007337	MaldMD14G1180700	ppe_1G253400
Cluster5		MaldMD14G1180700	MaldMD16G1093200
AlyrAL8G27070	ath_AT5G52600	MaldMD14G1180700	egr_B00373
AlyrAL8G27070	cru_10028642	MaldMD14G1180700	egr_B03324
ath_AT5G52600	cru_10028642	pbr_034884.1	MaldMD14G1180700
Cluster6		MaldMD14G1180700	tca_010360
Ashe000264	Xvis03_210609	MaldMD14G1180700	vvi_01013735001
Ashe000264	mac_02_21760.2mac	sly_08g082890.2sly	MaldMD14G1180700
Ashe000264	mac_10_14950.1mac	stu_00005848	MaldMD14G1180700
Xvis03_210609	mac_02_21760.2mac	stu_00012126	MaldMD14G1180700
mac_02_21760.2mac	mac_10_14950.1mac	Rchi112179724	ath_AT3G27920
Cluster7		Rchi112179724	ath_AT5G40330
Ashe011175	Xvis03_218505	Rchi112179724	cru_10005698
Ashe011175	peq_10426	Rchi112179724	cru_10018791
Xvis03_218505	peq_10426	Rchi112179724	csi_1g031483
Cluster8		Rchi112179724	egr_I01791
Ashe014261	mac_06_16920.2mac	Rchi112179724	egr_J02212
Ashe014261	mac_10_13640.1mac	Rchi112179724	fve_32181
Ashe014261	osa_LOC_Os01g74410osa	Rchi112179724	nnu_02372
Ashe014261	peq_09152	Rchi112179724	nnu_23814
mac_06_16920.2mac	mac_10_13640.1mac	Rchi112179724	pbr_001950.1
mac_10_13640.1mac	osa_LOC_Os01g74410osa	Rchi112179724	pmu_024725
mac_10_13640.1mac	peq_09152	Rchi112179724	ppe_5G174200
mac_10_13640.1mac	MaldMD11G1114100	Rchi112179724	ptr_012G080400
mac_10_13640.1mac	Xvis03_214915	Rchi112179724	ptr_015G075600
osa_LOC_Os01g74410osa	Xvis03_214915	Rchi112179724	tca_012057
MaldMD11G1114100	Xvis03_214915	Rchi112179724	tca_016886
Cluster9		Rchi112179724	tha_Th2v00330
AlyrAL6G14420	Drydr170S07366	Rchi112179724	vvi_01007740001
AlyrAL6G14420	HanXRQChr11g0342011	Rchi112179724	vvi_01032467001
AlyrAL6G14420	ath_AT5G04760	Rchi112179724	Drydr13S00486
AlyrAL6G14420	cla_013687	Rchi112179724	MaldMD13G1092300
AlyrAL6G14420	cru_10003623	Rchi112179724	csi_1g047269
AlyrAL6G14420	egr_J00271	Rchi112179724	pmu_006678
AlyrAL6G14420	gma_10G277800	Rchi112179724	ppe_1G253400
AlyrAL6G14420	gma_20G111800	Rchi112179724	MaldMD16G1093200
AlyrAL6G14420	mtr_1g111830	nnu_18111	Rchi112179724
AlyrAL6G14420	ppe_2G070600	Xvis03_200484	Rchi112179724
AlyrAL6G14420	ptr_010G240800	nnu_17837	Rchi112179724
AlyrAL6G14420	sly_05g055240.2sly	ppe_5G126600	Rchi112179724
AlyrAL6G14420	sly_11g006720.1sly	ptr_001G086700	Rchi112179724
AlyrAL6G14420	stu_00023495	ptr_003G144200	Rchi112179724
AlyrAL6G14420	tha_Th2v14375	tca_005112	Rchi112179724
AlyrAL6G14420	tha_Th2v22201	vvi_01027182001	Rchi112179724
Drydr170S07366	ath_AT5G04760	Rchi112179724	egr_B00373
Drydr170S07366	cla_013687	Rchi112179724	egr_B03324
Drydr170S07366	cru_10003623	Rchi112179724	pbr_034884.1
Drydr170S07366	egr_J00271	Rchi112179724	tca_010360
Drydr170S07366	ppe_2G070600	Rchi112179724	vvi_01013735001
Drydr170S07366	ptr_010G240800	Drydr151S07083	Rchi112179724
Drydr170S07366	sly_11g006720.1sly	MaldMD01G1084400	Rchi112179724
Drydr170S07366	nnu_25458	MaldMD07G1153200	Rchi112179724
HanXRQChr11g0342011	ath_AT5G04760	MaldMD14G1134900	Rchi112179724
HanXRQChr11g0342011	cla_013687	Rchi112179130	Rchi112179724
HanXRQChr11g0342011	gma_10G277800	Rchi112182064	Rchi112179724
HanXRQChr11g0342011	gma_20G111800	bvu_Bv1_002740_dwki	Rchi112179724
HanXRQChr11g0342011	mtr_1g111830	csi_1g040841	Rchi112179724
HanXRQChr11g0342011	ppe_2G070600	egr_D01701	Rchi112179724
HanXRQChr11g0342011	ptr_010G240800	egr_E01031	Rchi112179724
HanXRQChr11g0342011	sly_11g006720.1sly	fve_18691	Rchi112179724
ath_AT5G04760	cla_013687	fve_25098	Rchi112179724
ath_AT5G04760	cru_10003623	gma_07G054000	Rchi112179724
ath_AT5G04760	egr_J00271	gma_16G023000	Rchi112179724
ath_AT5G04760	gma_10G277800	mtr_8g027345	Rchi112179724
ath_AT5G04760	gma_20G111800	pax_00074g00355	Rchi112179724
ath_AT5G04760	mtr_1g111830	pbr_018379.1	Rchi112179724
ath_AT5G04760	ppe_2G070600	pmu_018338	Rchi112179724
ath_AT5G04760	ptr_010G240800	pmu_024189	Rchi112179724
ath_AT5G04760	sly_05g055240.2sly	ppe_2G192100	Rchi112179724
ath_AT5G04760	sly_11g006720.1sly	ptr_002G173900	Rchi112179724
ath_AT5G04760	stu_00023495	ptr_014G100800	Rchi112179724
ath_AT5G04760	tha_Th2v14375	sly_08g008480.2sly	Rchi112179724
ath_AT5G04760	tha_Th2v22201	Rchi112179724	sly_08g082890.2sly
cla_013687	cru_10003623	Rchi112179724	stu_00005848
cla_013687	egr_J00271	Rchi112179724	stu_00012126
cla_013687	gma_10G277800	tca_015685	Rchi112179724
cla_013687	gma_20G111800	Rchi112179724	pax_00102g01858
cla_013687	mtr_1g111830	pbr_037155.1	Rchi112179724
cla_013687	ppe_2G070600	ath_AT3G27920	ath_AT5G40330
cla_013687	ptr_010G240800	ath_AT3G27920	cru_10005698
cla_013687	sly_05g055240.2sly	ath_AT3G27920	cru_10018791
cla_013687	sly_11g006720.1sly	ath_AT3G27920	csi_1g031483
cla_013687	stu_00023495	ath_AT3G27920	egr_I01791
cla_013687	nnu_25458	ath_AT3G27920	egr_J02212
cla_013687	MaldMD02G1259300	ath_AT3G27920	fve_32181
cla_013687	Xvis03_214824	ath_AT3G27920	nnu_02372
cla_013687	Xvis03_218555	ath_AT3G27920	nnu_23814
cla_013687	Zmay103650973	ath_AT3G27920	pbr_001950.1
cru_10003623	egr_J00271	ath_AT3G27920	pmu_024725
cru_10003623	gma_10G277800	ath_AT3G27920	ppe_5G174200
cru_10003623	gma_20G111800	ath_AT3G27920	ptr_012G080400
cru_10003623	mtr_1g111830	ath_AT3G27920	ptr_015G075600
cru_10003623	ppe_2G070600	ath_AT3G27920	tca_012057
cru_10003623	ptr_010G240800	ath_AT3G27920	tca_016886
cru_10003623	sly_05g055240.2sly	ath_AT3G27920	tha_Th2v00330
cru_10003623	sly_11g006720.1sly	ath_AT3G27920	tha_Th2v28929
cru_10003623	stu_00023495	ath_AT3G27920	vvi_01032467001
cru_10003623	tha_Th2v14375	ath_AT5G40330	cru_10005698
cru_10003623	tha_Th2v22201	ath_AT5G40330	cru_10018791
egr_J00271	gma_10G277800	ath_AT5G40330	csi_1g031483
egr_J00271	gma_20G111800	ath_AT5G40330	egr_I01791
egr_J00271	mtr_1g111830	ath_AT5G40330	egr_J02212
egr_J00271	ppe_2G070600	ath_AT5G40330	fve_32181
egr_J00271	ptr_010G240800	ath_AT5G40330	nnu_02372
egr_J00271	sly_05g055240.2sly	ath_AT5G40330	pmu_024725
egr_J00271	sly_11g006720.1sly	ath_AT5G40330	ppe_5G174200
egr_J00271	stu_00023495	ath_AT5G40330	ptr_012G080400
egr_J00271	nnu_25458	ath_AT5G40330	ptr_015G075600
egr_J00271	MaldMD02G1259300	ath_AT5G40330	tca_012057
egr_J00271	pbr_033383.1	ath_AT5G40330	tca_016886
egr_J00271	MaldMD07G1061400	ath_AT5G40330	tha_Th2v00330
egr_J00271	pax_00725g00019	ath_AT5G40330	tha_Th2v28929
gma_10G277800	gma_20G111800	ath_AT5G40330	vvi_01007740001
gma_10G277800	mtr_1g111830	ath_AT5G40330	vvi_01032467001
gma_10G277800	ppe_2G070600	cru_10005698	cru_10018791
gma_10G277800	ptr_010G240800	cru_10005698	csi_1g031483
gma_10G277800	sly_11g006720.1sly	cru_10005698	egr_I01791
gma_10G277800	nnu_25458	cru_10005698	egr_J02212
gma_10G277800	Drydr202S17808	cru_10005698	fve_32181
gma_10G277800	nnu_00576	cru_10005698	nnu_02372
gma_10G277800	nnu_07624	cru_10005698	pmu_024725
gma_10G277800	vvi_01008241001	cru_10005698	ppe_5G174200
gma_10G277800	Xvis03_218555	cru_10005698	ptr_012G080400
gma_20G111800	mtr_1g111830	cru_10005698	ptr_015G075600
gma_20G111800	ppe_2G070600	cru_10005698	tca_012057
gma_20G111800	ptr_010G240800	cru_10005698	tca_016886
gma_20G111800	sly_11g006720.1sly	cru_10005698	tha_Th2v00330
gma_20G111800	Drydr202S17808	cru_10005698	tha_Th2v28929
gma_20G111800	nnu_00576	cru_10005698	vvi_01007740001
gma_20G111800	nnu_07624	cru_10005698	vvi_01032467001
gma_20G111800	vvi_01008241001	cru_10005698	Drydr13S00486
gma_20G111800	Xvis03_218555	cru_10005698	ppe_1G253400
mtr_1g111830	ppe_2G070600	cru_10005698	MaldMD16G1093200
mtr_1g111830	ptr_010G240800	cru_10018791	csi_1g031483
mtr_1g111830	sly_11g006720.1sly	cru_10018791	egr_I01791
mtr_1g111830	nnu_25458	cru_10018791	egr_J02212
mtr_1g111830	osa_LOC_Os01g64360osa	cru_10018791	fve_32181
mtr_1g111830	nnu_00576	cru_10018791	nnu_02372
ppe_2G070600	ptr_010G240800	cru_10018791	nnu_23814
ppe_2G070600	sly_05g055240.2sly	cru_10018791	pbr_001950.1
ppe_2G070600	sly_11g006720.1sly	cru_10018791	pmu_024725
ppe_2G070600	stu_00023495	cru_10018791	ppe_5G174200
ppe_2G070600	nnu_25458	cru_10018791	ptr_012G080400
ppe_2G070600	MaldMD02G1259300	cru_10018791	ptr_015G075600
ppe_2G070600	pbr_033383.1	cru_10018791	tca_012057
ppe_2G070600	pmu_017050	cru_10018791	tca_016886
ppe_2G070600	MaldMD07G1061400	cru_10018791	tha_Th2v00330
ppe_2G070600	pax_00725g00019	cru_10018791	tha_Th2v28929
ptr_010G240800	sly_05g055240.2sly	cru_10018791	vvi_01007740001
ptr_010G240800	sly_11g006720.1sly	cru_10018791	vvi_01032467001
ptr_010G240800	stu_00023495	csi_1g031483	egr_I01791
ptr_010G240800	nnu_25458	csi_1g031483	egr_J02212
ptr_010G240800	osa_LOC_Os01g64360osa	csi_1g031483	fve_32181
ptr_010G240800	tca_041362	csi_1g031483	nnu_02372
ptr_010G240800	CindCHR00024419	csi_1g031483	nnu_23814
ptr_010G240800	peq_02344	csi_1g031483	pmu_024725
ptr_010G240800	MaldMD02G1259300	csi_1g031483	ppe_5G174200
ptr_010G240800	pbr_033383.1	csi_1g031483	ptr_012G080400
ptr_010G240800	pmu_017050	ptr_015G075600	csi_1g031483
ptr_010G240800	MaldMD07G1061400	csi_1g031483	tca_012057
ptr_010G240800	Trdc3AG053800	csi_1g031483	tca_016886
ptr_010G240800	Xvis03_218555	csi_1g031483	tha_Th2v00330
ptr_010G240800	Zmay103650973	csi_1g031483	vvi_01032467001
sly_05g055240.2sly	sly_11g006720.1sly	csi_1g031483	AlyrAL6G25530
sly_05g055240.2sly	stu_00023495	csi_1g031483	Drydr13S00486
sly_11g006720.1sly	stu_00023495	MaldMD13G1092300	csi_1g031483
sly_11g006720.1sly	tha_Th2v22201	csi_1g031483	ath_AT5G14750
sly_11g006720.1sly	nnu_25458	csi_1g031483	cru_10001990
sly_11g006720.1sly	tca_041362	csi_1g031483	csi_1g047269
sly_11g006720.1sly	CindCHR00024419	csi_1g031483	pmu_006678
sly_11g006720.1sly	peq_02344	csi_1g031483	ppe_1G253400
sly_11g006720.1sly	MaldMD02G1259300	csi_1g031483	tha_Th2v07001
sly_11g006720.1sly	pbr_033383.1	csi_1g031483	tha_Th2v18161
sly_11g006720.1sly	MaldMD07G1061400	csi_1g031483	MaldMD16G1093200
sly_11g006720.1sly	Trdc3AG053800	csi_1g031483	egr_B00373
sly_11g006720.1sly	Xvis03_214824	egr_B03324	csi_1g031483
sly_11g006720.1sly	Xvis03_218555	csi_1g031483	pbr_034884.1
tha_Th2v14375	tha_Th2v22201	csi_1g031483	tca_010360
tha_Th2v14375	MaldMD02G1259300	csi_1g031483	vvi_01013735001
tha_Th2v22201	MaldMD02G1259300	sly_08g082890.2sly	csi_1g031483
tha_Th2v22201	MaldMD07G1061400	stu_00005848	csi_1g031483
tha_Th2v11843	Drydr202S17808	stu_00012126	csi_1g031483
tha_Th2v11843	MaldMD14G1222200	egr_I01791	egr_J02212
tha_Th2v11843	cla_018988	egr_I01791	fve_32181
tha_Th2v11843	egr_K02659	egr_I01791	nnu_02372
tha_Th2v11843	gma_05G013000	egr_I01791	nnu_23814
tha_Th2v11843	pax_00013g00940	egr_I01791	pmu_024725
tha_Th2v11843	vvi_01008241001	egr_I01791	ppe_5G174200
Ashe004486	csi_1g026855	egr_I01791	ptr_012G080400
Ashe004486	nnu_25458	egr_I01791	ptr_015G075600
Ashe004486	osa_LOC_Os01g64360osa	egr_I01791	tca_012057
Ashe004486	oth_12881	egr_I01791	tca_016886
Ashe004486	tca_041362	egr_I01791	tha_Th2v00330
Ashe004486	vvi_01036090001	egr_I01791	tha_Th2v28929
Ashe004486	Trdc3AG053800	egr_I01791	vvi_01032467001
Ashe004486	Zmay103636453	egr_I01791	AlyrAL6G25530
Ashe004486	Zmay103650973	egr_I01791	Drydr13S00486
csi_1g026855	nnu_25458	egr_I01791	MaldMD13G1092300
csi_1g026855	osa_LOC_Os01g64360osa	egr_I01791	ath_AT5G14750
csi_1g026855	oth_12881	egr_I01791	cru_10001990
csi_1g026855	tca_041362	egr_I01791	csi_1g047269
csi_1g026855	vvi_01036090001	egr_I01791	pmu_006678
csi_1g026855	peq_02344	egr_I01791	ppe_1G253400
csi_1g026855	Trdc1AG040990	egr_I01791	tha_Th2v07001
csi_1g026855	Trdc1BG046650	egr_I01791	tha_Th2v18161
csi_1g026855	Trdc3AG053800	egr_I01791	tha_Th2v24707
csi_1g026855	Xvis03_218555	egr_I01791	MaldMD16G1093200
csi_1g026855	Zmay103650973	egr_I01791	egr_B03324
csi_1g026855	osa_LOC_Os05g37050osa	egr_I01791	tca_010360
csi_1g026855	oth_04963	egr_I01791	vvi_01013735001
nnu_25458	osa_LOC_Os01g64360osa	egr_J02212	fve_32181
nnu_25458	oth_12881	egr_J02212	nnu_02372
nnu_25458	tca_041362	egr_J02212	nnu_23814
nnu_25458	vvi_01036090001	egr_J02212	pbr_001950.1
nnu_25458	peq_02344	egr_J02212	pmu_024725
nnu_25458	Trdc3AG053800	egr_J02212	ppe_5G174200
nnu_25458	Xvis03_218555	egr_J02212	ptr_012G080400
nnu_25458	Zmay103650973	egr_J02212	ptr_015G075600
nnu_25458	mac_06_20700.1mac	egr_J02212	tca_012057
osa_LOC_Os01g64360osa	oth_12881	egr_J02212	tca_016886
osa_LOC_Os01g64360osa	Zmay100280222	egr_J02212	tha_Th2v00330
osa_LOC_Os01g64360osa	peq_02344	egr_J02212	tha_Th2v28929
osa_LOC_Os01g64360osa	Trdc1AG040990	egr_J02212	vvi_01007740001
osa_LOC_Os01g64360osa	Trdc1BG046650	egr_J02212	vvi_01032467001
osa_LOC_Os01g64360osa	Trdc3AG053800	egr_J02212	AlyrAL6G25530
osa_LOC_Os01g64360osa	Xvis03_214824	egr_J02212	Drydr13S00486
osa_LOC_Os01g64360osa	Xvis03_218555	egr_J02212	MaldMD13G1092300
osa_LOC_Os01g64360osa	Zmay103630399	egr_J02212	ath_AT5G14750
osa_LOC_Os01g64360osa	Zmay103636453	egr_J02212	cru_10001990
osa_LOC_Os01g64360osa	Zmay103650973	egr_J02212	csi_1g047269
osa_LOC_Os01g64360osa	mac_06_20700.1mac	pmu_006678	egr_J02212
osa_LOC_Os01g64360osa	oth_04963	egr_J02212	ppe_1G253400
oth_12881	peq_02344	egr_J02212	tha_Th2v07001
oth_12881	Trdc1AG040990	egr_J02212	tha_Th2v18161
oth_12881	Trdc1BG046650	egr_J02212	tha_Th2v24707
oth_12881	Trdc3AG053800	egr_J02212	MaldMD16G1093200
oth_12881	Xvis03_214824	egr_J02212	egr_B00373
oth_12881	Xvis03_218555	egr_J02212	egr_B03324
oth_12881	Zmay103630399	pbr_034884.1	egr_J02212
oth_12881	Zmay103636453	tca_010360	egr_J02212
oth_12881	Zmay103650973	egr_J02212	vvi_01013735001
oth_12881	mac_06_20700.1mac	sly_08g082890.2sly	egr_J02212
oth_12881	oth_04963	stu_00005848	egr_J02212
tca_041362	vvi_01036090001	stu_00012126	egr_J02212
tca_041362	Zmay100280222	fve_32181	nnu_23814
tca_041362	peq_02344	fve_32181	pbr_001950.1
tca_041362	Trdc1AG040990	fve_32181	ppe_5G174200
tca_041362	Trdc1BG046650	fve_32181	tca_016886
tca_041362	Xvis03_214824	fve_32181	tha_Th2v00330
tca_041362	Xvis03_218555	fve_32181	vvi_01032467001
tca_041362	osa_LOC_Os05g37050osa	fve_32181	Drydr13S00486
tca_041362	oth_04963	fve_32181	MaldMD13G1092300
tca_041362	ptr_001G219100	fve_32181	csi_1g047269
vvi_01036090001	peq_02344	fve_32181	pmu_006678
vvi_01036090001	Xvis03_218555	fve_32181	ppe_1G253400
vvi_01036090001	oth_04963	fve_32181	MaldMD16G1093200
vvi_01036090001	ptr_001G219100	fve_32181	egr_B03324
Zmay100280222	Trdc3AG053800	fve_32181	tca_010360
Zmay100280222	Xvis03_218555	fve_32181	vvi_01013735001
Drydr202S17808	MaldMD14G1222200	fve_32181	sly_08g082890.2sly
Drydr202S17808	cla_018988	fve_32181	stu_00005848
Drydr202S17808	cru_10009808	fve_32181	stu_00012126
Drydr202S17808	egr_K02659	fve_32181	pax_00102g01858
Drydr202S17808	gma_05G013000	fve_32181	pbr_034885.1
Drydr202S17808	gma_17G121000	nnu_02372	nnu_23814
Drydr202S17808	mtr_4g111975	nnu_02372	pbr_001950.1
Drydr202S17808	nnu_00576	nnu_02372	pmu_024725
Drydr202S17808	nnu_07624	nnu_02372	ppe_5G174200
Drydr202S17808	pax_00013g00940	nnu_02372	ptr_012G080400
Drydr202S17808	pax_00015g00720	nnu_02372	ptr_015G075600
Drydr202S17808	pax_00119g00028	nnu_02372	tca_012057
Drydr202S17808	vvi_01008241001	nnu_02372	tca_016886
MaldMD14G1222200	cla_018988	nnu_02372	tha_Th2v00330
MaldMD14G1222200	cru_10009808	nnu_02372	vvi_01032467001
MaldMD14G1222200	egr_K02659	nnu_02372	AlyrAL6G25530
MaldMD14G1222200	gma_05G013000	nnu_02372	Drydr13S00486
MaldMD14G1222200	gma_17G121000	nnu_02372	MaldMD13G1092300
MaldMD14G1222200	mtr_4g111975	nnu_02372	ath_AT5G14750
MaldMD14G1222200	nnu_00576	nnu_02372	cru_10001990
MaldMD14G1222200	nnu_07624	nnu_02372	csi_1g047269
MaldMD14G1222200	pax_00013g00940	nnu_02372	pmu_006678
MaldMD14G1222200	pax_00015g00720	nnu_02372	ppe_1G253400
MaldMD14G1222200	pax_00119g00028	nnu_02372	tha_Th2v24707
MaldMD14G1222200	vvi_01008241001	nnu_02372	MaldMD16G1093200
cla_018988	cru_10009808	nnu_02372	egr_B00373
cla_018988	egr_K02659	nnu_02372	egr_B03324
cla_018988	gma_05G013000	nnu_02372	pbr_034884.1
cla_018988	gma_17G121000	nnu_02372	tca_010360
cla_018988	mtr_4g111975	nnu_02372	vvi_01013735001
cla_018988	nnu_00576	sly_08g082890.2sly	nnu_02372
cla_018988	nnu_07624	stu_00005848	nnu_02372
cla_018988	pax_00013g00940	stu_00012126	nnu_02372
cla_018988	pax_00015g00720	nnu_23814	pbr_001950.1
cla_018988	pax_00119g00028	nnu_23814	pmu_024725
cla_018988	vvi_01008241001	nnu_23814	ppe_5G174200
cla_018988	HanXRQChr16g0501791	nnu_23814	ptr_012G080400
cru_10009808	gma_05G013000	nnu_23814	ptr_015G075600
cru_10009808	gma_17G121000	nnu_23814	tca_012057
cru_10009808	nnu_07624	nnu_23814	tca_016886
cru_10009808	pax_00013g00940	nnu_23814	tha_Th2v00330
cru_10009808	pax_00015g00720	nnu_23814	vvi_01032467001
cru_10009808	vvi_01008241001	nnu_23814	AlyrAL6G25530
egr_K02659	gma_05G013000	nnu_23814	Drydr13S00486
egr_K02659	gma_17G121000	nnu_23814	MaldMD13G1092300
egr_K02659	mtr_4g111975	nnu_23814	ath_AT5G14750
egr_K02659	nnu_00576	nnu_23814	cru_10001990
egr_K02659	nnu_07624	nnu_23814	csi_1g047269
egr_K02659	pax_00013g00940	nnu_23814	pmu_006678
egr_K02659	pax_00015g00720	nnu_23814	ppe_1G253400
egr_K02659	pax_00119g00028	nnu_23814	tha_Th2v07001
egr_K02659	vvi_01008241001	nnu_23814	tha_Th2v18161
gma_05G013000	gma_17G121000	nnu_23814	tha_Th2v24707
gma_05G013000	mtr_4g111975	nnu_23814	MaldMD16G1093200
gma_05G013000	nnu_00576	nnu_23814	egr_B00373
gma_05G013000	nnu_07624	nnu_23814	egr_B03324
gma_05G013000	pax_00013g00940	nnu_23814	pbr_034884.1
gma_05G013000	pax_00015g00720	nnu_23814	tca_010360
gma_05G013000	pax_00119g00028	nnu_23814	vvi_01013735001
gma_05G013000	vvi_01008241001	sly_08g082890.2sly	nnu_23814
gma_17G121000	mtr_4g111975	stu_00005848	nnu_23814
gma_17G121000	nnu_00576	stu_00012126	nnu_23814
gma_17G121000	nnu_07624	pbr_001950.1	pmu_024725
gma_17G121000	pax_00013g00940	pbr_001950.1	ppe_5G174200
gma_17G121000	pax_00015g00720	pbr_001950.1	ptr_012G080400
gma_17G121000	vvi_01008241001	pbr_001950.1	tca_012057
mtr_4g111975	nnu_00576	pbr_001950.1	tca_016886
mtr_4g111975	nnu_07624	pbr_001950.1	tha_Th2v00330
mtr_4g111975	pax_00013g00940	pbr_001950.1	vvi_01007740001
mtr_4g111975	pax_00015g00720	pbr_001950.1	vvi_01032467001
mtr_4g111975	pax_00119g00028	pbr_001950.1	Drydr13S00486
mtr_4g111975	vvi_01008241001	pbr_001950.1	MaldMD13G1092300
nnu_00576	nnu_07624	pbr_001950.1	csi_1g047269
nnu_00576	pax_00013g00940	pbr_001950.1	pmu_006678
nnu_00576	pax_00015g00720	pbr_001950.1	ppe_1G253400
nnu_00576	vvi_01008241001	pbr_001950.1	MaldMD16G1093200
nnu_07624	pax_00013g00940	pbr_001950.1	egr_B03324
nnu_07624	pax_00015g00720	pbr_001950.1	tca_010360
nnu_07624	pax_00119g00028	pbr_001950.1	vvi_01013735001
nnu_07624	vvi_01008241001	pmu_024725	ppe_5G174200
pax_00013g00940	pax_00015g00720	pmu_024725	ptr_012G080400
pax_00013g00940	pax_00119g00028	pmu_024725	ptr_015G075600
pax_00013g00940	vvi_01008241001	pmu_024725	tca_012057
pax_00013g00940	HanXRQChr16g0501791	pmu_024725	tca_016886
pax_00015g00720	vvi_01008241001	pmu_024725	tha_Th2v00330
pax_00119g00028	vvi_01008241001	pmu_024725	vvi_01007740001
mac_05_31320.1mac	Trdc1BG046650	pmu_024725	vvi_01032467001
mac_05_31320.1mac	Zmay103636453	pmu_024725	Drydr13S00486
peq_02344	Trdc3AG053800	pmu_024725	MaldMD13G1092300
peq_02344	Xvis03_218555	pmu_024725	csi_1g047269
peq_02344	Zmay103650973	pmu_024725	pmu_006678
MaldMD02G1259300	pbr_033383.1	pmu_024725	ppe_1G253400
MaldMD02G1259300	pmu_017050	pmu_024725	MaldMD16G1093200
MaldMD02G1259300	MaldMD07G1061400	pmu_024725	egr_B00373
pbr_033383.1	pmu_017050	pmu_024725	egr_B03324
pbr_033383.1	MaldMD07G1061400	pmu_024725	pbr_034884.1
pmu_017050	MaldMD07G1061400	pmu_024725	tca_010360
Trdc1AG040990	Trdc1BG046650	vvi_01013735001	pmu_024725
Trdc1AG040990	Trdc3AG053800	sly_08g082890.2sly	pmu_024725
Trdc1AG040990	Xvis03_214824	stu_00005848	pmu_024725
Trdc1AG040990	Xvis03_218555	stu_00012126	pmu_024725
Trdc1AG040990	Zmay103630399	ppe_5G174200	ptr_012G080400
Trdc1AG040990	Zmay103636453	ppe_5G174200	ptr_015G075600
Trdc1AG040990	Zmay103650973	ppe_5G174200	tca_012057
Trdc1AG040990	mac_06_20700.1mac	ppe_5G174200	tca_016886
Trdc1AG040990	osa_LOC_Os05g37050osa	ppe_5G174200	tha_Th2v00330
Trdc1AG040990	oth_04963	ppe_5G174200	vvi_01007740001
Trdc1BG046650	Trdc3AG053800	ppe_5G174200	vvi_01032467001
Trdc1BG046650	Xvis03_214824	ppe_5G174200	Drydr13S00486
Trdc1BG046650	Xvis03_218555	ppe_5G174200	MaldMD13G1092300
Trdc1BG046650	Zmay103630399	ppe_5G174200	csi_1g047269
Trdc1BG046650	Zmay103636453	ppe_5G174200	pmu_006678
Trdc1BG046650	Zmay103650973	ppe_5G174200	ppe_1G253400
Trdc1BG046650	mac_06_20700.1mac	ppe_5G174200	MaldMD16G1093200
Trdc1BG046650	oth_04963	ppe_5G174200	egr_B00373
Trdc1BG046650	mac_08_02080.1mac	ppe_5G174200	egr_B03324
Trdc3AG053800	Xvis03_214824	ppe_5G174200	pbr_034884.1
Trdc3AG053800	Xvis03_218555	ppe_5G174200	tca_010360
Trdc3AG053800	Zmay103630399	ppe_5G174200	vvi_01013735001
Trdc3AG053800	Zmay103636453	sly_08g082890.2sly	ppe_5G174200
Trdc3AG053800	Zmay103650973	stu_00005848	ppe_5G174200
Trdc3AG053800	mac_06_20700.1mac	stu_00012126	ppe_5G174200
Trdc3AG053800	osa_LOC_Os05g37050osa	ptr_012G080400	ptr_015G075600
Trdc3AG053800	oth_04963	ptr_012G080400	tca_012057
Xvis03_214824	Xvis03_218555	ptr_012G080400	tca_016886
Xvis03_214824	Zmay103636453	ptr_012G080400	tha_Th2v00330
Xvis03_214824	Zmay103650973	ptr_012G080400	vvi_01032467001
Xvis03_214824	mac_06_20700.1mac	ptr_012G080400	Drydr13S00486
Xvis03_214824	osa_LOC_Os05g37050osa	ptr_012G080400	MaldMD13G1092300
Xvis03_214824	oth_04963	ptr_012G080400	csi_1g047269
Xvis03_218555	Zmay103630399	ptr_012G080400	pmu_006678
Xvis03_218555	Zmay103636453	ptr_012G080400	ppe_1G253400
Xvis03_218555	Zmay103650973	ptr_012G080400	MaldMD16G1093200
Xvis03_218555	mac_06_20700.1mac	ptr_012G080400	egr_B00373
Xvis03_218555	oth_04963	ptr_012G080400	egr_B03324
Zmay103630399	Zmay103636453	ptr_012G080400	pbr_034884.1
Zmay103630399	Zmay103650973	ptr_012G080400	tca_010360
Zmay103630399	mac_06_20700.1mac	ptr_012G080400	vvi_01013735001
Zmay103630399	osa_LOC_Os05g37050osa	sly_08g082890.2sly	ptr_012G080400
Zmay103630399	oth_04963	stu_00005848	ptr_012G080400
Zmay103636453	Zmay103650973	stu_00012126	ptr_012G080400
Zmay103636453	mac_06_20700.1mac	ptr_015G075600	tca_012057
Zmay103636453	oth_04963	ptr_015G075600	tca_016886
Zmay103636453	mac_08_02080.1mac	ptr_015G075600	tha_Th2v00330
Zmay103650973	mac_06_20700.1mac	ptr_015G075600	vvi_01007740001
Zmay103650973	oth_04963	ptr_015G075600	vvi_01032467001
mac_06_20700.1mac	osa_LOC_Os05g37050osa	ptr_015G075600	Drydr13S00486
mac_06_20700.1mac	oth_04963	ptr_015G075600	MaldMD13G1092300
Cluster10		ptr_015G075600	csi_1g047269
AlyrAL1G28640	AlyrAL2G39650	ptr_015G075600	pmu_006678
AlyrAL1G28640	ath_AT1G16490	ptr_015G075600	ppe_1G253400
AlyrAL1G28640	ath_AT1G79180	ptr_015G075600	MaldMD16G1093200
AlyrAL1G28640	cla_013461	ptr_015G075600	egr_B00373
AlyrAL1G28640	cru_10011190	ptr_015G075600	egr_B03324
AlyrAL1G28640	cru_10020691	pbr_034884.1	ptr_015G075600
AlyrAL1G28640	csi_1g045411	ptr_015G075600	tca_010360
AlyrAL1G28640	fve_29961	ptr_015G075600	vvi_01013735001
AlyrAL1G28640	gma_08G168100	sly_08g082890.2sly	ptr_015G075600
AlyrAL1G28640	gma_15G259400	stu_00005848	ptr_015G075600
AlyrAL1G28640	pax_00452g00412	stu_00012126	ptr_015G075600
AlyrAL1G28640	pbr_033618.1	ptr_015G075600	pbr_034885.1
AlyrAL1G28640	pmu_011057	tca_012057	tca_016886
AlyrAL1G28640	ppe_4G136300	tca_012057	tha_Th2v00330
AlyrAL1G28640	ptr_005G096600	tca_012057	vvi_01007740001
AlyrAL1G28640	ptr_007G067600	tca_012057	vvi_01032467001
AlyrAL1G28640	sly_10g005550.1sly	tca_012057	Drydr13S00486
AlyrAL1G28640	stu_00011243	tca_012057	MaldMD13G1092300
AlyrAL1G28640	stu_00038913	tca_012057	csi_1g047269
AlyrAL1G28640	tha_Th2v10110	tca_012057	pmu_006678
AlyrAL1G28640	tha_Th2v23340	tca_012057	ppe_1G253400
AlyrAL1G28640	vvi_01036802001	tca_012057	MaldMD16G1093200
AlyrAL1G28640	Drydr48S22350	tca_012057	egr_B00373
AlyrAL1G28640	MaldMD05G1224100	tca_012057	egr_B03324
AlyrAL1G28640	MaldMD10G1205400	tca_012057	pbr_034884.1
AlyrAL1G28640	Rchi112167300	tca_012057	tca_010360
AlyrAL2G39650	ath_AT1G16490	tca_012057	vvi_01013735001
AlyrAL2G39650	ath_AT1G79180	sly_08g082890.2sly	tca_012057
AlyrAL2G39650	cru_10011190	stu_00005848	tca_012057
AlyrAL2G39650	cru_10020691	stu_00012126	tca_012057
AlyrAL2G39650	csi_1g045411	tca_016886	tha_Th2v00330
AlyrAL2G39650	fve_29961	tca_016886	tha_Th2v28929
AlyrAL2G39650	gma_08G168100	tca_016886	vvi_01032467001
AlyrAL2G39650	gma_15G259400	tca_016886	AlyrAL6G25530
AlyrAL2G39650	pax_00452g00412	tca_016886	Drydr13S00486
AlyrAL2G39650	pbr_033618.1	tca_016886	MaldMD13G1092300
AlyrAL2G39650	pmu_011057	tca_016886	ath_AT5G14750
AlyrAL2G39650	ppe_4G136300	tca_016886	cru_10001990
AlyrAL2G39650	ptr_005G096600	tca_016886	csi_1g047269
AlyrAL2G39650	ptr_007G067600	tca_016886	pmu_006678
AlyrAL2G39650	stu_00038913	tca_016886	ppe_1G253400
AlyrAL2G39650	tha_Th2v10110	tca_016886	tha_Th2v07001
AlyrAL2G39650	tha_Th2v23340	tca_016886	tha_Th2v18161
AlyrAL2G39650	vvi_01036802001	tca_016886	tha_Th2v24707
AlyrAL2G39650	AlyrAL3G24500	tca_016886	MaldMD16G1093200
AlyrAL2G39650	ath_AT3G12820	tca_016886	egr_B00373
AlyrAL2G39650	cru_10016289	tca_016886	egr_B03324
AlyrAL2G39650	pbr_041094.1	tca_016886	pbr_034884.1
AlyrAL2G39650	Drydr48S22350	tca_016886	tca_010360
AlyrAL2G39650	MaldMD05G1224100	tca_016886	vvi_01013735001
AlyrAL2G39650	MaldMD10G1205400	sly_08g082890.2sly	tca_016886
AlyrAL2G39650	Rchi112167300	stu_00005848	tca_016886
ath_AT1G16490	ath_AT1G79180	stu_00012126	tca_016886
ath_AT1G16490	cla_013461	tha_Th2v00330	tha_Th2v28929
ath_AT1G16490	cru_10011190	tha_Th2v00330	vvi_01007740001
ath_AT1G16490	cru_10020691	tha_Th2v00330	vvi_01032467001
ath_AT1G16490	csi_1g045411	tha_Th2v00330	Drydr13S00486
ath_AT1G16490	fve_29961	tha_Th2v00330	ath_AT5G14750
ath_AT1G16490	gma_08G168100	tha_Th2v00330	cru_10001990
ath_AT1G16490	gma_15G259400	tha_Th2v00330	csi_1g047269
ath_AT1G16490	pax_00452g00412	tha_Th2v00330	tha_Th2v07001
ath_AT1G16490	pbr_033618.1	tha_Th2v00330	tha_Th2v24707
ath_AT1G16490	pmu_011057	tha_Th2v28929	vvi_01032467001
ath_AT1G16490	ppe_4G136300	vvi_01007740001	egr_B00373
ath_AT1G16490	ptr_005G096600	vvi_01032467001	AlyrAL6G25530
ath_AT1G16490	ptr_007G067600	vvi_01032467001	Drydr13S00486
ath_AT1G16490	sly_10g005550.1sly	vvi_01032467001	MaldMD13G1092300
ath_AT1G16490	stu_00011243	vvi_01032467001	ath_AT5G14750
ath_AT1G16490	stu_00038913	vvi_01032467001	cru_10001990
ath_AT1G16490	tha_Th2v10110	vvi_01032467001	csi_1g047269
ath_AT1G16490	tha_Th2v23340	vvi_01032467001	pmu_006678
ath_AT1G16490	vvi_01036802001	vvi_01032467001	ppe_1G253400
ath_AT1G16490	pbr_041094.1	vvi_01032467001	tha_Th2v07001
ath_AT1G16490	MaldMD05G1224100	vvi_01032467001	tha_Th2v18161
ath_AT1G16490	MaldMD10G1205400	vvi_01032467001	tha_Th2v24707
ath_AT1G16490	Rchi112167300	vvi_01032467001	MaldMD16G1093200
ath_AT1G79180	cla_013461	vvi_01032467001	egr_B00373
ath_AT1G79180	cru_10011190	vvi_01032467001	egr_B03324
ath_AT1G79180	cru_10020691	vvi_01032467001	pbr_034884.1
ath_AT1G79180	csi_1g045411	vvi_01032467001	tca_010360
ath_AT1G79180	fve_29961	vvi_01032467001	vvi_01013735001
ath_AT1G79180	gma_08G168100	sly_08g082890.2sly	vvi_01032467001
ath_AT1G79180	gma_15G259400	stu_00005848	vvi_01032467001
ath_AT1G79180	pbr_033618.1	stu_00012126	vvi_01032467001
ath_AT1G79180	pmu_011057	AlyrAL6G25530	Drydr13S00486
ath_AT1G79180	ppe_4G136300	AlyrAL6G25530	MaldMD13G1092300
ath_AT1G79180	ptr_005G096600	AlyrAL6G25530	ath_AT5G14750
ath_AT1G79180	ptr_007G067600	AlyrAL6G25530	cru_10001990
ath_AT1G79180	stu_00038913	AlyrAL6G25530	csi_1g047269
ath_AT1G79180	tha_Th2v10110	AlyrAL6G25530	pmu_006678
ath_AT1G79180	tha_Th2v23340	AlyrAL6G25530	ppe_1G253400
ath_AT1G79180	vvi_01036802001	AlyrAL6G25530	tha_Th2v07001
ath_AT1G79180	AlyrAL3G24500	AlyrAL6G25530	tha_Th2v18161
ath_AT1G79180	ath_AT3G12820	AlyrAL6G25530	tha_Th2v24707
ath_AT1G79180	cru_10016289	Drydr13S00486	MaldMD13G1092300
ath_AT1G79180	pbr_041094.1	Drydr13S00486	ath_AT5G14750
ath_AT1G79180	Drydr48S22350	Drydr13S00486	cru_10001990
ath_AT1G79180	MaldMD05G1224100	Drydr13S00486	csi_1g047269
ath_AT1G79180	MaldMD10G1205400	Drydr13S00486	pmu_006678
ath_AT1G79180	Rchi112167300	Drydr13S00486	ppe_1G253400
cla_013461	cru_10011190	Drydr13S00486	tha_Th2v07001
cla_013461	cru_10020691	Drydr13S00486	tha_Th2v18161
cla_013461	csi_1g045411	Drydr13S00486	tha_Th2v24707
cla_013461	fve_29961	Drydr13S00486	MaldMD16G1093200
cla_013461	gma_08G168100	Drydr13S00486	egr_B00373
cla_013461	gma_15G259400	Drydr13S00486	egr_B03324
cla_013461	pax_00452g00412	Drydr13S00486	pbr_034884.1
cla_013461	pbr_033618.1	Drydr13S00486	tca_010360
cla_013461	pmu_011057	Drydr13S00486	vvi_01013735001
cla_013461	ppe_4G136300	sly_08g082890.2sly	Drydr13S00486
cla_013461	ptr_005G096600	stu_00005848	Drydr13S00486
cla_013461	ptr_007G067600	stu_00012126	Drydr13S00486
cla_013461	sly_10g005550.1sly	MaldMD13G1092300	ath_AT5G14750
cla_013461	stu_00011243	MaldMD13G1092300	cru_10001990
cla_013461	stu_00038913	MaldMD13G1092300	csi_1g047269
cla_013461	tha_Th2v10110	MaldMD13G1092300	pmu_006678
cla_013461	tha_Th2v23340	MaldMD13G1092300	ppe_1G253400
cla_013461	vvi_01036802001	MaldMD13G1092300	MaldMD16G1093200
cla_013461	AlyrAL1G64470	MaldMD13G1092300	egr_B00373
cla_013461	AlyrAL3G24500	MaldMD13G1092300	egr_B03324
cla_013461	ath_AT1G56160	MaldMD13G1092300	pbr_034884.1
cla_013461	ath_AT3G12820	MaldMD13G1092300	tca_010360
cla_013461	cru_10016289	MaldMD13G1092300	vvi_01013735001
cla_013461	nnu_18377	sly_08g082890.2sly	MaldMD13G1092300
cla_013461	pbr_041094.1	stu_00005848	MaldMD13G1092300
cla_013461	tha_Th2v23583	stu_00012126	MaldMD13G1092300
cla_013461	Drydr48S22350	ath_AT5G14750	cru_10001990
cla_013461	MaldMD05G1224100	ath_AT5G14750	pmu_006678
cla_013461	MaldMD10G1205400	ath_AT5G14750	ppe_1G253400
cla_013461	Rchi112167300	ath_AT5G14750	tha_Th2v07001
cla_013461	HanXRQChr03g0078211	ath_AT5G14750	tha_Th2v18161
cru_10011190	cru_10020691	ath_AT5G14750	tha_Th2v24707
cru_10011190	csi_1g045411	ath_AT5G14750	egr_B03324
cru_10011190	fve_29961	ath_AT5G14750	HanXRQChr15g0475421
cru_10011190	gma_08G168100	cru_10001990	csi_1g047269
cru_10011190	gma_15G259400	cru_10001990	pmu_006678
cru_10011190	pax_00452g00412	cru_10001990	ppe_1G253400
cru_10011190	pbr_033618.1	cru_10001990	tha_Th2v07001
cru_10011190	pmu_011057	cru_10001990	tha_Th2v18161
cru_10011190	ppe_4G136300	cru_10001990	tha_Th2v24707
cru_10011190	ptr_005G096600	cru_10001990	egr_B03324
cru_10011190	ptr_007G067600	cru_10001990	HanXRQChr15g0475421
cru_10011190	stu_00038913	csi_1g047269	pmu_006678
cru_10011190	tha_Th2v10110	csi_1g047269	ppe_1G253400
cru_10011190	tha_Th2v23340	csi_1g047269	MaldMD16G1093200
cru_10011190	vvi_01036802001	csi_1g047269	egr_B00373
cru_10011190	AlyrAL3G24500	csi_1g047269	egr_B03324
cru_10011190	ath_AT3G12820	csi_1g047269	pbr_034884.1
cru_10011190	cru_10016289	csi_1g047269	tca_010360
cru_10011190	pbr_041094.1	csi_1g047269	vvi_01013735001
cru_10011190	Drydr48S22350	sly_08g082890.2sly	csi_1g047269
cru_10011190	MaldMD05G1224100	stu_00005848	csi_1g047269
cru_10011190	MaldMD10G1205400	stu_00012126	csi_1g047269
cru_10011190	Rchi112167300	pmu_006678	ppe_1G253400
cru_10020691	csi_1g045411	pmu_006678	tha_Th2v24707
cru_10020691	fve_29961	pmu_006678	MaldMD16G1093200
cru_10020691	gma_08G168100	pmu_006678	egr_B00373
cru_10020691	gma_15G259400	pmu_006678	egr_B03324
cru_10020691	pbr_033618.1	pmu_006678	pbr_034884.1
cru_10020691	pmu_011057	pmu_006678	tca_010360
cru_10020691	ppe_4G136300	pmu_006678	vvi_01013735001
cru_10020691	ptr_005G096600	sly_08g082890.2sly	pmu_006678
cru_10020691	ptr_007G067600	stu_00005848	pmu_006678
cru_10020691	stu_00038913	stu_00012126	pmu_006678
cru_10020691	tha_Th2v10110	ppe_1G253400	tha_Th2v07001
cru_10020691	tha_Th2v23340	ppe_1G253400	tha_Th2v18161
cru_10020691	vvi_01036802001	ppe_1G253400	tha_Th2v24707
cru_10020691	AlyrAL1G64470	ppe_1G253400	MaldMD16G1093200
cru_10020691	AlyrAL3G24500	ppe_1G253400	egr_B00373
cru_10020691	ath_AT3G12820	ppe_1G253400	egr_B03324
cru_10020691	cru_10016289	ppe_1G253400	pbr_034884.1
cru_10020691	pbr_041094.1	ppe_1G253400	tca_010360
cru_10020691	Drydr48S22350	ppe_1G253400	vvi_01013735001
cru_10020691	MaldMD05G1224100	sly_08g082890.2sly	ppe_1G253400
cru_10020691	MaldMD10G1205400	stu_00005848	ppe_1G253400
cru_10020691	Rchi112167300	stu_00012126	ppe_1G253400
csi_1g045411	fve_29961	tha_Th2v07001	tha_Th2v18161
csi_1g045411	gma_08G168100	tha_Th2v07001	tha_Th2v24707
csi_1g045411	gma_15G259400	tha_Th2v07001	MaldMD16G1093200
csi_1g045411	pax_00452g00412	tha_Th2v18161	tha_Th2v24707
csi_1g045411	pbr_033618.1	tha_Th2v18161	MaldMD16G1093200
csi_1g045411	pmu_011057	tha_Th2v24707	MaldMD16G1093200
csi_1g045411	ppe_4G136300	tha_Th2v24707	tca_010360
csi_1g045411	ptr_005G096600	tha_Th2v24707	vvi_01013735001
csi_1g045411	ptr_007G067600	MaldMD16G1093200	egr_B00373
csi_1g045411	sly_10g005550.1sly	MaldMD16G1093200	egr_B03324
csi_1g045411	stu_00038913	MaldMD16G1093200	pbr_034884.1
csi_1g045411	tha_Th2v10110	MaldMD16G1093200	tca_010360
csi_1g045411	tha_Th2v23340	MaldMD16G1093200	vvi_01013735001
csi_1g045411	vvi_01036802001	sly_08g082890.2sly	MaldMD16G1093200
csi_1g045411	AlyrAL1G64470	stu_00005848	MaldMD16G1093200
csi_1g045411	AlyrAL3G24500	stu_00012126	MaldMD16G1093200
csi_1g045411	ath_AT1G56160	nnu_18111	Ashe019884
csi_1g045411	ath_AT3G12820	nnu_18111	Xvis03_200484
csi_1g045411	cru_10016289	nnu_18111	nnu_17837
csi_1g045411	nnu_18377	nnu_18111	peq_14547
csi_1g045411	pbr_041094.1	nnu_18111	ppe_5G126600
csi_1g045411	tha_Th2v23583	nnu_18111	ptr_001G086700
csi_1g045411	Drydr48S22350	nnu_18111	ptr_003G144200
csi_1g045411	MaldMD05G1224100	nnu_18111	tca_005112
csi_1g045411	MaldMD10G1205400	nnu_18111	vvi_01027182001
csi_1g045411	Rchi112167300	nnu_18111	Drydr151S07083
csi_1g045411	mtr_2g067420	nnu_18111	MaldMD01G1084400
fve_29961	gma_08G168100	nnu_18111	MaldMD07G1153200
fve_29961	gma_15G259400	nnu_18111	MaldMD14G1134900
fve_29961	pax_00452g00412	nnu_18111	Rchi112179130
fve_29961	pbr_033618.1	nnu_18111	Rchi112182064
fve_29961	pmu_011057	nnu_18111	bvu_Bv1_002740_dwki
fve_29961	ppe_4G136300	nnu_18111	csi_1g040841
fve_29961	ptr_005G096600	nnu_18111	egr_D01701
fve_29961	ptr_007G067600	nnu_18111	egr_D02390
fve_29961	sly_10g005550.1sly	nnu_18111	egr_E01031
fve_29961	stu_00011243	nnu_18111	fve_18691
fve_29961	stu_00038913	nnu_18111	fve_25098
fve_29961	tha_Th2v10110	nnu_18111	gma_03G258700
fve_29961	tha_Th2v23340	nnu_18111	gma_07G054000
fve_29961	vvi_01036802001	nnu_18111	gma_16G023000
fve_29961	AlyrAL1G64470	nnu_18111	gma_19G257400
fve_29961	AlyrAL3G24500	nnu_18111	mtr_7g117730
fve_29961	ath_AT1G56160	nnu_18111	mtr_8g027345
fve_29961	ath_AT3G12820	pax_00074g00355	nnu_18111
fve_29961	cru_10016289	nnu_18111	pbr_018379.1
fve_29961	nnu_18377	nnu_18111	pbr_024492.1
fve_29961	pbr_041094.1	nnu_18111	pmu_018338
fve_29961	tha_Th2v23583	nnu_18111	pmu_024189
fve_29961	Drydr48S22350	nnu_18111	ppe_2G192100
fve_29961	MaldMD05G1224100	nnu_18111	ptr_002G173900
fve_29961	MaldMD10G1205400	nnu_18111	ptr_014G100800
fve_29961	Rchi112167300	nnu_18111	sly_08g008480.2sly
fve_29961	tca_032927	nnu_18111	sly_08g082890.2sly
fve_29961	mtr_2g067420	nnu_18111	stu_00005848
gma_08G168100	gma_15G259400	nnu_18111	stu_00012126
gma_08G168100	pax_00452g00412	nnu_18111	tca_015685
gma_08G168100	pbr_033618.1	nnu_18111	cla_011345
gma_08G168100	pmu_011057	nnu_18111	pax_00102g01858
gma_08G168100	ppe_4G136300	pbr_037155.1	nnu_18111
gma_08G168100	ptr_005G096600	nnu_18111	pbr_036818.1
gma_08G168100	ptr_007G067600	nnu_18111	Xvis03_219085
gma_08G168100	sly_10g005550.1sly	Ashe019884	Xvis03_200484
gma_08G168100	stu_00038913	Ashe019884	nnu_17837
gma_08G168100	tha_Th2v10110	Ashe019884	peq_14547
gma_08G168100	tha_Th2v23340	Ashe019884	ppe_5G126600
gma_08G168100	vvi_01036802001	Ashe019884	ptr_001G086700
gma_08G168100	AlyrAL1G64470	Ashe019884	ptr_003G144200
gma_08G168100	AlyrAL3G24500	Ashe019884	tca_005112
gma_08G168100	ath_AT1G56160	Ashe019884	vvi_01027182001
gma_08G168100	ath_AT3G12820	Xvis03_200484	nnu_17837
gma_08G168100	cru_10016289	Xvis03_200484	peq_14547
gma_08G168100	nnu_18377	Xvis03_200484	ppe_5G126600
gma_08G168100	pbr_041094.1	Xvis03_200484	ptr_001G086700
gma_08G168100	Drydr48S22350	Xvis03_200484	ptr_003G144200
gma_08G168100	MaldMD05G1224100	Xvis03_200484	tca_005112
gma_08G168100	MaldMD10G1205400	Xvis03_200484	vvi_01027182001
gma_08G168100	Rchi112167300	Xvis03_200484	Drydr151S07083
gma_08G168100	mtr_2g067420	MaldMD01G1084400	Xvis03_200484
gma_15G259400	pax_00452g00412	Xvis03_200484	MaldMD07G1153200
gma_15G259400	pbr_033618.1	MaldMD14G1134900	Xvis03_200484
gma_15G259400	pmu_011057	Xvis03_200484	Rchi112179130
gma_15G259400	ppe_4G136300	Xvis03_200484	Rchi112182064
gma_15G259400	ptr_005G096600	Xvis03_200484	bvu_Bv1_002740_dwki
gma_15G259400	ptr_007G067600	Xvis03_200484	csi_1g040841
gma_15G259400	sly_10g005550.1sly	egr_D01701	Xvis03_200484
gma_15G259400	stu_00011243	Xvis03_200484	egr_E01031
gma_15G259400	stu_00038913	Xvis03_200484	fve_18691
gma_15G259400	tha_Th2v10110	fve_25098	Xvis03_200484
gma_15G259400	tha_Th2v23340	Xvis03_200484	gma_07G054000
gma_15G259400	vvi_01036802001	Xvis03_200484	gma_16G023000
gma_15G259400	AlyrAL1G64470	Xvis03_200484	mtr_8g027345
gma_15G259400	AlyrAL3G24500	Xvis03_200484	pax_00074g00355
gma_15G259400	ath_AT1G56160	Xvis03_200484	pbr_018379.1
gma_15G259400	ath_AT3G12820	Xvis03_200484	pbr_024492.1
gma_15G259400	cru_10016289	Xvis03_200484	pmu_018338
gma_15G259400	nnu_18377	pmu_024189	Xvis03_200484
gma_15G259400	pbr_041094.1	Xvis03_200484	ppe_2G192100
gma_15G259400	tha_Th2v23583	Xvis03_200484	ptr_002G173900
gma_15G259400	Drydr48S22350	Xvis03_200484	ptr_014G100800
gma_15G259400	MaldMD05G1224100	sly_08g008480.2sly	Xvis03_200484
gma_15G259400	MaldMD10G1205400	Xvis03_200484	sly_08g082890.2sly
gma_15G259400	Rchi112167300	stu_00005848	Xvis03_200484
gma_15G259400	mtr_2g067420	stu_00012126	Xvis03_200484
pax_00452g00412	pbr_033618.1	Xvis03_200484	tca_015685
pax_00452g00412	pmu_011057	Xvis03_200484	pbr_037155.1
pax_00452g00412	ppe_4G136300	Xvis03_200484	Xvis03_203815
pax_00452g00412	ptr_005G096600	Xvis03_200484	Xvis03_212969
pax_00452g00412	ptr_007G067600	Xvis03_200484	Xvis03_219085
pax_00452g00412	stu_00038913	Xvis03_200484	peq_16344
pax_00452g00412	tha_Th2v10110	nnu_17837	peq_14547
pax_00452g00412	tha_Th2v23340	nnu_17837	ppe_5G126600
pax_00452g00412	vvi_01036802001	nnu_17837	ptr_001G086700
pax_00452g00412	AlyrAL1G64470	nnu_17837	ptr_003G144200
pax_00452g00412	AlyrAL3G24500	nnu_17837	tca_005112
pax_00452g00412	ath_AT1G56160	nnu_17837	vvi_01027182001
pax_00452g00412	ath_AT3G12820	nnu_17837	Drydr151S07083
pax_00452g00412	cru_10016289	nnu_17837	MaldMD01G1084400
pax_00452g00412	nnu_18377	nnu_17837	MaldMD07G1153200
pax_00452g00412	pbr_041094.1	nnu_17837	MaldMD14G1134900
pax_00452g00412	tha_Th2v23583	nnu_17837	Rchi112179130
pax_00452g00412	Drydr48S22350	nnu_17837	Rchi112182064
pax_00452g00412	MaldMD05G1224100	nnu_17837	bvu_Bv1_002740_dwki
pax_00452g00412	MaldMD10G1205400	nnu_17837	csi_1g040841
pax_00452g00412	Rchi112167300	nnu_17837	egr_D01701
pax_00452g00412	HanXRQChr03g0078211	nnu_17837	egr_D02390
pax_00452g00412	mtr_2g067420	nnu_17837	egr_E01031
pbr_033618.1	pmu_011057	nnu_17837	fve_18691
pbr_033618.1	ppe_4G136300	nnu_17837	fve_25098
pbr_033618.1	ptr_005G096600	nnu_17837	gma_03G258700
pbr_033618.1	ptr_007G067600	nnu_17837	gma_07G054000
pbr_033618.1	stu_00038913	nnu_17837	gma_16G023000
pbr_033618.1	tha_Th2v10110	nnu_17837	gma_19G257400
pbr_033618.1	vvi_01036802001	nnu_17837	mtr_7g117730
pbr_033618.1	pbr_041094.1	nnu_17837	mtr_8g027345
pbr_033618.1	Drydr48S22350	nnu_17837	pax_00074g00355
pbr_033618.1	MaldMD05G1224100	nnu_17837	pbr_018379.1
pbr_033618.1	MaldMD10G1205400	nnu_17837	pbr_024492.1
pbr_033618.1	Rchi112167300	nnu_17837	pmu_018338
pmu_011057	ppe_4G136300	nnu_17837	pmu_024189
pmu_011057	ptr_005G096600	nnu_17837	ppe_2G192100
pmu_011057	ptr_007G067600	nnu_17837	ptr_002G173900
pmu_011057	sly_10g005550.1sly	nnu_17837	ptr_014G100800
pmu_011057	stu_00011243	nnu_17837	sly_08g008480.2sly
pmu_011057	stu_00038913	nnu_17837	sly_08g082890.2sly
pmu_011057	tha_Th2v10110	nnu_17837	stu_00005848
pmu_011057	tha_Th2v23340	nnu_17837	stu_00012126
pmu_011057	vvi_01036802001	nnu_17837	tca_015685
pmu_011057	AlyrAL1G64470	nnu_17837	cla_011345
pmu_011057	AlyrAL3G24500	nnu_17837	pax_00102g01858
pmu_011057	ath_AT1G56160	nnu_17837	HanXRQChr06g0166611
pmu_011057	ath_AT3G12820	nnu_17837	HanXRQChr17g0534341
pmu_011057	cru_10016289	nnu_17837	pbr_037155.1
pmu_011057	nnu_18377	nnu_17837	pbr_036818.1
pmu_011057	pbr_041094.1	nnu_17837	atr_scaffold00030.93atr
pmu_011057	Drydr48S22350	peq_14547	ppe_5G126600
pmu_011057	MaldMD05G1224100	peq_14547	ptr_003G144200
pmu_011057	MaldMD10G1205400	peq_14547	tca_005112
pmu_011057	Rchi112167300	peq_14547	MaldMD07G1153200
pmu_011057	mtr_2g067420	peq_14547	Rchi112179130
ppe_4G136300	ptr_005G096600	peq_14547	Rchi112182064
ppe_4G136300	ptr_007G067600	peq_14547	bvu_Bv1_002740_dwki
ppe_4G136300	sly_10g005550.1sly	peq_14547	csi_1g040841
ppe_4G136300	stu_00011243	peq_14547	pax_00074g00355
ppe_4G136300	stu_00038913	peq_14547	pbr_018379.1
ppe_4G136300	tha_Th2v10110	peq_14547	pmu_018338
ppe_4G136300	tha_Th2v23340	peq_14547	ppe_2G192100
ppe_4G136300	vvi_01036802001	peq_14547	ptr_002G173900
ppe_4G136300	AlyrAL1G64470	peq_14547	pbr_037155.1
ppe_4G136300	AlyrAL3G24500	peq_14547	Xvis03_203815
ppe_4G136300	ath_AT1G56160	peq_14547	Xvis03_219085
ppe_4G136300	ath_AT3G12820	ppe_5G126600	ptr_001G086700
ppe_4G136300	cru_10016289	ppe_5G126600	ptr_003G144200
ppe_4G136300	nnu_18377	ppe_5G126600	tca_005112
ppe_4G136300	pbr_041094.1	ppe_5G126600	vvi_01027182001
ppe_4G136300	tha_Th2v23583	ppe_5G126600	Drydr151S07083
ppe_4G136300	Drydr48S22350	ppe_5G126600	MaldMD01G1084400
ppe_4G136300	MaldMD05G1224100	ppe_5G126600	MaldMD07G1153200
ppe_4G136300	MaldMD10G1205400	ppe_5G126600	MaldMD14G1134900
ppe_4G136300	Rchi112167300	ppe_5G126600	Rchi112179130
ppe_4G136300	tca_032927	ppe_5G126600	Rchi112182064
ppe_4G136300	mtr_2g067420	ppe_5G126600	bvu_Bv1_002740_dwki
ptr_005G096600	ptr_007G067600	ppe_5G126600	csi_1g040841
ptr_005G096600	stu_00038913	ppe_5G126600	egr_D01701
ptr_005G096600	tha_Th2v10110	ppe_5G126600	egr_E01031
ptr_005G096600	tha_Th2v23340	ppe_5G126600	fve_18691
ptr_005G096600	vvi_01036802001	ppe_5G126600	fve_25098
ptr_005G096600	AlyrAL3G24500	ppe_5G126600	gma_07G054000
ptr_005G096600	ath_AT3G12820	ppe_5G126600	gma_16G023000
ptr_005G096600	cru_10016289	ppe_5G126600	mtr_8g027345
ptr_005G096600	nnu_18377	ppe_5G126600	pax_00074g00355
ptr_005G096600	pbr_041094.1	ppe_5G126600	pbr_018379.1
ptr_005G096600	Drydr48S22350	ppe_5G126600	pbr_024492.1
ptr_005G096600	MaldMD05G1224100	ppe_5G126600	pmu_018338
ptr_005G096600	MaldMD10G1205400	ppe_5G126600	pmu_024189
ptr_005G096600	Rchi112167300	ppe_5G126600	ppe_2G192100
ptr_005G096600	mtr_2g067420	ppe_5G126600	ptr_002G173900
ptr_007G067600	stu_00038913	ppe_5G126600	ptr_014G100800
ptr_007G067600	tha_Th2v10110	ppe_5G126600	sly_08g008480.2sly
ptr_007G067600	tha_Th2v23340	ppe_5G126600	sly_08g082890.2sly
ptr_007G067600	vvi_01036802001	ppe_5G126600	stu_00005848
ptr_007G067600	AlyrAL3G24500	ppe_5G126600	stu_00012126
ptr_007G067600	ath_AT3G12820	ppe_5G126600	tca_015685
ptr_007G067600	nnu_18377	ppe_5G126600	cla_011345
ptr_007G067600	pbr_041094.1	ppe_5G126600	pax_00102g01858
ptr_007G067600	Drydr48S22350	ppe_5G126600	HanXRQChr06g0166611
ptr_007G067600	MaldMD05G1224100	ppe_5G126600	HanXRQChr17g0534341
ptr_007G067600	MaldMD10G1205400	ppe_5G126600	pbr_037155.1
ptr_007G067600	Rchi112167300	ppe_5G126600	HanXRQChr13g0415021
sly_10g005550.1sly	stu_00011243	ppe_5G126600	pbr_036818.1
sly_10g005550.1sly	stu_00038913	ptr_001G086700	ptr_003G144200
sly_10g005550.1sly	tha_Th2v10110	ptr_001G086700	tca_005112
sly_10g005550.1sly	tha_Th2v23340	ptr_001G086700	vvi_01027182001
sly_10g005550.1sly	vvi_01036802001	ptr_001G086700	Drydr151S07083
sly_10g005550.1sly	ath_AT1G56160	ptr_001G086700	MaldMD01G1084400
sly_10g005550.1sly	pbr_041094.1	ptr_001G086700	MaldMD07G1153200
sly_10g005550.1sly	tha_Th2v00984	ptr_001G086700	MaldMD14G1134900
sly_10g005550.1sly	MaldMD10G1205400	ptr_001G086700	Rchi112179130
sly_10g005550.1sly	Rchi112167300	ptr_001G086700	Rchi112182064
stu_00011243	stu_00038913	ptr_001G086700	bvu_Bv1_002740_dwki
stu_00011243	tha_Th2v10110	ptr_001G086700	csi_1g040841
stu_00011243	vvi_01036802001	ptr_001G086700	egr_D01701
stu_00011243	pbr_041094.1	ptr_001G086700	egr_E01031
stu_00011243	tha_Th2v00984	ptr_001G086700	fve_18691
stu_00011243	MaldMD10G1205400	ptr_001G086700	fve_25098
stu_00011243	Rchi112167300	ptr_001G086700	gma_03G258700
stu_00038913	tha_Th2v10110	ptr_001G086700	gma_07G054000
stu_00038913	tha_Th2v23340	ptr_001G086700	gma_16G023000
stu_00038913	vvi_01036802001	ptr_001G086700	mtr_8g027345
stu_00038913	AlyrAL1G64470	ptr_001G086700	pax_00074g00355
stu_00038913	AlyrAL3G24500	ptr_001G086700	pbr_018379.1
stu_00038913	ath_AT1G56160	ptr_001G086700	pbr_024492.1
stu_00038913	ath_AT3G12820	ptr_001G086700	pmu_018338
stu_00038913	cru_10016289	ptr_001G086700	pmu_024189
stu_00038913	nnu_18377	ptr_001G086700	ppe_2G192100
stu_00038913	pbr_041094.1	ptr_001G086700	ptr_002G173900
stu_00038913	tha_Th2v23583	ptr_001G086700	ptr_014G100800
stu_00038913	Drydr48S22350	ptr_001G086700	sly_08g008480.2sly
stu_00038913	MaldMD05G1224100	ptr_001G086700	sly_08g082890.2sly
stu_00038913	MaldMD10G1205400	ptr_001G086700	stu_00005848
stu_00038913	Rchi112167300	ptr_001G086700	stu_00012126
tha_Th2v10110	tha_Th2v23340	ptr_001G086700	tca_015685
tha_Th2v10110	vvi_01036802001	ptr_001G086700	HanXRQChr03g0083141
tha_Th2v10110	AlyrAL1G64470	ptr_001G086700	cla_011345
tha_Th2v10110	AlyrAL3G24500	ptr_001G086700	pax_00102g01858
tha_Th2v10110	ath_AT1G56160	ptr_001G086700	HanXRQChr06g0166611
tha_Th2v10110	ath_AT3G12820	ptr_001G086700	pbr_037155.1
tha_Th2v10110	cru_10016289	ptr_001G086700	pbr_036818.1
tha_Th2v10110	pbr_041094.1	ptr_003G144200	tca_005112
tha_Th2v10110	Drydr48S22350	ptr_003G144200	vvi_01027182001
tha_Th2v10110	MaldMD05G1224100	ptr_003G144200	Drydr151S07083
tha_Th2v10110	MaldMD10G1205400	ptr_003G144200	MaldMD01G1084400
tha_Th2v10110	Rchi112167300	ptr_003G144200	MaldMD07G1153200
tha_Th2v23340	vvi_01036802001	ptr_003G144200	MaldMD14G1134900
tha_Th2v23340	AlyrAL1G64470	ptr_003G144200	Rchi112179130
tha_Th2v23340	AlyrAL3G24500	ptr_003G144200	Rchi112182064
tha_Th2v23340	ath_AT3G12820	ptr_003G144200	bvu_Bv1_002740_dwki
tha_Th2v23340	cru_10016289	ptr_003G144200	csi_1g040841
tha_Th2v23340	pbr_041094.1	ptr_003G144200	egr_D01701
tha_Th2v23340	MaldMD05G1224100	ptr_003G144200	egr_E01031
tha_Th2v23340	MaldMD10G1205400	ptr_003G144200	fve_18691
tha_Th2v23340	Rchi112167300	ptr_003G144200	fve_25098
vvi_01036802001	AlyrAL3G24500	ptr_003G144200	gma_07G054000
vvi_01036802001	ath_AT3G12820	ptr_003G144200	gma_16G023000
vvi_01036802001	cru_10016289	ptr_003G144200	mtr_8g027345
vvi_01036802001	nnu_18377	ptr_003G144200	pax_00074g00355
vvi_01036802001	pbr_041094.1	ptr_003G144200	pbr_018379.1
vvi_01036802001	Drydr48S22350	ptr_003G144200	pbr_024492.1
vvi_01036802001	MaldMD05G1224100	ptr_003G144200	pmu_018338
vvi_01036802001	MaldMD10G1205400	ptr_003G144200	pmu_024189
vvi_01036802001	Rchi112167300	ptr_003G144200	ppe_2G192100
AlyrAL1G64470	AlyrAL3G24500	ptr_003G144200	ptr_002G173900
AlyrAL1G64470	ath_AT1G56160	ptr_003G144200	ptr_014G100800
AlyrAL1G64470	ath_AT3G12820	ptr_003G144200	sly_08g008480.2sly
AlyrAL1G64470	cru_10016289	ptr_003G144200	sly_08g082890.2sly
AlyrAL1G64470	nnu_18377	ptr_003G144200	stu_00005848
AlyrAL1G64470	pbr_041094.1	ptr_003G144200	stu_00012126
AlyrAL1G64470	tha_Th2v23583	ptr_003G144200	tca_015685
AlyrAL1G64470	MaldMD05G1224100	ptr_003G144200	HanXRQChr03g0083141
AlyrAL1G64470	MaldMD10G1205400	ptr_003G144200	cla_011345
AlyrAL1G64470	Rchi112167300	ptr_003G144200	pax_00102g01858
AlyrAL3G24500	ath_AT1G56160	ptr_003G144200	HanXRQChr06g0166611
AlyrAL3G24500	ath_AT3G12820	ptr_003G144200	HanXRQChr17g0534341
AlyrAL3G24500	cru_10016289	ptr_003G144200	pbr_037155.1
AlyrAL3G24500	pbr_041094.1	ptr_003G144200	HanXRQChr13g0415021
AlyrAL3G24500	tha_Th2v23583	ptr_003G144200	pbr_036818.1
AlyrAL3G24500	MaldMD05G1224100	tca_005112	vvi_01027182001
AlyrAL3G24500	MaldMD10G1205400	tca_005112	Drydr151S07083
AlyrAL3G24500	Rchi112167300	tca_005112	MaldMD01G1084400
ath_AT1G56160	ath_AT3G12820	tca_005112	MaldMD07G1153200
ath_AT1G56160	cru_10016289	tca_005112	MaldMD14G1134900
ath_AT1G56160	pbr_041094.1	tca_005112	Rchi112179130
ath_AT1G56160	Drydr48S22350	tca_005112	Rchi112182064
ath_AT1G56160	MaldMD05G1224100	tca_005112	bvu_Bv1_002740_dwki
ath_AT1G56160	MaldMD10G1205400	tca_005112	csi_1g040841
ath_AT1G56160	Rchi112167300	tca_005112	egr_D01701
ath_AT3G12820	cru_10016289	tca_005112	egr_D02390
ath_AT3G12820	pbr_041094.1	tca_005112	egr_E01031
ath_AT3G12820	tha_Th2v23583	tca_005112	fve_18691
ath_AT3G12820	MaldMD05G1224100	tca_005112	fve_25098
ath_AT3G12820	MaldMD10G1205400	tca_005112	gma_03G258700
ath_AT3G12820	Rchi112167300	tca_005112	gma_07G054000
cru_10016289	pbr_041094.1	tca_005112	gma_16G023000
cru_10016289	tha_Th2v23583	tca_005112	gma_19G257400
cru_10016289	MaldMD05G1224100	tca_005112	mtr_7g117730
cru_10016289	MaldMD10G1205400	tca_005112	mtr_8g027345
cru_10016289	Rchi112167300	tca_005112	pax_00074g00355
nnu_18377	pbr_041094.1	tca_005112	pbr_018379.1
nnu_18377	Drydr48S22350	tca_005112	pbr_024492.1
nnu_18377	MaldMD05G1224100	tca_005112	pmu_018338
nnu_18377	MaldMD10G1205400	tca_005112	pmu_024189
nnu_18377	Rchi112167300	tca_005112	ppe_2G192100
pbr_041094.1	Drydr48S22350	tca_005112	ptr_002G173900
pbr_041094.1	MaldMD05G1224100	tca_005112	ptr_014G100800
pbr_041094.1	MaldMD10G1205400	tca_005112	sly_08g008480.2sly
pbr_041094.1	Rchi112167300	tca_005112	sly_08g082890.2sly
pbr_041094.1	tca_032927	tca_005112	stu_00005848
pbr_041094.1	mtr_2g067420	tca_005112	stu_00012126
tha_Th2v23583	MaldMD05G1224100	tca_005112	tca_015685
tha_Th2v23583	Rchi112167300	tca_005112	tha_Th2v27541
Drydr48S22350	MaldMD05G1224100	tca_005112	HanXRQChr06g0171131
Drydr48S22350	MaldMD10G1205400	tca_005112	pbr_037155.1
Drydr48S22350	Rchi112167300	vvi_01027182001	Drydr151S07083
Drydr48S22350	tca_032927	vvi_01027182001	MaldMD01G1084400
MaldMD05G1224100	MaldMD10G1205400	vvi_01027182001	MaldMD07G1153200
MaldMD05G1224100	Rchi112167300	vvi_01027182001	MaldMD14G1134900
MaldMD05G1224100	tca_032927	vvi_01027182001	Rchi112179130
MaldMD05G1224100	mtr_2g067420	vvi_01027182001	Rchi112182064
MaldMD10G1205400	Rchi112167300	vvi_01027182001	bvu_Bv1_002740_dwki
MaldMD10G1205400	tca_032927	vvi_01027182001	csi_1g040841
MaldMD10G1205400	mtr_2g067420	vvi_01027182001	egr_D01701
Rchi112167300	tca_032927	vvi_01027182001	egr_D02390
Rchi112167300	mtr_2g067420	vvi_01027182001	egr_E01031
Cluster11		vvi_01027182001	fve_18691
AlyrAL7G49400	fve_32198	vvi_01027182001	fve_25098
AlyrAL7G49400	gma_05G038500	vvi_01027182001	gma_03G258700
AlyrAL7G49400	MaldMD06G1172900	vvi_01027182001	gma_07G054000
fve_32198	gma_05G038500	vvi_01027182001	gma_16G023000
fve_32198	Ashe012298	vvi_01027182001	gma_19G257400
fve_32198	Rchi112177406	vvi_01027182001	mtr_7g117730
fve_32198	HanXRQChr05g0155731	vvi_01027182001	mtr_8g027345
fve_32198	cla_019199	vvi_01027182001	pax_00074g00355
fve_32198	pax_00689g00121	vvi_01027182001	pbr_018379.1
fve_32198	sly_06g071520.1sly	vvi_01027182001	pbr_024492.1
fve_32198	ath_AT5G40360	vvi_01027182001	pmu_018338
fve_32198	vvi_01032442001	vvi_01027182001	pmu_024189
fve_32198	MaldMD06G1172900	vvi_01027182001	ppe_2G192100
fve_32198	ppe_3G287600	vvi_01027182001	ptr_002G173900
fve_32198	ptr_012G082000	vvi_01027182001	ptr_014G100800
fve_32198	sly_03g112890.1sly	vvi_01027182001	sly_08g008480.2sly
fve_32198	stu_00018092	vvi_01027182001	sly_08g082890.2sly
fve_32198	stu_00036895	vvi_01027182001	stu_00005848
gma_05G038500	Rchi112177406	vvi_01027182001	stu_00012126
gma_05G038500	HanXRQChr05g0155731	vvi_01027182001	tca_015685
gma_05G038500	cla_019199	vvi_01027182001	tha_Th2v27541
gma_05G038500	pax_00689g00121	vvi_01027182001	pbr_037155.1
gma_05G038500	sly_06g071520.1sly	egr_B03324	egr_B00373
gma_05G038500	ath_AT5G40360	egr_B00373	pbr_034884.1
gma_05G038500	MaldMD06G1172900	egr_B00373	tca_010360
gma_05G038500	ppe_3G287600	vvi_01013735001	egr_B00373
gma_05G038500	ptr_012G082000	sly_08g082890.2sly	egr_B00373
gma_05G038500	sly_03g112890.1sly	stu_00005848	egr_B00373
gma_05G038500	stu_00018092	stu_00012126	egr_B00373
gma_05G038500	stu_00036895	egr_B03324	pbr_034884.1
gma_05G038500	tha_Th2v23532	egr_B03324	tca_010360
Ashe012298	Rchi112177406	egr_B03324	vvi_01013735001
Rchi112177406	HanXRQChr05g0155731	sly_08g082890.2sly	egr_B03324
Rchi112177406	cla_019199	stu_00005848	egr_B03324
Rchi112177406	pax_00689g00121	stu_00012126	egr_B03324
Rchi112177406	sly_06g071520.1sly	tca_010360	pbr_034884.1
Rchi112177406	ath_AT5G40360	pbr_034884.1	vvi_01013735001
Rchi112177406	vvi_01032442001	sly_08g082890.2sly	pbr_034884.1
Rchi112177406	MaldMD06G1172900	stu_00005848	pbr_034884.1
Rchi112177406	ppe_3G287600	stu_00012126	pbr_034884.1
Rchi112177406	ptr_012G082000	tca_010360	vvi_01013735001
Rchi112177406	sly_03g112890.1sly	sly_08g082890.2sly	tca_010360
Rchi112177406	stu_00018092	stu_00005848	tca_010360
Rchi112177406	stu_00036895	stu_00012126	tca_010360
HanXRQChr05g0155731	cla_019199	tca_010360	pbr_034885.1
HanXRQChr05g0155731	pax_00689g00121	sly_08g082890.2sly	vvi_01013735001
HanXRQChr05g0155731	sly_06g071520.1sly	stu_00005848	vvi_01013735001
HanXRQChr05g0155731	MaldMD06G1172900	stu_00012126	vvi_01013735001
cla_019199	pax_00689g00121	Drydr151S07083	MaldMD01G1084400
cla_019199	sly_06g071520.1sly	Drydr151S07083	MaldMD07G1153200
cla_019199	MaldMD06G1172900	Drydr151S07083	MaldMD14G1134900
cla_019199	ppe_3G287600	Drydr151S07083	Rchi112179130
cla_019199	ptr_012G082000	Drydr151S07083	Rchi112182064
cla_019199	sly_03g112890.1sly	Drydr151S07083	bvu_Bv1_002740_dwki
cla_019199	stu_00036895	Drydr151S07083	csi_1g040841
cla_019199	tha_Th2v23532	Drydr151S07083	egr_D01701
pax_00689g00121	sly_06g071520.1sly	Drydr151S07083	egr_D02390
pax_00689g00121	MaldMD06G1172900	Drydr151S07083	egr_E01031
pax_00689g00121	ptr_012G082000	Drydr151S07083	fve_18691
pax_00689g00121	sly_03g112890.1sly	Drydr151S07083	fve_25098
pax_00689g00121	stu_00018092	Drydr151S07083	gma_03G258700
pax_00689g00121	stu_00036895	Drydr151S07083	gma_07G054000
pax_00689g00121	tha_Th2v23532	Drydr151S07083	gma_16G023000
sly_06g071520.1sly	vvi_01032442001	Drydr151S07083	gma_19G257400
sly_06g071520.1sly	MaldMD06G1172900	Drydr151S07083	mtr_7g117730
sly_06g071520.1sly	ppe_3G287600	Drydr151S07083	mtr_8g027345
sly_06g071520.1sly	ptr_012G082000	Drydr151S07083	pax_00074g00355
sly_06g071520.1sly	sly_03g112890.1sly	Drydr151S07083	pbr_018379.1
sly_06g071520.1sly	stu_00018092	Drydr151S07083	pbr_024492.1
sly_06g071520.1sly	stu_00036895	Drydr151S07083	pmu_018338
sly_06g071520.1sly	tha_Th2v23532	Drydr151S07083	pmu_024189
HanXRQChr09g0255011	ath_AT5G40360	Drydr151S07083	ppe_2G192100
HanXRQChr09g0255011	gma_05G005400	Drydr151S07083	ptr_002G173900
HanXRQChr09g0255011	vvi_01032442001	Drydr151S07083	ptr_014G100800
ath_AT5G40360	vvi_01032442001	Drydr151S07083	sly_08g008480.2sly
ath_AT5G40360	MaldMD06G1172900	Drydr151S07083	sly_08g082890.2sly
ath_AT5G40360	ppe_3G287600	Drydr151S07083	stu_00005848
ath_AT5G40360	ptr_012G082000	Drydr151S07083	stu_00012126
gma_05G005400	vvi_01032442001	Drydr151S07083	tca_015685
vvi_01032442001	MaldMD06G1172900	Drydr151S07083	tha_Th2v27541
vvi_01032442001	ptr_012G082000	pbr_037155.1	Drydr151S07083
vvi_01032442001	sly_03g112890.1sly	MaldMD01G1084400	MaldMD07G1153200
vvi_01032442001	stu_00018092	MaldMD01G1084400	MaldMD14G1134900
vvi_01032442001	stu_00036895	MaldMD01G1084400	Rchi112179130
MaldMD06G1172900	pax_00009g00022	MaldMD01G1084400	Rchi112182064
MaldMD06G1172900	ppe_3G287600	MaldMD01G1084400	bvu_Bv1_002740_dwki
MaldMD06G1172900	ptr_012G082000	MaldMD01G1084400	csi_1g040841
MaldMD06G1172900	sly_03g112890.1sly	egr_D01701	MaldMD01G1084400
MaldMD06G1172900	stu_00018092	MaldMD01G1084400	egr_D02390
MaldMD06G1172900	stu_00036895	MaldMD01G1084400	egr_E01031
MaldMD06G1172900	tha_Th2v23532	MaldMD01G1084400	fve_18691
pax_00009g00022	sly_03g112890.1sly	MaldMD01G1084400	fve_25098
pax_00009g00022	stu_00018092	MaldMD01G1084400	gma_03G258700
ppe_3G287600	ptr_012G082000	MaldMD01G1084400	gma_07G054000
ppe_3G287600	sly_03g112890.1sly	MaldMD01G1084400	gma_16G023000
ppe_3G287600	stu_00018092	MaldMD01G1084400	gma_19G257400
ppe_3G287600	stu_00036895	MaldMD01G1084400	mtr_7g117730
ptr_012G082000	sly_03g112890.1sly	MaldMD01G1084400	mtr_8g027345
ptr_012G082000	stu_00018092	MaldMD01G1084400	pax_00074g00355
ptr_012G082000	stu_00036895	MaldMD01G1084400	pbr_018379.1
ptr_012G082000	tha_Th2v23532	MaldMD01G1084400	pbr_024492.1
sly_03g112890.1sly	stu_00018092	MaldMD01G1084400	pmu_018338
sly_03g112890.1sly	stu_00036895	MaldMD01G1084400	pmu_024189
stu_00018092	stu_00036895	MaldMD01G1084400	ppe_2G192100
Cluster12		MaldMD01G1084400	ptr_002G173900
cla_007716	Rchi112189099	MaldMD01G1084400	ptr_014G100800
cla_007716	Drydr164S16829	MaldMD01G1084400	sly_08g008480.2sly
Rchi112189099	Drydr164S16829	MaldMD01G1084400	sly_08g082890.2sly
Cluster13		MaldMD01G1084400	stu_00005848
Trdc2AG007540	Trdc2BG008900	MaldMD01G1084400	stu_00012126
Trdc2AG007540	Zmay109944008	tca_015685	MaldMD01G1084400
Trdc2AG007540	oth_26169	MaldMD01G1084400	tha_Th2v27541
Trdc2BG008900	Zmay109944008	MaldMD01G1084400	cla_011345
Trdc2BG008900	oth_26169	pbr_037155.1	MaldMD01G1084400
Cluster14		MaldMD07G1153200	MaldMD14G1134900
Ashe013777	Trdc1AG053740	MaldMD07G1153200	Rchi112179130
Ashe013777	Trdc1BG061540	MaldMD07G1153200	Rchi112182064
Ashe013777	mac_03_29770.1mac	MaldMD07G1153200	bvu_Bv1_002740_dwki
Ashe013777	mac_09_22730.1mac	MaldMD07G1153200	csi_1g040841
Ashe013777	oth_04013	MaldMD07G1153200	egr_D01701
Ashe013777	Zmay100282608	MaldMD07G1153200	egr_D02390
Trdc1AG053740	Trdc1BG061540	egr_E01031	MaldMD07G1153200
Trdc1AG053740	mac_09_22730.1mac	MaldMD07G1153200	fve_18691
Trdc1AG053740	oth_04013	MaldMD07G1153200	fve_25098
Trdc1AG053740	Zmay100272675	MaldMD07G1153200	gma_03G258700
Trdc1AG053740	Zmay100382234	MaldMD07G1153200	gma_07G054000
Trdc1AG053740	osa_LOC_Os01g50720osa	MaldMD07G1153200	gma_16G023000
Trdc1AG053740	osa_LOC_Os05g46610osa	MaldMD07G1153200	gma_19G257400
Trdc1AG053740	Zmay100282608	MaldMD07G1153200	mtr_7g117730
Trdc1AG053740	Zmay100283728	MaldMD07G1153200	mtr_8g027345
Trdc1BG061540	mac_09_22730.1mac	MaldMD07G1153200	pax_00074g00355
Trdc1BG061540	oth_04013	MaldMD07G1153200	pbr_018379.1
Trdc1BG061540	Zmay100272675	MaldMD07G1153200	pbr_024492.1
Trdc1BG061540	Zmay100382234	MaldMD07G1153200	pmu_018338
Trdc1BG061540	osa_LOC_Os01g50720osa	MaldMD07G1153200	pmu_024189
Trdc1BG061540	osa_LOC_Os05g46610osa	MaldMD07G1153200	ppe_2G192100
Trdc1BG061540	Zmay100282608	MaldMD07G1153200	ptr_002G173900
Trdc1BG061540	Zmay100283728	MaldMD07G1153200	ptr_014G100800
mac_03_29770.1mac	mac_09_22730.1mac	sly_08g008480.2sly	MaldMD07G1153200
mac_03_29770.1mac	mac_04_06410.1mac	MaldMD07G1153200	sly_08g082890.2sly
mac_09_22730.1mac	oth_04013	stu_00005848	MaldMD07G1153200
mac_09_22730.1mac	mac_01_16960.1mac	MaldMD07G1153200	stu_00012126
mac_09_22730.1mac	Zmay100272675	MaldMD07G1153200	tca_015685
mac_09_22730.1mac	Zmay100382234	MaldMD07G1153200	tha_Th2v27541
mac_09_22730.1mac	osa_LOC_Os01g50720osa	pbr_037155.1	MaldMD07G1153200
mac_09_22730.1mac	osa_LOC_Os05g46610osa	MaldMD14G1134900	Rchi112179130
mac_09_22730.1mac	Trdc3AG038170	MaldMD14G1134900	Rchi112182064
mac_09_22730.1mac	Trdc3BG042930	MaldMD14G1134900	bvu_Bv1_002740_dwki
mac_09_22730.1mac	Zmay100282608	MaldMD14G1134900	csi_1g040841
mac_09_22730.1mac	mac_04_06410.1mac	MaldMD14G1134900	egr_D01701
mac_09_22730.1mac	mac_04_13260.1mac	MaldMD14G1134900	egr_E01031
oth_04013	Zmay100272675	MaldMD14G1134900	fve_18691
oth_04013	Zmay100382234	MaldMD14G1134900	fve_25098
oth_04013	osa_LOC_Os01g50720osa	MaldMD14G1134900	gma_07G054000
oth_04013	osa_LOC_Os05g46610osa	MaldMD14G1134900	gma_16G023000
oth_04013	Trdc3AG038170	MaldMD14G1134900	gma_19G257400
oth_04013	Trdc3BG042930	MaldMD14G1134900	mtr_8g027345
oth_04013	Zmay100282608	pax_00074g00355	MaldMD14G1134900
oth_04013	Zmay100283728	MaldMD14G1134900	pbr_018379.1
mac_01_16960.1mac	osa_LOC_Os01g50720osa	MaldMD14G1134900	pbr_024492.1
mac_01_16960.1mac	Trdc3AG038170	MaldMD14G1134900	pmu_018338
mac_01_16960.1mac	Trdc3BG042930	MaldMD14G1134900	pmu_024189
Zmay100272675	Zmay100382234	MaldMD14G1134900	ppe_2G192100
Zmay100272675	osa_LOC_Os01g50720osa	MaldMD14G1134900	ptr_002G173900
Zmay100272675	osa_LOC_Os05g46610osa	MaldMD14G1134900	ptr_014G100800
Zmay100272675	Trdc3AG038170	MaldMD14G1134900	sly_08g008480.2sly
Zmay100272675	Trdc3BG042930	MaldMD14G1134900	sly_08g082890.2sly
Zmay100272675	Zmay100282608	MaldMD14G1134900	stu_00005848
Zmay100272675	Zmay100283728	MaldMD14G1134900	stu_00012126
Zmay100272675	oth_26376	MaldMD14G1134900	tca_015685
Zmay100382234	osa_LOC_Os01g50720osa	MaldMD14G1134900	cla_011345
Zmay100382234	osa_LOC_Os05g46610osa	MaldMD14G1134900	pax_00102g01858
Zmay100382234	Trdc3AG038170	pbr_037155.1	MaldMD14G1134900
Zmay100382234	Trdc3BG042930	MaldMD14G1134900	pbr_036818.1
Zmay100382234	Zmay100282608	Rchi112179130	Rchi112182064
Zmay100382234	Zmay100283728	Rchi112179130	bvu_Bv1_002740_dwki
osa_LOC_Os01g50720osa	osa_LOC_Os05g46610osa	Rchi112179130	csi_1g040841
osa_LOC_Os01g50720osa	Trdc3AG038170	Rchi112179130	egr_D01701
osa_LOC_Os01g50720osa	Trdc3BG042930	Rchi112179130	egr_E01031
osa_LOC_Os01g50720osa	Zmay100282608	Rchi112179130	fve_18691
osa_LOC_Os01g50720osa	Zmay100283728	Rchi112179130	fve_25098
osa_LOC_Os01g50720osa	oth_26376	Rchi112179130	gma_07G054000
osa_LOC_Os05g46610osa	Trdc3AG038170	Rchi112179130	gma_16G023000
osa_LOC_Os05g46610osa	Trdc3BG042930	Rchi112179130	mtr_8g027345
osa_LOC_Os05g46610osa	Zmay100282608	pax_00074g00355	Rchi112179130
osa_LOC_Os05g46610osa	Zmay100283728	Rchi112179130	pbr_018379.1
Trdc3AG038170	Trdc1AG053750	Rchi112179130	pbr_024492.1
Trdc3AG038170	Trdc1BG061560	Rchi112179130	pmu_018338
Trdc3AG038170	Trdc3BG042930	Rchi112179130	pmu_024189
Trdc3AG038170	Zmay100282608	Rchi112179130	ppe_2G192100
Trdc3AG038170	Zmay100283728	Rchi112179130	ptr_002G173900
Trdc3AG038170	oth_26376	Rchi112179130	ptr_014G100800
Trdc1AG053750	Trdc3BG042930	Rchi112179130	sly_08g008480.2sly
Trdc1BG061560	Trdc3BG042930	Rchi112179130	sly_08g082890.2sly
Trdc3BG042930	Zmay100282608	Rchi112179130	stu_00005848
Trdc3BG042930	Zmay100283728	Rchi112179130	stu_00012126
Trdc3BG042930	oth_26376	Rchi112179130	tca_015685
Zmay100282608	Zmay100283728	Rchi112179130	cla_011345
mac_04_06410.1mac	mac_04_13260.1mac	Rchi112179130	pax_00102g01858
Cluster15		Rchi112179130	HanXRQChr06g0166611
Ashe004713	Xvis03_205239	Rchi112179130	HanXRQChr17g0534341
Ashe004713	Xvis03_210704	Rchi112179130	pbr_037155.1
Ashe004713	bvu_Bv5_117940_xddf	Rchi112179130	HanXRQChr13g0415021
Ashe004713	nnu_02286	Rchi112179130	pbr_036818.1
Ashe004713	pbr_001888.1	Rchi112179130	atr_scaffold00030.93atr
Ashe004713	pmu_024326	Rchi112182064	bvu_Bv1_002740_dwki
Ashe004713	ppe_5G167100	Rchi112182064	csi_1g040841
Ashe004713	tca_012174	Rchi112182064	egr_D01701
Ashe004713	Drydr295S10108	Rchi112182064	egr_D02390
Ashe004713	MaldMD14G1172900	Rchi112182064	egr_E01031
Ashe004713	Rchi112175776	Rchi112182064	fve_18691
Xvis03_205239	Xvis03_210704	Rchi112182064	fve_25098
Xvis03_205239	bvu_Bv5_117940_xddf	Rchi112182064	gma_03G258700
Xvis03_205239	pbr_001888.1	Rchi112182064	gma_07G054000
Xvis03_205239	ppe_5G167100	Rchi112182064	gma_16G023000
Xvis03_205239	Drydr295S10108	Rchi112182064	gma_19G257400
Xvis03_205239	MaldMD06G1167200	Rchi112182064	mtr_7g117730
Xvis03_205239	Rchi112175776	Rchi112182064	mtr_8g027345
Xvis03_205239	nnu_21931	Rchi112182064	pax_00074g00355
Xvis03_205239	pax_00089g01411	Rchi112182064	pbr_018379.1
Xvis03_205239	sly_03g112390.2sly	Rchi112182064	pbr_024492.1
Xvis03_205239	stu_00018113	Rchi112182064	pmu_018338
Xvis03_210704	pbr_001888.1	Rchi112182064	pmu_024189
Xvis03_210704	ppe_5G167100	Rchi112182064	ppe_2G192100
Xvis03_210704	tca_012174	Rchi112182064	ptr_002G173900
Xvis03_210704	Drydr295S10108	Rchi112182064	ptr_014G100800
Xvis03_210704	MaldMD06G1167200	Rchi112182064	sly_08g008480.2sly
Xvis03_210704	MaldMD14G1172900	Rchi112182064	sly_08g082890.2sly
Xvis03_210704	Rchi112175776	Rchi112182064	stu_00005848
Xvis03_210704	cla_003441	Rchi112182064	stu_00012126
Xvis03_210704	cla_019223	Rchi112182064	tca_015685
Xvis03_210704	csi_1g016021	Rchi112182064	tha_Th2v27541
Xvis03_210704	egr_B00229	Rchi112182064	pbr_037155.1
Xvis03_210704	egr_K02806	bvu_Bv1_002740_dwki	csi_1g040841
Xvis03_210704	gma_04G187300	bvu_Bv1_002740_dwki	egr_D01701
Xvis03_210704	gma_05G040700	bvu_Bv1_002740_dwki	egr_D02390
Xvis03_210704	gma_06G178600	bvu_Bv1_002740_dwki	egr_E01031
Xvis03_210704	gma_17G085600	bvu_Bv1_002740_dwki	fve_18691
Xvis03_210704	mtr_3g077110	bvu_Bv1_002740_dwki	fve_25098
Xvis03_210704	mtr_4g105130	bvu_Bv1_002740_dwki	gma_03G258700
Xvis03_210704	nnu_21931	bvu_Bv1_002740_dwki	gma_07G054000
Xvis03_210704	oth_07223	bvu_Bv1_002740_dwki	gma_16G023000
Xvis03_210704	pax_00089g01411	bvu_Bv1_002740_dwki	gma_19G257400
Xvis03_210704	ptr_015G082700	bvu_Bv1_002740_dwki	mtr_7g117730
Xvis03_210704	sly_03g112390.2sly	bvu_Bv1_002740_dwki	mtr_8g027345
Xvis03_210704	stu_00018113	bvu_Bv1_002740_dwki	pax_00074g00355
Xvis03_210704	vvi_01007670001	bvu_Bv1_002740_dwki	pbr_018379.1
bvu_Bv5_117940_xddf	nnu_02286	bvu_Bv1_002740_dwki	pbr_024492.1
bvu_Bv5_117940_xddf	pbr_001888.1	bvu_Bv1_002740_dwki	pmu_018338
bvu_Bv5_117940_xddf	pmu_024326	bvu_Bv1_002740_dwki	pmu_024189
bvu_Bv5_117940_xddf	ppe_5G167100	bvu_Bv1_002740_dwki	ppe_2G192100
bvu_Bv5_117940_xddf	tca_012174	bvu_Bv1_002740_dwki	ptr_002G173900
bvu_Bv5_117940_xddf	Drydr295S10108	bvu_Bv1_002740_dwki	ptr_014G100800
bvu_Bv5_117940_xddf	MaldMD06G1167200	sly_08g008480.2sly	bvu_Bv1_002740_dwki
bvu_Bv5_117940_xddf	MaldMD14G1172900	bvu_Bv1_002740_dwki	sly_08g082890.2sly
bvu_Bv5_117940_xddf	Rchi112175776	bvu_Bv1_002740_dwki	stu_00005848
bvu_Bv5_117940_xddf	cla_003441	bvu_Bv1_002740_dwki	stu_00012126
bvu_Bv5_117940_xddf	cla_019223	bvu_Bv1_002740_dwki	tca_015685
bvu_Bv5_117940_xddf	csi_1g016021	bvu_Bv1_002740_dwki	HanXRQChr03g0083141
bvu_Bv5_117940_xddf	egr_B00229	bvu_Bv1_002740_dwki	pbr_037155.1
bvu_Bv5_117940_xddf	fve_09845	csi_1g040841	egr_D01701
bvu_Bv5_117940_xddf	gma_04G187300	csi_1g040841	egr_D02390
bvu_Bv5_117940_xddf	gma_05G040700	csi_1g040841	egr_E01031
bvu_Bv5_117940_xddf	gma_06G178600	csi_1g040841	fve_18691
bvu_Bv5_117940_xddf	gma_17G085600	csi_1g040841	fve_25098
bvu_Bv5_117940_xddf	mtr_3g077110	csi_1g040841	gma_03G258700
bvu_Bv5_117940_xddf	mtr_4g105130	csi_1g040841	gma_07G054000
bvu_Bv5_117940_xddf	nnu_21931	csi_1g040841	gma_16G023000
bvu_Bv5_117940_xddf	pax_00089g01411	csi_1g040841	gma_19G257400
bvu_Bv5_117940_xddf	pax_00763g00441	csi_1g040841	mtr_7g117730
bvu_Bv5_117940_xddf	pbr_039864.1	csi_1g040841	mtr_8g027345
bvu_Bv5_117940_xddf	ptr_012G084100	csi_1g040841	pax_00074g00355
bvu_Bv5_117940_xddf	ptr_015G082700	csi_1g040841	pbr_018379.1
bvu_Bv5_117940_xddf	sly_03g112390.2sly	csi_1g040841	pbr_024492.1
bvu_Bv5_117940_xddf	sly_06g071690.2sly	csi_1g040841	pmu_018338
bvu_Bv5_117940_xddf	stu_00018113	csi_1g040841	pmu_024189
bvu_Bv5_117940_xddf	stu_00027077	csi_1g040841	ppe_2G192100
bvu_Bv5_117940_xddf	vvi_01007670001	csi_1g040841	ptr_002G173900
nnu_02286	pbr_001888.1	csi_1g040841	ptr_014G100800
nnu_02286	pmu_024326	csi_1g040841	sly_08g008480.2sly
nnu_02286	ppe_5G167100	csi_1g040841	sly_08g082890.2sly
nnu_02286	tca_012174	csi_1g040841	stu_00005848
nnu_02286	Drydr295S10108	csi_1g040841	stu_00012126
nnu_02286	MaldMD06G1167200	csi_1g040841	tca_015685
nnu_02286	MaldMD14G1172900	csi_1g040841	tha_Th2v27541
nnu_02286	Rchi112175776	csi_1g040841	HanXRQChr06g0171131
nnu_02286	cla_003441	csi_1g040841	pbr_037155.1
nnu_02286	cla_019223	csi_1g040841	Xvis03_203815
nnu_02286	csi_1g016021	csi_1g040841	Xvis03_219085
nnu_02286	egr_B00229	egr_D01701	egr_E01031
nnu_02286	egr_K02806	fve_18691	egr_D01701
nnu_02286	fve_09845	fve_25098	egr_D01701
nnu_02286	gma_04G187300	egr_D01701	gma_07G054000
nnu_02286	gma_05G040700	egr_D01701	gma_16G023000
nnu_02286	gma_06G178600	mtr_8g027345	egr_D01701
nnu_02286	gma_17G085600	pax_00074g00355	egr_D01701
nnu_02286	mtr_3g077110	pbr_018379.1	egr_D01701
nnu_02286	mtr_4g105130	pbr_024492.1	egr_D01701
nnu_02286	nnu_21931	egr_D01701	pmu_018338
nnu_02286	osa_LOC_Os01g07450osa	egr_D01701	pmu_024189
nnu_02286	oth_07223	egr_D01701	ppe_2G192100
nnu_02286	pax_00089g01411	ptr_002G173900	egr_D01701
nnu_02286	pax_00763g00441	egr_D01701	ptr_014G100800
nnu_02286	ptr_012G084100	egr_D01701	sly_08g008480.2sly
nnu_02286	ptr_015G082700	egr_D01701	sly_08g082890.2sly
nnu_02286	sly_03g112390.2sly	egr_D01701	stu_00005848
nnu_02286	sly_06g071690.2sly	egr_D01701	stu_00012126
nnu_02286	stu_00018113	egr_D01701	tca_015685
nnu_02286	stu_00027077	egr_D01701	cla_011345
nnu_02286	vvi_01007670001	egr_D01701	pax_00102g01858
pbr_001888.1	pmu_024326	egr_D01701	HanXRQChr06g0166611
pbr_001888.1	ppe_5G167100	egr_D01701	HanXRQChr17g0534341
pbr_001888.1	tca_012174	egr_D01701	pbr_037155.1
pbr_001888.1	Drydr295S10108	egr_D02390	fve_18691
pbr_001888.1	MaldMD06G1167200	egr_D02390	gma_03G258700
pbr_001888.1	MaldMD14G1172900	egr_D02390	gma_07G054000
pbr_001888.1	Rchi112175776	egr_D02390	gma_16G023000
pbr_001888.1	Trdc3BG015320	egr_D02390	gma_19G257400
pbr_001888.1	Zmay103651761	egr_D02390	mtr_8g027345
pbr_001888.1	cla_003441	egr_D02390	pbr_018379.1
pbr_001888.1	cla_019223	egr_D02390	pmu_018338
pbr_001888.1	csi_1g016021	egr_D02390	ppe_2G192100
pbr_001888.1	egr_B00229	egr_D02390	ptr_002G173900
pbr_001888.1	egr_K02806	egr_D02390	ptr_014G100800
pbr_001888.1	fve_09845	fve_18691	egr_E01031
pbr_001888.1	gma_04G187300	egr_E01031	fve_25098
pbr_001888.1	gma_05G040700	egr_E01031	gma_07G054000
pbr_001888.1	gma_06G178600	egr_E01031	gma_16G023000
pbr_001888.1	gma_17G085600	mtr_8g027345	egr_E01031
pbr_001888.1	mac_01_16960.1mac	pax_00074g00355	egr_E01031
pbr_001888.1	mtr_3g077110	pbr_018379.1	egr_E01031
pbr_001888.1	mtr_4g105130	pbr_024492.1	egr_E01031
pbr_001888.1	nnu_21931	egr_E01031	pmu_018338
pbr_001888.1	osa_LOC_Os01g07450osa	egr_E01031	pmu_024189
pbr_001888.1	osa_LOC_Os01g36460osa	egr_E01031	ppe_2G192100
pbr_001888.1	oth_07223	egr_E01031	ptr_002G173900
pbr_001888.1	pax_00089g01411	egr_E01031	ptr_014G100800
pbr_001888.1	pax_00763g00441	egr_E01031	sly_08g008480.2sly
pbr_001888.1	pbr_039864.1	egr_E01031	sly_08g082890.2sly
pbr_001888.1	ptr_012G084100	stu_00005848	egr_E01031
pbr_001888.1	ptr_015G082700	egr_E01031	stu_00012126
pbr_001888.1	sly_03g112390.2sly	egr_E01031	tca_015685
pbr_001888.1	sly_06g071690.2sly	egr_E01031	cla_011345
pbr_001888.1	stu_00018113	egr_E01031	pbr_037155.1
pbr_001888.1	stu_00027077	egr_E01031	pbr_036818.1
pbr_001888.1	vvi_01007670001	fve_25098	fve_18691
pmu_024326	ppe_5G167100	fve_18691	gma_03G258700
pmu_024326	tca_012174	fve_18691	gma_07G054000
pmu_024326	Drydr295S10108	fve_18691	gma_16G023000
pmu_024326	MaldMD06G1167200	fve_18691	gma_19G257400
pmu_024326	MaldMD14G1172900	fve_18691	mtr_7g117730
pmu_024326	Rchi112175776	fve_18691	mtr_8g027345
pmu_024326	cla_003441	fve_18691	pax_00074g00355
pmu_024326	cla_019223	fve_18691	pbr_018379.1
pmu_024326	csi_1g016021	fve_18691	pbr_024492.1
pmu_024326	egr_B00229	fve_18691	pmu_018338
pmu_024326	egr_K02806	fve_18691	pmu_024189
pmu_024326	fve_09845	fve_18691	ppe_2G192100
pmu_024326	gma_04G187300	fve_18691	ptr_002G173900
pmu_024326	gma_05G040700	fve_18691	ptr_014G100800
pmu_024326	gma_06G178600	sly_08g008480.2sly	fve_18691
pmu_024326	gma_17G085600	fve_18691	sly_08g082890.2sly
pmu_024326	mtr_3g077110	stu_00005848	fve_18691
pmu_024326	mtr_4g105130	fve_18691	stu_00012126
pmu_024326	nnu_21931	fve_18691	tca_015685
pmu_024326	pax_00089g01411	fve_18691	tha_Th2v27541
pmu_024326	pax_00763g00441	fve_18691	pbr_037155.1
pmu_024326	pbr_039864.1	gma_07G054000	fve_25098
pmu_024326	ptr_012G084100	fve_25098	gma_16G023000
pmu_024326	ptr_015G082700	fve_25098	mtr_8g027345
pmu_024326	sly_03g112390.2sly	fve_25098	pax_00074g00355
pmu_024326	sly_06g071690.2sly	fve_25098	pbr_018379.1
pmu_024326	stu_00018113	pbr_024492.1	fve_25098
pmu_024326	stu_00027077	fve_25098	pmu_018338
pmu_024326	vvi_01007670001	fve_25098	pmu_024189
ppe_5G167100	tca_012174	fve_25098	ppe_2G192100
ppe_5G167100	Drydr295S10108	fve_25098	ptr_002G173900
ppe_5G167100	MaldMD06G1167200	fve_25098	ptr_014G100800
ppe_5G167100	MaldMD14G1172900	fve_25098	sly_08g008480.2sly
ppe_5G167100	Rchi112175776	fve_25098	sly_08g082890.2sly
ppe_5G167100	Trdc3BG015320	fve_25098	stu_00005848
ppe_5G167100	Zmay103651761	fve_25098	stu_00012126
ppe_5G167100	cla_003441	fve_25098	tca_015685
ppe_5G167100	cla_019223	fve_25098	cla_011345
ppe_5G167100	csi_1g016021	fve_25098	pax_00102g01858
ppe_5G167100	egr_B00229	fve_25098	pbr_037155.1
ppe_5G167100	egr_K02806	fve_25098	HanXRQChr13g0415021
ppe_5G167100	fve_09845	fve_25098	pbr_036818.1
ppe_5G167100	gma_04G187300	gma_03G258700	gma_07G054000
ppe_5G167100	gma_05G040700	gma_03G258700	gma_16G023000
ppe_5G167100	gma_06G178600	gma_03G258700	gma_19G257400
ppe_5G167100	gma_17G085600	gma_03G258700	mtr_7g117730
ppe_5G167100	mac_01_16960.1mac	gma_03G258700	mtr_8g027345
ppe_5G167100	mtr_3g077110	gma_03G258700	pbr_018379.1
ppe_5G167100	mtr_4g105130	gma_03G258700	pbr_024492.1
ppe_5G167100	nnu_21931	gma_03G258700	pmu_018338
ppe_5G167100	osa_LOC_Os01g07450osa	gma_03G258700	ppe_2G192100
ppe_5G167100	osa_LOC_Os01g36460osa	gma_03G258700	ptr_002G173900
ppe_5G167100	oth_07223	gma_03G258700	ptr_014G100800
ppe_5G167100	pax_00089g01411	gma_03G258700	cla_011345
ppe_5G167100	pax_00763g00441	gma_07G054000	gma_16G023000
ppe_5G167100	pbr_039864.1	gma_07G054000	gma_19G257400
ppe_5G167100	ptr_012G084100	gma_07G054000	mtr_7g117730
ppe_5G167100	ptr_015G082700	gma_07G054000	mtr_8g027345
ppe_5G167100	sly_03g112390.2sly	gma_07G054000	pax_00074g00355
ppe_5G167100	sly_06g071690.2sly	gma_07G054000	pbr_018379.1
ppe_5G167100	stu_00018113	gma_07G054000	pbr_024492.1
ppe_5G167100	stu_00027077	gma_07G054000	pmu_018338
ppe_5G167100	vvi_01007670001	pmu_024189	gma_07G054000
tca_012174	Drydr295S10108	gma_07G054000	ppe_2G192100
tca_012174	MaldMD06G1167200	gma_07G054000	ptr_002G173900
tca_012174	MaldMD14G1172900	gma_07G054000	ptr_014G100800
tca_012174	Rchi112175776	gma_07G054000	sly_08g008480.2sly
tca_012174	Trdc3BG015320	gma_07G054000	sly_08g082890.2sly
tca_012174	Zmay103651761	gma_07G054000	stu_00005848
tca_012174	cla_003441	gma_07G054000	stu_00012126
tca_012174	cla_019223	gma_07G054000	tca_015685
tca_012174	csi_1g016021	gma_07G054000	tha_Th2v27541
tca_012174	egr_B00229	gma_07G054000	pbr_037155.1
tca_012174	egr_K02806	gma_07G054000	Xvis03_203815
tca_012174	fve_09845	gma_07G054000	Xvis03_219085
tca_012174	gma_04G187300	gma_16G023000	gma_19G257400
tca_012174	gma_05G040700	gma_16G023000	mtr_7g117730
tca_012174	gma_06G178600	gma_16G023000	mtr_8g027345
tca_012174	gma_17G085600	gma_16G023000	pax_00074g00355
tca_012174	mtr_3g077110	gma_16G023000	pbr_018379.1
tca_012174	mtr_4g105130	gma_16G023000	pbr_024492.1
tca_012174	nnu_21931	gma_16G023000	pmu_018338
tca_012174	osa_LOC_Os01g07450osa	gma_16G023000	pmu_024189
tca_012174	oth_07223	gma_16G023000	ppe_2G192100
tca_012174	pax_00089g01411	gma_16G023000	ptr_002G173900
tca_012174	ptr_012G084100	gma_16G023000	ptr_014G100800
tca_012174	ptr_015G082700	gma_16G023000	sly_08g008480.2sly
tca_012174	sly_03g112390.2sly	gma_16G023000	sly_08g082890.2sly
tca_012174	sly_06g071690.2sly	stu_00005848	gma_16G023000
tca_012174	stu_00018113	gma_16G023000	stu_00012126
tca_012174	stu_00027077	gma_16G023000	tca_015685
tca_012174	vvi_01007670001	gma_16G023000	tha_Th2v27541
Drydr295S10108	MaldMD06G1167200	gma_16G023000	pbr_037155.1
Drydr295S10108	MaldMD14G1172900	gma_19G257400	mtr_7g117730
Drydr295S10108	Rchi112175776	gma_19G257400	mtr_8g027345
Drydr295S10108	Trdc3BG015320	gma_19G257400	pax_00074g00355
Drydr295S10108	Zmay103651761	gma_19G257400	pbr_018379.1
Drydr295S10108	cla_003441	gma_19G257400	pbr_024492.1
Drydr295S10108	cla_019223	gma_19G257400	pmu_018338
Drydr295S10108	csi_1g016021	gma_19G257400	ppe_2G192100
Drydr295S10108	egr_B00229	gma_19G257400	ptr_002G173900
Drydr295S10108	egr_K02806	gma_19G257400	ptr_014G100800
Drydr295S10108	fve_09845	gma_19G257400	sly_08g008480.2sly
Drydr295S10108	gma_04G187300	gma_19G257400	tha_Th2v27541
Drydr295S10108	gma_05G040700	mtr_7g117730	mtr_8g027345
Drydr295S10108	gma_06G178600	mtr_7g117730	pbr_018379.1
Drydr295S10108	gma_17G085600	mtr_7g117730	pbr_024492.1
Drydr295S10108	mac_01_16960.1mac	mtr_7g117730	pmu_018338
Drydr295S10108	mtr_3g077110	mtr_7g117730	ppe_2G192100
Drydr295S10108	mtr_4g105130	mtr_7g117730	ptr_002G173900
Drydr295S10108	nnu_21931	mtr_7g117730	ptr_014G100800
Drydr295S10108	osa_LOC_Os01g07450osa	mtr_8g027345	pax_00074g00355
Drydr295S10108	osa_LOC_Os01g36460osa	mtr_8g027345	pbr_018379.1
Drydr295S10108	oth_07223	mtr_8g027345	pbr_024492.1
Drydr295S10108	pax_00089g01411	mtr_8g027345	pmu_018338
Drydr295S10108	pax_00763g00441	mtr_8g027345	pmu_024189
Drydr295S10108	pbr_039864.1	mtr_8g027345	ppe_2G192100
Drydr295S10108	ptr_012G084100	mtr_8g027345	ptr_002G173900
Drydr295S10108	ptr_015G082700	mtr_8g027345	ptr_014G100800
Drydr295S10108	sly_03g112390.2sly	sly_08g008480.2sly	mtr_8g027345
Drydr295S10108	sly_06g071690.2sly	mtr_8g027345	sly_08g082890.2sly
Drydr295S10108	stu_00018113	mtr_8g027345	stu_00005848
Drydr295S10108	stu_00027077	mtr_8g027345	stu_00012126
Drydr295S10108	vvi_01007670001	mtr_8g027345	tca_015685
MaldMD06G1167200	MaldMD14G1172900	mtr_8g027345	tha_Th2v27541
MaldMD06G1167200	Rchi112175776	mtr_8g027345	pbr_037155.1
MaldMD06G1167200	Trdc3BG015320	pax_00074g00355	pbr_018379.1
MaldMD06G1167200	Zmay103651761	pax_00074g00355	pbr_024492.1
MaldMD06G1167200	cla_003441	pax_00074g00355	pmu_018338
MaldMD06G1167200	cla_019223	pax_00074g00355	pmu_024189
MaldMD06G1167200	csi_1g016021	pax_00074g00355	ppe_2G192100
MaldMD06G1167200	egr_B00229	pax_00074g00355	ptr_002G173900
MaldMD06G1167200	egr_K02806	pax_00074g00355	ptr_014G100800
MaldMD06G1167200	fve_09845	pax_00074g00355	sly_08g008480.2sly
MaldMD06G1167200	gma_04G187300	pax_00074g00355	sly_08g082890.2sly
MaldMD06G1167200	gma_05G040700	pax_00074g00355	stu_00005848
MaldMD06G1167200	gma_06G178600	pax_00074g00355	stu_00012126
MaldMD06G1167200	gma_17G085600	pax_00074g00355	tca_015685
MaldMD06G1167200	mac_01_16960.1mac	pax_00074g00355	pax_00102g01858
MaldMD06G1167200	mtr_3g077110	pbr_037155.1	pax_00074g00355
MaldMD06G1167200	mtr_4g105130	pax_00074g00355	Xvis03_219085
MaldMD06G1167200	nnu_21931	pbr_018379.1	pbr_024492.1
MaldMD06G1167200	osa_LOC_Os01g07450osa	pbr_018379.1	pmu_018338
MaldMD06G1167200	osa_LOC_Os01g36460osa	pbr_018379.1	pmu_024189
MaldMD06G1167200	oth_07223	pbr_018379.1	ppe_2G192100
MaldMD06G1167200	pax_00089g01411	pbr_018379.1	ptr_002G173900
MaldMD06G1167200	pax_00763g00441	pbr_018379.1	ptr_014G100800
MaldMD06G1167200	pbr_039864.1	pbr_018379.1	sly_08g008480.2sly
MaldMD06G1167200	ptr_012G084100	pbr_018379.1	sly_08g082890.2sly
MaldMD06G1167200	ptr_015G082700	pbr_018379.1	stu_00005848
MaldMD06G1167200	sly_03g112390.2sly	pbr_018379.1	stu_00012126
MaldMD06G1167200	sly_06g071690.2sly	pbr_018379.1	tca_015685
MaldMD06G1167200	stu_00018113	pbr_018379.1	tha_Th2v27541
MaldMD06G1167200	stu_00027077	pbr_037155.1	pbr_018379.1
MaldMD06G1167200	vvi_01007670001	pbr_024492.1	pmu_018338
MaldMD14G1172900	Rchi112175776	pbr_024492.1	pmu_024189
MaldMD14G1172900	Trdc3BG015320	pbr_024492.1	ppe_2G192100
MaldMD14G1172900	Zmay103651761	pbr_024492.1	ptr_002G173900
MaldMD14G1172900	cla_003441	pbr_024492.1	ptr_014G100800
MaldMD14G1172900	cla_019223	sly_08g008480.2sly	pbr_024492.1
MaldMD14G1172900	csi_1g016021	sly_08g082890.2sly	pbr_024492.1
MaldMD14G1172900	egr_B00229	stu_00005848	pbr_024492.1
MaldMD14G1172900	egr_K02806	stu_00012126	pbr_024492.1
MaldMD14G1172900	fve_09845	tca_015685	pbr_024492.1
MaldMD14G1172900	gma_04G187300	pbr_037155.1	pbr_024492.1
MaldMD14G1172900	gma_05G040700	pmu_018338	pmu_024189
MaldMD14G1172900	gma_06G178600	pmu_018338	ppe_2G192100
MaldMD14G1172900	gma_17G085600	pmu_018338	ptr_002G173900
MaldMD14G1172900	mac_01_16960.1mac	pmu_018338	ptr_014G100800
MaldMD14G1172900	mtr_3g077110	sly_08g008480.2sly	pmu_018338
MaldMD14G1172900	mtr_4g105130	pmu_018338	sly_08g082890.2sly
MaldMD14G1172900	nnu_21931	pmu_018338	stu_00005848
MaldMD14G1172900	osa_LOC_Os01g07450osa	pmu_018338	stu_00012126
MaldMD14G1172900	osa_LOC_Os01g36460osa	pmu_018338	tca_015685
MaldMD14G1172900	oth_07223	pmu_018338	tha_Th2v27541
MaldMD14G1172900	pax_00089g01411	pmu_018338	pbr_037155.1
MaldMD14G1172900	pax_00763g00441	pmu_024189	ppe_2G192100
MaldMD14G1172900	pbr_039864.1	pmu_024189	ptr_002G173900
MaldMD14G1172900	ptr_012G084100	pmu_024189	ptr_014G100800
MaldMD14G1172900	ptr_015G082700	pmu_024189	sly_08g008480.2sly
MaldMD14G1172900	sly_03g112390.2sly	pmu_024189	sly_08g082890.2sly
MaldMD14G1172900	sly_06g071690.2sly	pmu_024189	stu_00005848
MaldMD14G1172900	stu_00018113	pmu_024189	stu_00012126
MaldMD14G1172900	stu_00027077	pmu_024189	tca_015685
MaldMD14G1172900	vvi_01007670001	pmu_024189	cla_011345
Rchi112175776	Trdc3BG015320	pmu_024189	pax_00102g01858
Rchi112175776	Zmay103651761	pmu_024189	HanXRQChr06g0166611
Rchi112175776	cla_003441	pmu_024189	HanXRQChr17g0534341
Rchi112175776	cla_019223	pmu_024189	pbr_037155.1
Rchi112175776	csi_1g016021	pmu_024189	pbr_036818.1
Rchi112175776	egr_B00229	ppe_2G192100	ptr_002G173900
Rchi112175776	egr_K02806	ppe_2G192100	ptr_014G100800
Rchi112175776	fve_09845	ppe_2G192100	sly_08g008480.2sly
Rchi112175776	gma_04G187300	ppe_2G192100	sly_08g082890.2sly
Rchi112175776	gma_05G040700	ppe_2G192100	stu_00005848
Rchi112175776	gma_06G178600	ppe_2G192100	stu_00012126
Rchi112175776	gma_17G085600	ppe_2G192100	tca_015685
Rchi112175776	mac_01_16960.1mac	ppe_2G192100	tha_Th2v27541
Rchi112175776	mtr_3g077110	ppe_2G192100	pbr_037155.1
Rchi112175776	mtr_4g105130	ptr_002G173900	ptr_014G100800
Rchi112175776	nnu_21931	ptr_002G173900	sly_08g008480.2sly
Rchi112175776	osa_LOC_Os01g07450osa	ptr_002G173900	sly_08g082890.2sly
Rchi112175776	osa_LOC_Os01g36460osa	ptr_002G173900	stu_00005848
Rchi112175776	oth_07223	ptr_002G173900	stu_00012126
Rchi112175776	pax_00089g01411	tca_015685	ptr_002G173900
Rchi112175776	pax_00763g00441	ptr_002G173900	tha_Th2v27541
Rchi112175776	pbr_039864.1	pbr_037155.1	ptr_002G173900
Rchi112175776	ptr_012G084100	ptr_014G100800	sly_08g008480.2sly
Rchi112175776	ptr_015G082700	ptr_014G100800	sly_08g082890.2sly
Rchi112175776	sly_03g112390.2sly	ptr_014G100800	stu_00005848
Rchi112175776	sly_06g071690.2sly	ptr_014G100800	stu_00012126
Rchi112175776	stu_00018113	ptr_014G100800	tca_015685
Rchi112175776	stu_00027077	ptr_014G100800	tha_Th2v27541
Rchi112175776	vvi_01007670001	ptr_014G100800	pbr_037155.1
Rchi112175776	HanXRQChr05g0155341	sly_08g008480.2sly	sly_08g082890.2sly
Trdc3BG015320	Zmay103651761	sly_08g008480.2sly	stu_00005848
Trdc3BG015320	csi_1g016021	sly_08g008480.2sly	stu_00012126
Trdc3BG015320	egr_K02806	sly_08g008480.2sly	tca_015685
Trdc3BG015320	gma_05G040700	sly_08g008480.2sly	HanXRQChr03g0083141
Trdc3BG015320	gma_06G178600	sly_08g008480.2sly	cla_011345
Trdc3BG015320	mtr_3g077110	sly_08g008480.2sly	pax_00102g01858
Trdc3BG015320	mtr_4g105130	sly_08g008480.2sly	HanXRQChr06g0166611
Trdc3BG015320	nnu_21931	sly_08g008480.2sly	HanXRQChr17g0534341
Trdc3BG015320	ptr_015G082700	pbr_037155.1	sly_08g008480.2sly
Trdc3BG015320	sly_03g112390.2sly	sly_08g082890.2sly	stu_00005848
Trdc3BG015320	vvi_01007670001	sly_08g082890.2sly	stu_00012126
Trdc3BG015320	Zmay100285289	sly_08g082890.2sly	tca_015685
Trdc3BG015320	osa_LOC_Os01g07430osa	sly_08g082890.2sly	cla_011345
Zmay103651761	csi_1g016021	sly_08g082890.2sly	pax_00102g01858
Zmay103651761	gma_04G187300	sly_08g082890.2sly	HanXRQChr06g0166611
Zmay103651761	gma_05G040700	sly_08g082890.2sly	HanXRQChr17g0534341
Zmay103651761	gma_06G178600	sly_08g082890.2sly	pbr_037155.1
Zmay103651761	mtr_3g077110	sly_08g082890.2sly	HanXRQChr13g0415021
Zmay103651761	mtr_4g105130	sly_08g082890.2sly	pbr_036818.1
Zmay103651761	nnu_21931	stu_00005848	stu_00012126
Zmay103651761	osa_LOC_Os01g07450osa	stu_00005848	tca_015685
Zmay103651761	oth_07223	stu_00005848	HanXRQChr03g0083141
Zmay103651761	ptr_012G084100	stu_00005848	cla_011345
Zmay103651761	ptr_015G082700	stu_00005848	pax_00102g01858
Zmay103651761	sly_03g112390.2sly	stu_00005848	HanXRQChr06g0166611
Zmay103651761	sly_06g071690.2sly	stu_00005848	HanXRQChr17g0534341
Zmay103651761	stu_00018113	pbr_037155.1	stu_00005848
Zmay103651761	stu_00027077	stu_00012126	tca_015685
Zmay103651761	vvi_01007670001	stu_00012126	HanXRQChr03g0083141
Zmay103651761	Zmay100285289	stu_00012126	cla_011345
cla_003441	cla_019223	stu_00012126	pax_00102g01858
cla_003441	csi_1g016021	stu_00012126	HanXRQChr06g0166611
cla_003441	egr_B00229	stu_00012126	pbr_037155.1
cla_003441	egr_K02806	stu_00012126	HanXRQChr13g0415021
cla_003441	fve_09845	stu_00012126	pbr_036818.1
cla_003441	gma_04G187300	tca_015685	cla_011345
cla_003441	gma_05G040700	tca_015685	HanXRQChr06g0166611
cla_003441	gma_06G178600	tca_015685	pbr_037155.1
cla_003441	gma_17G085600	tca_015685	atr_scaffold00030.93atr
cla_003441	mtr_3g077110	HanXRQChr03g0083141	cla_011345
cla_003441	mtr_4g105130	HanXRQChr03g0083141	pax_00102g01858
cla_003441	nnu_21931	cla_011345	pax_00102g01858
cla_003441	osa_LOC_Os01g07450osa	cla_011345	HanXRQChr06g0166611
cla_003441	oth_07223	cla_011345	pbr_037155.1
cla_003441	pax_00089g01411	pax_00102g01858	HanXRQChr06g0166611
cla_003441	ptr_012G084100	pax_00102g01858	HanXRQChr17g0534341
cla_003441	ptr_015G082700	HanXRQChr06g0166611	HanXRQChr17g0534341
cla_003441	sly_03g112390.2sly	HanXRQChr06g0166611	MaldMD14G1135000
cla_003441	sly_06g071690.2sly	HanXRQChr06g0166611	pbr_037155.1
cla_003441	stu_00018113	MaldMD14G1135000	pbr_037155.1
cla_003441	stu_00027077	pbr_037155.1	pbr_036818.1
cla_003441	vvi_01007670001	Xvis03_203815	Xvis03_212969
cla_019223	csi_1g016021	Xvis03_203815	Xvis03_219085
cla_019223	egr_B00229	Xvis03_212969	peq_16344
cla_019223	egr_K02806	Cluster106
cla_019223	fve_09845	AlyrAL1G16140	AlyrAL4G26380
cla_019223	gma_04G187300	AlyrAL1G16140	ath_AT1G06180
cla_019223	gma_05G040700	AlyrAL1G16140	ath_AT2G31180
cla_019223	gma_06G178600	AlyrAL1G16140	cru_10010717
cla_019223	gma_17G085600	AlyrAL1G16140	cru_10023905
cla_019223	mtr_3g077110	AlyrAL1G16140	gma_03G163100
cla_019223	mtr_4g105130	AlyrAL1G16140	tha_Th2v01161
cla_019223	nnu_21931	AlyrAL1G16140	tha_Th2v15907
cla_019223	osa_LOC_Os01g07450osa	AlyrAL4G26380	ath_AT1G06180
cla_019223	osa_LOC_Os01g36460osa	AlyrAL4G26380	ath_AT2G31180
cla_019223	oth_07223	AlyrAL4G26380	cru_10010717
cla_019223	pax_00089g01411	AlyrAL4G26380	cru_10023905
cla_019223	pax_00763g00441	AlyrAL4G26380	gma_03G163100
cla_019223	ptr_012G084100	AlyrAL4G26380	tha_Th2v01161
cla_019223	ptr_015G082700	AlyrAL4G26380	tha_Th2v15907
cla_019223	sly_03g112390.2sly	AlyrAL4G26380	Drydr327S20442
cla_019223	sly_06g071690.2sly	AlyrAL4G26380	MaldMD05G1197600
cla_019223	stu_00018113	AlyrAL4G26380	MaldMD10G1184100
cla_019223	stu_00027077	AlyrAL4G26380	Rchi112172309
cla_019223	vvi_01007670001	AlyrAL4G26380	cla_005982
csi_1g016021	egr_B00229	AlyrAL4G26380	egr_K03262
csi_1g016021	egr_K02806	AlyrAL4G26380	fve_08084
csi_1g016021	fve_09845	AlyrAL4G26380	gma_10G037000
csi_1g016021	gma_04G187300	AlyrAL4G26380	gma_19G164600
csi_1g016021	gma_05G040700	AlyrAL4G26380	mtr_7g096930
csi_1g016021	gma_06G178600	AlyrAL4G26380	nnu_03430
csi_1g016021	gma_17G085600	AlyrAL4G26380	nnu_10435
csi_1g016021	mac_01_16960.1mac	AlyrAL4G26380	pbr_011095.1
csi_1g016021	mtr_3g077110	AlyrAL4G26380	pmu_020596
csi_1g016021	mtr_4g105130	AlyrAL4G26380	ppe_8G223900
csi_1g016021	nnu_21931	AlyrAL4G26380	ptr_002G038500
csi_1g016021	osa_LOC_Os01g07450osa	AlyrAL4G26380	ptr_005G224100
csi_1g016021	osa_LOC_Os01g36460osa	AlyrAL4G26380	tca_004046
csi_1g016021	oth_07223	AlyrAL4G26380	vvi_01028328001
csi_1g016021	pax_00089g01411	AlyrAL4G26380	pbr_025360.1
csi_1g016021	pax_00763g00441	AlyrAL4G26380	sly_07g054960.1sly
csi_1g016021	pbr_039864.1	AlyrAL4G26380	HanXRQChr10g0280951
csi_1g016021	ptr_012G084100	AlyrAL4G26380	HanXRQChr15g0467841
csi_1g016021	ptr_015G082700	ath_AT1G06180	ath_AT2G31180
csi_1g016021	sly_03g112390.2sly	ath_AT1G06180	cru_10010717
csi_1g016021	sly_06g071690.2sly	ath_AT1G06180	cru_10023905
csi_1g016021	stu_00018113	ath_AT1G06180	gma_03G163100
csi_1g016021	stu_00027077	ath_AT1G06180	tha_Th2v01161
csi_1g016021	vvi_01007670001	ath_AT1G06180	tha_Th2v15907
csi_1g016021	HanXRQChr05g0155341	ath_AT2G31180	cru_10010717
egr_B00229	egr_K02806	ath_AT2G31180	cru_10023905
egr_B00229	fve_09845	ath_AT2G31180	gma_03G163100
egr_B00229	gma_04G187300	ath_AT2G31180	tha_Th2v01161
egr_B00229	gma_05G040700	ath_AT2G31180	tha_Th2v15907
egr_B00229	gma_06G178600	ath_AT2G31180	Drydr327S20442
egr_B00229	gma_17G085600	ath_AT2G31180	MaldMD05G1197600
egr_B00229	mtr_3g077110	ath_AT2G31180	MaldMD10G1184100
egr_B00229	mtr_4g105130	ath_AT2G31180	Rchi112172309
egr_B00229	nnu_21931	ath_AT2G31180	cla_005982
egr_B00229	osa_LOC_Os01g36460osa	ath_AT2G31180	egr_K03262
egr_B00229	pax_00089g01411	ath_AT2G31180	fve_08084
egr_B00229	ptr_012G084100	ath_AT2G31180	gma_10G037000
egr_B00229	ptr_015G082700	ath_AT2G31180	gma_19G164600
egr_B00229	sly_03g112390.2sly	ath_AT2G31180	mtr_7g096930
egr_B00229	sly_06g071690.2sly	ath_AT2G31180	nnu_03430
egr_B00229	stu_00018113	ath_AT2G31180	nnu_10435
egr_B00229	stu_00027077	ath_AT2G31180	pbr_011095.1
egr_B00229	vvi_01007670001	ath_AT2G31180	pmu_020596
egr_K02806	fve_09845	ath_AT2G31180	ppe_8G223900
egr_K02806	gma_04G187300	ath_AT2G31180	ptr_002G038500
egr_K02806	gma_05G040700	ath_AT2G31180	ptr_005G224100
egr_K02806	gma_06G178600	ath_AT2G31180	tca_004046
egr_K02806	gma_17G085600	ath_AT2G31180	vvi_01028328001
egr_K02806	mtr_3g077110	ath_AT2G31180	pbr_025360.1
egr_K02806	mtr_4g105130	ath_AT2G31180	sly_07g054960.1sly
egr_K02806	nnu_21931	ath_AT2G31180	HanXRQChr10g0280951
egr_K02806	osa_LOC_Os01g07450osa	ath_AT2G31180	HanXRQChr15g0467841
egr_K02806	pax_00763g00441	cru_10010717	cru_10023905
egr_K02806	ptr_012G084100	cru_10010717	tha_Th2v01161
egr_K02806	ptr_015G082700	cru_10023905	gma_03G163100
egr_K02806	sly_03g112390.2sly	cru_10023905	tha_Th2v01161
egr_K02806	sly_06g071690.2sly	cru_10023905	tha_Th2v15907
egr_K02806	stu_00018113	cru_10023905	Drydr327S20442
egr_K02806	stu_00027077	cru_10023905	MaldMD05G1197600
egr_K02806	vvi_01007670001	cru_10023905	MaldMD10G1184100
fve_09845	gma_04G187300	cru_10023905	Rchi112172309
fve_09845	gma_05G040700	cru_10023905	cla_005982
fve_09845	gma_06G178600	cru_10023905	egr_K03262
fve_09845	gma_17G085600	cru_10023905	fve_08084
fve_09845	mtr_3g077110	cru_10023905	gma_10G037000
fve_09845	mtr_4g105130	cru_10023905	gma_19G164600
fve_09845	nnu_21931	cru_10023905	mtr_7g096930
fve_09845	pax_00089g01411	cru_10023905	nnu_03430
fve_09845	pax_00763g00441	cru_10023905	nnu_10435
fve_09845	pbr_039864.1	cru_10023905	pbr_011095.1
fve_09845	ptr_012G084100	cru_10023905	pmu_020596
fve_09845	ptr_015G082700	cru_10023905	ppe_8G223900
fve_09845	sly_03g112390.2sly	cru_10023905	ptr_002G038500
fve_09845	sly_06g071690.2sly	cru_10023905	ptr_005G224100
fve_09845	stu_00018113	cru_10023905	tca_004046
fve_09845	stu_00027077	cru_10023905	vvi_01028328001
fve_09845	vvi_01007670001	cru_10023905	pbr_025360.1
fve_09845	HanXRQChr05g0155341	cru_10023905	HanXRQChr10g0280951
gma_04G187300	gma_05G040700	cru_10023905	HanXRQChr15g0467841
gma_04G187300	gma_06G178600	gma_03G163100	tha_Th2v15907
gma_04G187300	gma_17G085600	gma_03G163100	AlyrAL3G37900
gma_04G187300	mtr_3g077110	gma_03G163100	Drydr327S20442
gma_04G187300	mtr_4g105130	gma_03G163100	Drydr39S11465
gma_04G187300	nnu_21931	gma_03G163100	HanXRQChr03g0091421
gma_04G187300	osa_LOC_Os01g07450osa	MaldMD04G1229300	gma_03G163100
gma_04G187300	osa_LOC_Os01g36460osa	gma_03G163100	MaldMD05G1197600
gma_04G187300	oth_07223	gma_03G163100	MaldMD10G1184100
gma_04G187300	pax_00089g01411	gma_03G163100	MaldMD13G1213900
gma_04G187300	pax_00763g00441	gma_03G163100	MaldMD16G1218900
gma_04G187300	ptr_012G084100	gma_03G163100	Rchi112172309
gma_04G187300	ptr_015G082700	gma_03G163100	Rchi112197815
gma_04G187300	sly_03g112390.2sly	gma_03G163100	Trdc1AG023580
gma_04G187300	sly_06g071690.2sly	gma_03G163100	Trdc1BG028530
gma_04G187300	stu_00018113	gma_03G163100	Zmay100384616
gma_04G187300	stu_00027077	gma_03G163100	ath_AT3G23250
gma_04G187300	vvi_01007670001	gma_03G163100	bvu_Bv3_049030_urrg
gma_04G187300	HanXRQChr04g0101321	gma_03G163100	cla_005982
gma_05G040700	gma_06G178600	gma_03G163100	cla_007586
gma_05G040700	gma_17G085600	gma_03G163100	cla_021520
gma_05G040700	mtr_3g077110	gma_03G163100	cru_10015750
gma_05G040700	mtr_4g105130	gma_03G163100	csi_1g024484
gma_05G040700	nnu_21931	gma_03G163100	csi_1g024492
gma_05G040700	osa_LOC_Os01g07450osa	gma_03G163100	egr_H00158
gma_05G040700	oth_07223	egr_H03057	gma_03G163100
gma_05G040700	pax_00089g01411	gma_03G163100	egr_K03262
gma_05G040700	pax_00763g00441	gma_03G163100	fve_08084
gma_05G040700	ptr_012G084100	gma_03G163100	fve_11462
gma_05G040700	ptr_015G082700	gma_02G005600	gma_03G163100
gma_05G040700	sly_03g112390.2sly	gma_10G006600	gma_03G163100
gma_05G040700	sly_06g071690.2sly	gma_03G163100	gma_10G037000
gma_05G040700	stu_00018113	gma_03G163100	gma_10G180800
gma_05G040700	stu_00027077	gma_03G163100	gma_19G164600
gma_05G040700	vvi_01007670001	gma_03G163100	gma_20G209700
gma_06G178600	gma_17G085600	mtr_1g043050	gma_03G163100
gma_06G178600	mtr_3g077110	gma_03G163100	mtr_1g076150
gma_06G178600	mtr_4g105130	gma_03G163100	mtr_7g096930
gma_06G178600	nnu_21931	gma_03G163100	nnu_03430
gma_06G178600	osa_LOC_Os01g07450osa	gma_03G163100	nnu_10435
gma_06G178600	oth_07223	gma_03G163100	osa_LOC_Os10g33810osa
gma_06G178600	pax_00089g01411	gma_03G163100	oth_19862
gma_06G178600	pax_00763g00441	gma_03G163100	pbr_011095.1
gma_06G178600	ptr_012G084100	gma_03G163100	pmu_009364
gma_06G178600	ptr_015G082700	gma_03G163100	pmu_020596
gma_06G178600	sly_03g112390.2sly	gma_03G163100	ppe_1G039200
gma_06G178600	sly_06g071690.2sly	ppe_6G349200	gma_03G163100
gma_06G178600	stu_00018113	gma_03G163100	ppe_8G223900
gma_06G178600	stu_00027077	gma_03G163100	ptr_002G038500
gma_06G178600	vvi_01007670001	gma_03G163100	ptr_005G224100
gma_06G178600	HanXRQChr04g0101321	gma_03G163100	ptr_008G166700
gma_17G085600	mtr_3g077110	gma_03G163100	sly_03g005570.2sly
gma_17G085600	mtr_4g105130	gma_03G163100	sly_06g053610.2sly
gma_17G085600	nnu_21931	gma_03G163100	sly_09g090130.2sly
gma_17G085600	pax_00089g01411	gma_03G163100	stu_00013405
gma_17G085600	ptr_012G084100	gma_03G163100	stu_00016292
gma_17G085600	ptr_015G082700	gma_03G163100	stu_00017223
gma_17G085600	sly_03g112390.2sly	gma_03G163100	stu_00020071
gma_17G085600	sly_06g071690.2sly	gma_03G163100	tca_004046
gma_17G085600	stu_00018113	gma_03G163100	tca_020889
gma_17G085600	stu_00027077	gma_03G163100	tha_Th2v19415
gma_17G085600	vvi_01007670001	tha_Th2v28750	gma_03G163100
gma_17G085600	HanXRQChr05g0155341	gma_03G163100	vvi_01027810001
mac_01_16960.1mac	nnu_21931	gma_03G163100	vvi_01028328001
mac_01_16960.1mac	ptr_015G082700	gma_03G163100	pbr_025360.1
mac_01_16960.1mac	sly_03g112390.2sly	csi_1g018154	gma_03G163100
mac_01_16960.1mac	vvi_01007670001	nnu_09943	gma_03G163100
mtr_3g077110	mtr_4g105130	gma_03G163100	Trdc2AG055140
mtr_3g077110	nnu_21931	Trdc2BG057890	gma_03G163100
mtr_3g077110	osa_LOC_Os01g07450osa	gma_03G163100	Trdc6AG035190
mtr_3g077110	osa_LOC_Os01g36460osa	gma_03G163100	Trdc6BG041830
mtr_3g077110	oth_07223	gma_03G163100	Zmay109939901
mtr_3g077110	pax_00089g01411	gma_03G163100	Zmay541733
mtr_3g077110	pax_00763g00441	gma_03G163100	mac_01_04470.1mac
mtr_3g077110	ptr_012G084100	gma_03G163100	osa_LOC_Os02g41510osa
mtr_3g077110	ptr_015G082700	gma_03G163100	osa_LOC_Os04g43680osa
mtr_3g077110	sly_03g112390.2sly	gma_03G163100	oth_02803
mtr_3g077110	sly_06g071690.2sly	gma_03G163100	oth_12112
mtr_3g077110	stu_00018113	gma_03G163100	peq_14919
mtr_3g077110	stu_00027077	gma_03G163100	Ashe016151
mtr_3g077110	vvi_01007670001	gma_03G163100	HanXRQChr10g0280951
mtr_3g077110	HanXRQChr04g0101321	gma_03G163100	HanXRQChr15g0467841
mtr_4g105130	nnu_21931	Xvis03_206258	gma_03G163100
mtr_4g105130	osa_LOC_Os01g07450osa	gma_03G163100	Zmay100101512
mtr_4g105130	oth_07223	gma_03G163100	pbr_030553.1
mtr_4g105130	pax_00089g01411	gma_03G163100	sly_06g083900.2sly
mtr_4g105130	ptr_012G084100	gma_03G163100	tca_026197
mtr_4g105130	ptr_015G082700	gma_03G163100	Xvis03_216364
mtr_4g105130	sly_03g112390.2sly	tha_Th2v01161	tha_Th2v15907
mtr_4g105130	sly_06g071690.2sly	tha_Th2v01161	Drydr327S20442
mtr_4g105130	stu_00018113	tha_Th2v01161	MaldMD10G1184100
mtr_4g105130	stu_00027077	tha_Th2v01161	Rchi112172309
mtr_4g105130	vvi_01007670001	tha_Th2v01161	pmu_020596
nnu_21931	osa_LOC_Os01g07450osa	tha_Th2v15907	Drydr327S20442
nnu_21931	osa_LOC_Os01g36460osa	tha_Th2v15907	MaldMD05G1197600
nnu_21931	oth_07223	tha_Th2v15907	MaldMD10G1184100
nnu_21931	pax_00089g01411	tha_Th2v15907	Rchi112172309
nnu_21931	ptr_012G084100	tha_Th2v15907	cla_005982
nnu_21931	ptr_015G082700	tha_Th2v15907	egr_K03262
nnu_21931	sly_03g112390.2sly	tha_Th2v15907	fve_08084
nnu_21931	sly_06g071690.2sly	tha_Th2v15907	gma_19G164600
nnu_21931	stu_00018113	tha_Th2v15907	mtr_7g096930
nnu_21931	stu_00027077	tha_Th2v15907	nnu_03430
nnu_21931	vvi_01007670001	tha_Th2v15907	pbr_011095.1
nnu_21931	Zmay100285289	tha_Th2v15907	pmu_020596
osa_LOC_Os01g07450osa	oth_07223	tha_Th2v15907	ppe_8G223900
osa_LOC_Os01g07450osa	ptr_012G084100	tha_Th2v15907	ptr_002G038500
osa_LOC_Os01g07450osa	ptr_015G082700	tha_Th2v15907	ptr_005G224100
osa_LOC_Os01g07450osa	sly_03g112390.2sly	tha_Th2v15907	tca_004046
osa_LOC_Os01g07450osa	stu_00018113	tha_Th2v15907	vvi_01028328001
osa_LOC_Os01g07450osa	vvi_01007670001	tha_Th2v15907	pbr_025360.1
osa_LOC_Os01g36460osa	pax_00089g01411	tha_Th2v15907	HanXRQChr10g0280951
osa_LOC_Os01g36460osa	ptr_015G082700	tha_Th2v15907	HanXRQChr15g0467841
osa_LOC_Os01g36460osa	sly_03g112390.2sly	AlyrAL3G37900	Drydr327S20442
osa_LOC_Os01g36460osa	vvi_01007670001	AlyrAL3G37900	Drydr39S11465
oth_07223	ptr_015G082700	AlyrAL3G37900	HanXRQChr03g0091421
oth_07223	sly_03g112390.2sly	AlyrAL3G37900	MaldMD04G1229300
oth_07223	stu_00018113	AlyrAL3G37900	MaldMD05G1197600
oth_07223	vvi_01007670001	AlyrAL3G37900	MaldMD10G1184100
pax_00089g01411	pax_00763g00441	AlyrAL3G37900	MaldMD13G1213900
pax_00089g01411	ptr_012G084100	AlyrAL3G37900	MaldMD16G1218900
pax_00089g01411	ptr_015G082700	AlyrAL3G37900	Rchi112172309
pax_00089g01411	sly_03g112390.2sly	AlyrAL3G37900	Rchi112197815
pax_00089g01411	sly_06g071690.2sly	AlyrAL3G37900	Trdc1AG023580
pax_00089g01411	stu_00018113	AlyrAL3G37900	Trdc1BG028530
pax_00089g01411	stu_00027077	AlyrAL3G37900	Zmay100384616
pax_00089g01411	vvi_01007670001	AlyrAL3G37900	ath_AT3G23250
pax_00089g01411	HanXRQChr05g0155341	AlyrAL3G37900	bvu_Bv3_049030_urrg
pax_00763g00441	ptr_012G084100	AlyrAL3G37900	cla_005982
pax_00763g00441	ptr_015G082700	AlyrAL3G37900	cla_007586
pax_00763g00441	sly_03g112390.2sly	AlyrAL3G37900	cla_021520
pax_00763g00441	sly_06g071690.2sly	AlyrAL3G37900	cru_10015750
pax_00763g00441	stu_00018113	AlyrAL3G37900	csi_1g024484
pax_00763g00441	stu_00027077	AlyrAL3G37900	csi_1g024492
pax_00763g00441	vvi_01007670001	AlyrAL3G37900	egr_H00158
pax_00763g00441	HanXRQChr05g0155341	AlyrAL3G37900	egr_H03057
pbr_039864.1	ptr_015G082700	AlyrAL3G37900	egr_K03262
ptr_012G084100	ptr_015G082700	AlyrAL3G37900	fve_08084
ptr_012G084100	sly_03g112390.2sly	AlyrAL3G37900	fve_11462
ptr_012G084100	sly_06g071690.2sly	AlyrAL3G37900	gma_02G005600
ptr_012G084100	stu_00018113	AlyrAL3G37900	gma_10G006600
ptr_012G084100	stu_00027077	AlyrAL3G37900	gma_10G037000
ptr_012G084100	vvi_01007670001	AlyrAL3G37900	gma_10G180800
ptr_015G082700	sly_03g112390.2sly	AlyrAL3G37900	gma_19G164600
ptr_015G082700	sly_06g071690.2sly	AlyrAL3G37900	gma_20G209700
ptr_015G082700	stu_00018113	AlyrAL3G37900	mtr_1g043050
ptr_015G082700	stu_00027077	AlyrAL3G37900	mtr_1g076150
ptr_015G082700	vvi_01007670001	AlyrAL3G37900	mtr_7g096930
sly_03g112390.2sly	sly_06g071690.2sly	AlyrAL3G37900	nnu_03430
sly_03g112390.2sly	stu_00018113	AlyrAL3G37900	nnu_10435
sly_03g112390.2sly	stu_00027077	AlyrAL3G37900	osa_LOC_Os10g33810osa
sly_03g112390.2sly	vvi_01007670001	AlyrAL3G37900	oth_19862
sly_03g112390.2sly	HanXRQChr05g0155341	AlyrAL3G37900	pbr_011095.1
sly_06g071690.2sly	stu_00018113	AlyrAL3G37900	pmu_009364
sly_06g071690.2sly	stu_00027077	AlyrAL3G37900	pmu_020596
sly_06g071690.2sly	vvi_01007670001	AlyrAL3G37900	ppe_1G039200
stu_00018113	stu_00027077	AlyrAL3G37900	ppe_6G349200
stu_00018113	vvi_01007670001	AlyrAL3G37900	ppe_8G223900
stu_00018113	HanXRQChr05g0155341	AlyrAL3G37900	ptr_002G038500
stu_00027077	vvi_01007670001	AlyrAL3G37900	ptr_005G224100
vvi_01007670001	HanXRQChr04g0101321	AlyrAL3G37900	ptr_008G166700
vvi_01007670001	HanXRQChr05g0155341	AlyrAL3G37900	sly_03g005570.2sly
Zmay100285289	osa_LOC_Os01g07430osa	AlyrAL3G37900	sly_06g053610.2sly
Cluster16		AlyrAL3G37900	sly_09g090130.2sly
AlyrAL1G54510	Trdc1AG010600	AlyrAL3G37900	stu_00013405
AlyrAL1G54510	Trdc1BG013390	AlyrAL3G37900	stu_00016292
AlyrAL1G54510	Zmay103641342	AlyrAL3G37900	stu_00017223
AlyrAL1G54510	ath_AT1G48000	AlyrAL3G37900	stu_00020071
AlyrAL1G54510	cla_021810	AlyrAL3G37900	tca_004046
AlyrAL1G54510	cru_10010143	AlyrAL3G37900	tca_020889
AlyrAL1G54510	gma_17G037500	AlyrAL3G37900	tha_Th2v19415
AlyrAL1G54510	pax_00164g00073	AlyrAL3G37900	tha_Th2v28750
AlyrAL1G54510	sly_05g053330.2sly	AlyrAL3G37900	vvi_01027810001
AlyrAL1G54510	stu_00027157	AlyrAL3G37900	vvi_01028328001
Trdc1AG010600	Trdc1BG013390	pbr_025360.1	AlyrAL3G37900
Trdc1AG010600	Zmay103641342	Trdc2AG055140	AlyrAL3G37900
Trdc1AG010600	ath_AT1G48000	Trdc2BG057890	AlyrAL3G37900
Trdc1AG010600	cru_10010143	Trdc6AG035190	AlyrAL3G37900
Trdc1AG010600	gma_17G037500	Trdc6BG041830	AlyrAL3G37900
Trdc1AG010600	Xvis03_212935	Zmay109939901	AlyrAL3G37900
Trdc1AG010600	Zmay100285675	Zmay541733	AlyrAL3G37900
Trdc1BG013390	Zmay103641342	mac_01_04470.1mac	AlyrAL3G37900
Trdc1BG013390	ath_AT1G48000	osa_LOC_Os02g41510osa	AlyrAL3G37900
Trdc1BG013390	cru_10010143	osa_LOC_Os04g43680osa	AlyrAL3G37900
Trdc1BG013390	gma_17G037500	oth_02803	AlyrAL3G37900
Trdc1BG013390	Xvis03_212935	oth_12112	AlyrAL3G37900
Trdc1BG013390	Zmay100285675	peq_14919	AlyrAL3G37900
Trdc1BG013390	Zmay103635916	HanXRQChr10g0280951	AlyrAL3G37900
Zmay103641342	ath_AT1G48000	HanXRQChr15g0467841	AlyrAL3G37900
Zmay103641342	cru_10010143	Xvis03_206258	AlyrAL3G37900
Zmay103641342	gma_17G037500	Zmay100101512	AlyrAL3G37900
Zmay103641342	Zmay103635916	pbr_030553.1	AlyrAL3G37900
ath_AT1G48000	cla_021810	sly_06g083900.2sly	AlyrAL3G37900
ath_AT1G48000	cru_10010143	tca_026197	AlyrAL3G37900
ath_AT1G48000	gma_17G037500	Drydr327S20442	Drydr39S11465
ath_AT1G48000	pax_00164g00073	Drydr327S20442	HanXRQChr03g0091421
ath_AT1G48000	sly_05g053330.2sly	MaldMD04G1229300	Drydr327S20442
ath_AT1G48000	stu_00027157	Drydr327S20442	MaldMD05G1197600
ath_AT1G48000	fve_05018	Drydr327S20442	MaldMD10G1184100
cla_021810	cru_10010143	Drydr327S20442	MaldMD13G1213900
cla_021810	gma_17G037500	Drydr327S20442	MaldMD16G1218900
cla_021810	pax_00164g00073	Drydr327S20442	Rchi112172309
cla_021810	sly_05g053330.2sly	Drydr327S20442	Rchi112197815
cla_021810	stu_00027157	Drydr327S20442	Trdc1AG023580
cla_021810	AlyrAL8G23450	Drydr327S20442	Trdc1BG028530
cla_021810	Trdc4AG016550	Drydr327S20442	Zmay100384616
cla_021810	ath_AT3G06490	Drydr327S20442	ath_AT3G23250
cla_021810	ath_AT5G49620	Drydr327S20442	bvu_Bv3_049030_urrg
cla_021810	cru_10014195	Drydr327S20442	cla_005982
cla_021810	cru_10026871	Drydr327S20442	cla_007586
cla_021810	gma_07G235900	Drydr327S20442	cla_021520
cla_021810	mac_11_19220.1mac	Drydr327S20442	cru_10015750
cla_021810	nnu_09095	Drydr327S20442	csi_1g024484
cla_021810	osa_LOC_Os03g20090osa	Drydr327S20442	csi_1g024492
cla_021810	oth_01141	Drydr327S20442	egr_H00158
cla_021810	pax_00228g00914	Drydr327S20442	egr_H03057
cla_021810	tha_Th2v09015	Drydr327S20442	egr_K03262
cla_021810	tha_Th2v11353	Drydr327S20442	fve_08084
cla_021810	tha_Th2v18383	Drydr327S20442	fve_11462
[truncated: 40,168 more rows]
