# Supplementary material for: Dissecting the Genome-Wide Evolution and Function of R2R3-MYB Transcription Factor Family in Rosa chinensis
Source: Genes (Basel). 2019 Oct 18;10(10):823. doi: 10.3390/genes10100823 (PMC6826493; doi:10.3390/genes10100823)
Supplement: Supplementary file 1 [file genes-10-00823-s001.zip › Supplementary Files/Table S6.xls]

## Sheet: Table S6
Supplemental Table S6: Number of syntenic genes and syntenic clusters of R2R3-MYBs in 35 species
Species	Xerophyta viscosa	Oropetium thomaeum	Triticum turgidum	Oryza sativa	Zea mays	Musa acuminata	Apostasia shenzhenica	Phalaenopsis equestris	Pyrus × bretschneideri	Malus domestica	Rosa chinensis	Fragaria vesca	Dryas drummondii	Prunus persica	Prunus mume	Citrullus lanatus	Glycine max	Medicago truncatula	Populus trichocarpa	Capsella rubella	Arabidopsis thaliana	Arabidopsis lyrata	Tarenaya hassleriana	Theobroma cacao	Citrus sinensis	Eucalyptus grandis	Vitis vinifera	Solanum tuberosum	Solanum lycopersicum	Petunia axillaris	Chrysanthemum indicum	Helianthus annuus	Beta vulgaris	Nelumbo nucifera	Amborella trichopoda
Abbreviation	Xvis	oth	Trdc	osa	Zmay	mac	Ashe	peq	pbr	Mald	Rchi	fve	Dryd	ppe	pmu	cla	gma	mtr	ptr	cru	ath	Alyr	tha	tca	csi	egr	vvi	stu	sly	pax	Cind	HanX	bvu	nnu	atr	Total
Cluster1	0	0	0	0	0	0	0	0	0	0	0	0	0	0	0	0	0	0	0	1	1	1	0	0	0	0	0	0	0	0	0	0	0	0	0	3
Cluster2	0	0	0	0	0	0	0	0	1	2	1	0	1	1	1	0	0	2	1	2	1	1	2	1	1	4	1	0	0	1	0	1	0	3	0	28
Cluster3	0	0	0	0	0	0	0	0	0	0	0	0	0	0	0	0	0	0	0	1	1	1	0	0	0	0	0	0	0	0	0	0	0	0	0	3
Cluster4	0	0	0	0	0	0	0	0	0	0	0	0	0	0	0	0	0	0	0	1	1	1	0	0	0	0	0	0	0	0	0	0	0	0	0	3
Cluster5	0	0	0	0	0	0	0	0	0	0	0	0	0	0	0	0	0	0	0	1	1	1	0	0	0	0	0	0	0	0	0	0	0	0	0	3
Cluster6	1	0	0	0	0	2	1	0	0	0	0	0	0	0	0	0	0	0	0	0	0	0	0	0	0	0	0	0	0	0	0	0	0	0	0	4
Cluster7	1	0	0	0	0	0	1	1	0	0	0	0	0	0	0	0	0	0	0	0	0	0	0	0	0	0	0	0	0	0	0	0	0	0	0	3
Cluster8	1	0	0	1	0	2	1	1	0	1	0	0	0	0	0	0	0	0	0	0	0	0	0	0	0	0	0	0	0	0	0	0	0	0	0	7
Cluster9	2	2	3	2	4	3	1	1	1	3	0	0	2	1	1	2	4	2	2	2	1	1	3	1	1	2	2	1	2	4	1	2	0	3	0	62
Cluster10	0	0	0	0	0	0	0	0	2	2	1	1	1	1	1	1	2	1	2	3	4	4	4	1	1	0	1	2	1	1	0	1	0	1	0	39
Cluster11	0	0	0	0	0	0	1	0	0	1	1	1	0	1	0	1	2	0	1	0	1	1	1	0	0	0	1	2	2	2	0	2	0	0	0	21
Cluster12	0	0	0	0	0	0	0	0	0	0	1	0	1	0	0	1	0	0	0	0	0	0	0	0	0	0	0	0	0	0	0	0	0	0	0	3
Cluster13	0	1	2	0	1	0	0	0	0	0	0	0	0	0	0	0	0	0	0	0	0	0	0	0	0	0	0	0	0	0	0	0	0	0	0	4
Cluster14	0	2	6	2	4	5	1	0	0	0	0	0	0	0	0	0	0	0	0	0	0	0	0	0	0	0	0	0	0	0	0	0	0	0	0	20
Cluster15	2	1	1	3	2	1	1	0	2	2	1	1	1	1	1	2	4	2	2	0	0	0	0	1	1	2	1	2	2	2	0	2	1	2	0	46
Cluster16	2	4	10	4	9	6	0	0	0	0	0	1	0	0	0	1	2	0	0	3	3	3	3	0	0	1	0	2	2	2	0	0	0	1	0	59
Cluster17	0	0	2	1	0	0	0	0	0	0	0	0	0	0	0	0	0	0	0	0	0	0	0	0	0	0	0	0	0	0	0	0	0	0	0	3
Cluster18	1	0	0	0	0	3	0	0	0	0	0	0	0	0	0	0	0	0	0	0	0	0	0	0	0	0	0	0	0	0	0	0	0	0	0	4
Cluster19	2	3	5	3	4	4	0	0	2	3	1	1	1	1	1	2	4	2	2	2	2	2	2	1	1	1	1	1	1	2	1	2	1	2	1	64
Cluster20	1	1	4	1	3	4	0	0	0	0	0	0	0	0	0	0	0	0	0	0	0	0	0	0	0	0	0	0	0	0	0	0	0	0	0	14
Cluster21	0	1	0	1	1	0	0	0	0	0	0	0	0	0	0	0	0	0	0	0	0	0	0	0	0	0	0	0	0	0	0	0	0	0	0	3
Cluster22	0	0	0	1	2	0	0	0	0	0	0	0	0	0	0	0	0	0	0	0	0	0	0	0	0	0	0	0	0	0	0	0	0	0	0	3
Cluster23	0	1	0	1	1	2	0	0	0	0	0	0	0	0	0	0	0	0	0	0	0	0	0	0	0	0	0	0	0	0	0	0	0	0	0	5
Cluster24	0	1	0	0	2	0	0	0	0	0	0	0	0	0	0	0	0	0	0	0	0	0	0	0	0	0	0	0	0	0	0	0	0	0	0	3
Cluster25	0	0	0	1	1	1	0	0	0	0	0	0	0	0	0	0	0	0	0	0	0	0	0	0	0	0	0	0	0	0	0	0	0	0	0	3
Cluster26	0	0	0	0	0	0	0	0	0	0	0	0	0	0	0	1	0	0	0	0	0	0	0	0	0	0	0	0	0	1	0	0	0	1	0	3
Cluster27	0	0	0	0	0	0	0	0	0	0	0	0	0	0	0	0	2	1	0	0	0	0	0	0	0	0	0	0	0	0	0	0	0	0	0	3
Cluster28	0	0	0	0	0	0	0	0	0	0	0	0	0	0	0	0	2	1	0	0	0	0	0	0	0	0	0	0	0	0	0	0	0	0	0	3
Cluster29	0	0	0	0	0	3	0	0	0	0	0	0	0	0	0	0	0	0	0	0	0	0	0	0	0	0	0	0	0	0	0	0	0	0	0	3
Cluster30	0	0	0	0	0	3	0	0	0	0	0	0	0	0	0	0	0	0	0	0	0	0	0	0	0	0	0	0	0	0	0	0	0	0	0	3
Cluster31	0	0	0	0	0	3	0	0	0	0	0	0	0	0	0	0	0	0	0	0	0	0	0	0	0	0	0	0	0	0	0	0	0	0	0	3
Cluster32	0	0	0	0	0	3	0	0	0	0	0	0	0	0	0	0	0	0	0	0	0	0	0	0	0	0	0	0	0	0	0	0	0	0	0	3
Cluster33	0	0	0	0	0	3	0	0	0	0	0	0	0	0	0	0	0	0	0	0	0	0	0	0	0	0	0	0	0	0	0	0	0	0	0	3
Cluster34	0	0	0	0	0	3	0	0	0	0	0	0	0	0	0	0	0	0	0	0	0	0	0	0	0	0	0	0	0	0	0	0	0	0	0	3
Cluster35	0	0	0	0	0	3	0	0	0	0	0	0	0	0	0	0	0	0	0	0	0	0	0	0	0	0	0	0	0	0	0	0	0	0	0	3
Cluster36	0	0	0	0	0	3	0	0	0	0	0	0	0	0	0	0	0	0	0	0	0	0	0	0	0	0	0	0	0	0	0	0	0	0	0	3
Cluster37	0	0	0	0	0	2	3	1	0	0	0	0	0	0	0	0	0	1	1	0	0	0	0	1	0	1	1	0	0	0	0	0	0	1	0	12
Cluster38	0	0	0	0	0	2	0	1	2	2	1	1	1	1	1	1	3	0	2	1	1	1	0	1	1	2	1	2	2	3	0	3	0	2	1	39
Cluster39	0	0	0	0	0	0	0	0	0	0	0	0	0	0	0	0	0	0	0	0	0	0	0	0	0	0	0	1	1	1	0	0	0	0	0	3
Cluster40	0	0	0	0	0	0	0	0	0	0	0	0	0	0	0	0	0	0	0	0	0	0	0	0	0	0	0	1	1	1	0	0	0	0	0	3
Cluster41	3	2	5	3	5	7	2	1	2	2	2	2	1	2	2	2	7	4	3	3	4	5	5	4	2	2	3	5	5	5	0	2	2	2	1	107
Cluster42	0	0	0	0	0	0	0	0	0	0	0	0	0	0	0	1	0	0	0	0	0	0	0	0	0	0	0	1	1	1	0	0	0	0	0	4
Cluster43	0	0	0	0	0	0	0	0	0	0	0	0	0	0	0	0	0	0	0	0	0	0	0	0	0	0	0	0	2	1	0	0	0	0	0	3
Cluster44	0	0	0	0	0	0	0	0	2	2	1	1	1	1	0	0	0	1	5	1	1	1	1	1	2	3	2	0	1	1	0	1	1	2	1	33
Cluster45	1	1	2	1	1	1	0	0	4	2	1	1	0	1	1	1	3	1	1	1	1	1	2	1	1	1	1	1	1	1	0	2	1	2	1	41
Cluster46	0	0	0	0	0	0	0	0	0	0	0	0	0	1	1	0	0	0	1	0	0	0	0	0	0	0	0	0	0	0	0	0	0	0	0	3
Cluster47	0	0	0	0	0	0	0	0	0	0	0	0	0	2	0	0	0	0	1	0	0	0	0	0	0	0	0	0	0	0	0	0	0	0	0	3
Cluster48	0	0	0	0	0	0	0	0	0	0	0	0	0	0	0	0	0	0	0	1	1	1	1	0	0	0	0	0	0	0	0	0	0	0	0	4
Cluster49	0	0	0	0	0	0	1	0	1	2	1	1	1	1	1	1	2	1	2	1	2	2	1	1	0	1	1	1	1	0	0	1	1	1	0	29
Cluster50	4	0	0	0	1	3	1	0	2	2	1	1	1	1	1	2	3	1	4	1	1	2	3	2	1	2	2	1	1	1	0	0	0	2	0	47
Cluster51	4	4	7	4	6	10	3	4	3	3	2	2	2	2	2	2	6	3	3	3	3	2	4	2	1	2	2	1	2	3	0	0	3	2	0	102
Cluster52	4	2	5	2	2	3	0	1	3	2	1	1	1	1	1	1	2	1	2	2	2	2	1	1	0	1	1	1	1	1	0	0	0	0	1	49
Cluster53	0	1	1	1	1	0	1	0	0	0	0	0	0	0	0	0	0	0	0	0	0	0	0	0	0	0	0	0	0	0	0	0	0	0	0	5
Cluster54	0	0	0	0	0	0	0	0	0	1	1	1	1	1	0	0	0	0	0	0	0	0	0	0	0	0	0	0	0	0	0	0	0	0	0	5
Cluster55	1	0	0	0	0	2	0	0	0	0	0	0	1	0	0	0	0	0	1	0	0	0	0	1	1	1	1	0	0	1	0	1	0	0	0	11
Cluster56	0	1	1	1	1	0	0	0	0	0	0	0	0	0	0	0	0	0	0	0	0	0	0	0	0	0	0	0	0	0	0	0	0	0	0	4
Cluster57	0	1	1	0	2	0	0	0	0	0	0	0	0	0	0	0	0	0	0	0	0	0	0	0	0	0	0	0	0	0	0	0	0	0	0	4
Cluster58	0	1	1	1	1	0	0	0	0	0	0	0	0	0	0	0	0	0	0	0	0	0	0	0	0	0	0	0	0	0	0	0	0	0	0	4
Cluster59	7	5	8	3	7	9	2	1	2	2	1	1	1	1	1	0	0	0	2	3	3	2	5	1	1	1	0	1	1	2	0	0	1	0	0	74
Cluster60	0	1	1	1	1	0	0	0	0	0	0	0	0	0	0	0	0	0	0	0	0	0	0	0	0	0	0	0	0	0	0	0	0	0	0	4
Cluster61	0	1	2	0	1	0	0	0	0	0	0	0	0	0	0	0	0	0	0	0	0	0	0	0	0	0	0	0	0	0	0	0	0	0	0	4
Cluster62	0	1	2	1	1	1	0	0	0	0	0	0	0	0	0	0	0	0	0	0	0	0	0	0	0	0	0	0	0	0	0	0	0	0	0	6
Cluster63	1	0	0	0	0	3	0	0	0	0	0	0	0	0	0	0	0	0	0	0	0	0	0	0	0	0	0	0	0	0	0	0	0	0	0	4
Cluster64	3	1	3	2	4	2	0	0	0	2	1	1	0	1	1	1	6	3	4	1	1	1	1	2	3	2	2	2	2	3	1	3	2	2	1	64
Cluster65	0	1	0	1	2	0	0	0	0	0	0	0	0	0	0	0	0	0	0	0	0	0	0	0	0	0	0	0	0	0	0	0	0	0	0	4
Cluster66	4	1	2	0	1	3	0	1	1	2	1	0	1	1	1	2	0	0	2	2	2	1	3	1	1	2	0	1	1	1	0	1	0	2	0	41
Cluster67	0	1	0	1	1	0	0	0	0	0	0	0	0	0	0	0	0	0	0	0	0	0	0	0	0	0	0	0	0	0	0	0	0	0	0	3
Cluster68	0	0	0	0	0	0	0	0	2	1	1	1	1	1	1	0	4	2	2	0	0	0	0	1	1	1	1	0	0	0	0	0	0	1	0	21
Cluster69	0	0	0	0	0	0	0	0	0	0	0	0	0	0	0	0	3	0	0	0	0	0	0	0	0	0	0	0	0	0	0	0	0	0	0	3
Cluster70	0	0	0	0	0	0	0	0	0	0	0	0	0	0	0	0	1	0	0	0	0	0	0	0	0	0	0	1	1	0	0	0	0	0	0	3
Cluster71	0	0	0	0	0	1	0	0	2	1	1	1	1	1	1	1	2	1	1	1	1	1	1	1	0	1	1	1	2	1	0	0	1	0	0	26
Cluster72	0	0	0	0	0	0	0	0	0	0	0	0	0	0	0	0	0	0	0	1	1	1	2	0	0	0	0	0	0	0	0	0	0	0	0	5
Cluster73	0	0	0	0	0	0	0	0	0	0	1	2	1	0	0	0	0	0	2	0	0	0	0	0	0	2	0	0	0	0	0	0	0	0	0	8
Cluster74	0	1	2	1	1	0	0	0	0	0	0	0	0	0	0	0	0	0	0	0	0	0	0	0	0	0	0	0	0	0	0	0	0	0	0	5
Cluster75	0	1	2	1	1	0	0	0	0	0	0	0	0	0	0	0	0	0	0	0	0	0	0	0	0	0	0	0	0	0	0	0	0	0	0	5
Cluster76	0	1	2	1	1	0	0	0	0	0	0	0	0	0	0	0	0	0	0	0	0	0	0	0	0	0	0	0	0	0	0	0	0	0	0	5
Cluster77	0	2	2	1	3	3	1	0	0	0	0	0	0	0	0	1	0	0	0	0	0	0	0	0	0	0	0	0	0	0	0	0	0	0	0	13
Cluster78	0	0	0	0	0	0	0	0	0	0	0	0	0	0	0	1	3	2	2	0	0	0	0	0	1	1	1	0	0	0	0	0	1	0	0	12
Cluster79	2	4	6	4	4	6	1	1	2	1	1	2	1	1	1	1	4	2	2	2	2	2	3	1	1	2	1	1	2	1	0	0	0	2	0	66
Cluster80	0	0	0	0	0	0	0	0	0	0	0	0	0	0	0	0	0	0	0	0	0	0	0	0	0	0	0	2	1	2	0	0	0	0	0	5
Cluster81	0	2	4	2	3	0	0	1	0	0	0	0	0	0	0	0	0	0	0	0	0	0	0	0	0	0	0	0	0	0	0	0	0	0	0	12
Cluster82	0	0	0	0	0	0	0	0	1	1	1	0	1	1	0	0	0	0	0	0	0	0	0	1	0	1	0	0	0	0	0	0	0	0	0	7
Cluster83	0	0	0	0	0	0	0	0	0	1	0	0	0	0	1	0	0	0	2	0	0	0	0	1	0	0	1	1	0	0	0	0	0	0	0	7
Cluster84	0	1	2	1	2	1	0	0	3	2	1	1	2	2	2	1	2	1	2	1	1	1	2	2	1	1	1	0	1	2	0	0	0	2	1	42
Cluster85	0	0	0	0	0	0	0	0	0	0	1	0	0	0	0	0	0	0	0	0	0	0	0	1	0	1	0	0	0	0	0	0	0	0	0	3
Cluster86	1	1	2	1	2	1	1	1	0	0	0	0	0	0	0	0	0	0	0	0	0	0	0	0	0	0	0	0	0	0	0	0	0	0	0	10
Cluster87	0	0	0	0	0	0	0	0	0	0	0	0	0	0	0	0	0	0	0	2	2	2	1	0	0	0	0	0	0	0	0	0	0	1	0	8
Cluster88	0	0	0	0	0	0	0	0	0	0	0	0	0	0	0	0	0	0	0	2	2	2	2	0	0	0	0	0	0	0	0	0	0	0	0	8
Cluster89	1	0	0	0	0	0	0	0	5	4	2	2	2	2	2	1	2	1	4	1	1	1	0	2	2	1	2	1	2	1	0	0	0	1	1	44
Cluster90	0	0	0	0	0	0	0	0	1	1	1	0	0	0	0	0	0	0	0	0	0	0	0	0	0	0	0	0	0	0	0	0	0	0	0	3
Cluster91	0	0	0	0	0	0	0	0	1	1	0	0	0	1	1	0	2	1	2	0	0	0	0	0	0	0	0	0	0	0	0	0	1	0	0	10
Cluster92	0	2	4	2	3	0	0	0	0	0	0	0	0	0	0	0	0	0	0	0	0	0	0	0	0	0	0	0	0	0	0	0	0	0	0	11
Cluster93	0	0	0	0	0	0	0	0	2	2	1	1	1	1	1	0	1	0	1	0	0	0	0	1	0	1	1	0	0	0	0	0	0	0	0	14
Cluster94	0	0	0	0	0	0	0	0	1	2	1	1	1	1	1	1	0	0	2	0	0	0	1	1	1	1	1	1	1	1	0	0	0	2	0	21
Cluster95	0	0	0	0	0	0	0	0	0	2	1	1	1	1	1	0	4	1	1	0	0	0	0	1	1	2	0	0	0	0	0	0	0	2	0	19
Cluster96	0	0	0	0	0	0	0	0	2	2	1	1	1	1	1	1	4	2	2	1	1	1	3	1	1	1	1	0	1	1	0	1	1	2	0	34
Cluster97	5	2	4	4	3	8	1	1	2	4	2	2	1	2	3	1	2	1	4	3	3	3	2	3	2	3	2	1	3	2	0	1	1	2	1	84
Cluster98	3	0	0	0	0	5	2	1	3	4	2	2	1	2	2	4	8	3	4	2	2	2	3	1	1	3	2	1	3	2	1	4	1	1	0	75
Cluster99	0	1	3	1	0	3	1	1	1	2	1	1	1	1	1	1	3	2	2	1	1	0	1	1	1	1	1	1	1	1	0	3	0	2	0	41
Cluster100	9	2	2	2	3	13	3	2	4	4	1	0	2	2	2	2	6	5	5	5	5	4	5	1	2	3	3	2	2	1	1	4	2	2	2	113
Cluster101	0	0	1	0	0	2	1	0	5	5	2	2	2	2	2	6	10	2	4	4	4	4	7	1	1	4	1	2	2	3	0	3	0	2	0	84
Cluster102	2	4	4	4	5	5	1	1	3	2	1	1	1	1	1	2	8	5	5	4	4	4	8	2	2	5	3	1	1	2	0	0	1	1	1	95
Cluster103	7	3	0	3	5	8	3	1	6	5	2	3	3	3	3	4	12	4	6	5	5	5	7	3	3	2	1	4	4	6	1	4	2	2	1	136
Cluster104	2	1	4	3	1	2	2	1	7	7	3	3	3	2	2	4	6	2	7	4	4	4	6	3	2	3	3	2	3	3	0	5	0	4	0	108
Cluster105	4	0	0	0	0	0	1	2	7	8	3	3	3	4	4	1	4	2	6	3	3	3	6	5	3	7	4	2	2	2	0	6	1	4	1	104
Cluster106	7	4	8	4	8	10	3	2	14	18	8	8	9	9	8	8	32	11	21	7	7	7	11	9	10	10	9	11	15	9	0	11	3	8	2	321
Cluster107	9	9	10	9	11	17	4	5	11	13	8	7	8	7	7	9	23	10	8	12	13	12	17	7	7	7	7	7	9	10	3	12	4	4	3	319
Cluster108	4	2	2	2	3	6	0	2	14	13	12	9	8	8	10	1	7	2	8	1	1	1	1	7	4	15	8	0	1	1	2	2	1	5	2	165
Cluster109	5	2	3	2	2	6	3	1	4	6	3	3	3	3	3	2	6	2	4	3	3	3	5	3	3	3	2	2	2	2	1	4	2	3	2	106
Cluster110	2	1	2	1	1	4	1	1	1	2	1	1	0	1	1	0	3	1	1	1	1	1	1	1	1	1	1	1	1	2	0	0	0	2	0	39
Cluster111	6	3	6	3	5	8	2	2	6	7	3	4	4	4	3	5	13	6	4	3	3	3	6	4	3	5	3	4	4	4	0	3	2	4	1	146
Cluster112	5	2	4	2	4	5	5	3	2	2	1	1	1	1	1	2	4	1	3	3	3	3	3	2	2	2	2	2	2	3	0	2	1	2	1	82
Cluster113	6	3	4	3	5	2	2	1	1	2	1	0	0	1	1	2	2	1	2	1	1	1	2	1	1	3	1	1	1	1	0	3	1	1	1	59
Cluster114	1	0	0	0	0	0	0	0	4	4	2	2	2	2	2	2	4	1	4	3	3	3	3	2	2	2	1	1	1	2	0	5	1	2	0	61
Cluster115	1	2	4	2	2	1	0	0	2	2	1	1	1	1	1	2	4	1	2	3	3	3	3	1	1	2	1	1	1	0	1	3	1	2	0	56
Cluster116	2	1	2	1	1	2	0	1	1	2	1	0	1	1	1	1	4	2	2	2	2	2	2	1	1	2	1	2	2	1	0	0	1	2	1	48
Cluster117	1	1	2	1	1	1	1	1	5	4	2	2	2	2	2	3	6	3	4	2	2	2	4	2	2	2	2	2	2	2	0	2	2	2	1	75
Cluster118	3	1	2	1	2	8	0	0	4	4	2	2	2	2	2	2	6	1	4	2	2	2	2	2	2	1	2	2	2	2	0	3	1	2	1	76
Cluster119	6	2	2	2	4	2	3	0	4	4	2	2	2	2	2	3	8	3	3	3	3	3	3	2	2	2	2	2	2	2	0	3	1	1	1	88
Total	139	103	169	107	158	235	62	45	163	183	98	90	92	99	95	100	267	111	182	124	127	123	165	102	86	135	97	91	110	113	13	108	46	104	31	4073
