# Supplementary material for: Dissecting the Genome-Wide Evolution and Function of R2R3-MYB Transcription Factor Family in Rosa chinensis
Source: Genes (Basel). 2019 Oct 18;10(10):823. doi: 10.3390/genes10100823 (PMC6826493; doi:10.3390/genes10100823)
Supplement: Supplementary file 1 [file genes-10-00823-s001.zip › Supplementary Files/Table S7.xls]

## Sheet: Table S7
Supplemental Table S7: Evolutionary categories of syntenic R2R3-MYB genes in angiosperms
Cluster_ID	Category	Species_number	Gene_number
Cluster1	rs	3	3		aw	angiosperm-wide
Cluster2	es	19	28		es	eudicot-specific
Cluster3	rs	3	3		ms	monocot-specific
Cluster4	rs	3	3		rs	rosid-specific
Cluster5	rs	3	3		as	asterid-specific
Cluster6	ms	3	4		ss	species-specific
Cluster7	ms	3	3
Cluster8	es	6	7
Cluster9	es	31	62
Cluster10	es	23	39
Cluster11	es	16	21
Cluster12	rs	3	3
Cluster13	ms	3	4
Cluster14	ms	6	20
Cluster15	es	28	46
Cluster16	es	18	59
Cluster17	ms	2	3
Cluster18	ms	2	4
Cluster19	aw	33	64
Cluster20	ms	6	14
Cluster21	ms	3	3
Cluster22	ms	2	3
Cluster23	ms	4	5
Cluster24	ms	2	3
Cluster25	ms	3	3
Cluster26	es	3	3
Cluster27	rs	2	3
Cluster28	rs	2	3
Cluster29	ss	1	3
Cluster30	ss	1	3
Cluster31	ss	1	3
Cluster32	ss	1	3
Cluster33	ss	1	3
Cluster34	ss	1	3
Cluster35	ss	1	3
Cluster36	ss	1	3
Cluster37	es	9	12
Cluster38	aw	25	39
Cluster39	as	3	3
Cluster40	as	3	3
Cluster41	aw	34	107
Cluster42	es	4	4
Cluster43	as	2	3
Cluster44	aw	22	33
Cluster45	aw	31	41
Cluster46	rs	3	3
Cluster47	rs	2	3
Cluster48	rs	4	4
Cluster49	es	24	29
Cluster50	es	27	47
Cluster51	es	32	102
Cluster52	aw	29	49
Cluster53	ms	5	5
Cluster54	rs	5	5
Cluster55	es	10	11
Cluster56	ms	4	4
Cluster57	ms	3	4
Cluster58	ms	4	4
Cluster59	es	27	74
Cluster60	ms	4	4
Cluster61	ms	3	4
Cluster62	ms	5	6
Cluster63	ms	2	4
Cluster64	aw	31	64
Cluster65	ms	3	4
Cluster66	es	26	41
Cluster67	ms	3	3
Cluster68	es	15	21
Cluster69	ss	1	3
Cluster70	es	3	3
Cluster71	es	23	26
Cluster72	rs	4	5
Cluster73	rs	5	8
Cluster74	ms	4	5
Cluster75	ms	4	5
Cluster76	ms	4	5
Cluster77	es	7	13
Cluster78	es	8	12
Cluster79	es	31	66
Cluster80	as	3	5
Cluster81	ms	5	12
Cluster82	rs	7	7
Cluster83	es	6	7
Cluster84	aw	28	42
Cluster85	rs	3	3
Cluster86	ms	8	10
Cluster87	es	5	8
Cluster88	rs	4	8
Cluster89	aw	24	44
Cluster90	rs	3	3
Cluster91	es	8	10
Cluster92	ms	4	11
Cluster93	rs	12	14
Cluster94	es	18	21
Cluster95	es	13	19
Cluster96	es	24	34
Cluster97	aw	34	84
Cluster98	es	30	75
Cluster99	es	29	41
Cluster100	aw	34	113
Cluster101	es	27	84
Cluster102	aw	33	95
Cluster103	aw	34	136
Cluster104	es	32	108
Cluster105	aw	29	104
Cluster106	aw	34	321
Cluster107	aw	35	319
Cluster108	aw	33	165
Cluster109	aw	35	106
Cluster110	es	29	39
Cluster111	aw	34	146
Cluster112	aw	34	82
Cluster113	aw	32	59
Cluster114	es	26	61
Cluster115	es	31	56
Cluster116	aw	31	48
Cluster117	aw	34	75
Cluster118	aw	32	76
Cluster119	aw	33	88
