# Supplementary material for: Dissecting the Genome-Wide Evolution and Function of R2R3-MYB Transcription Factor Family in Rosa chinensis
Source: Genes (Basel). 2019 Oct 18;10(10):823. doi: 10.3390/genes10100823 (PMC6826493; doi:10.3390/genes10100823)
Supplement: Supplementary file 1 [file genes-10-00823-s001.zip › Supplementary Files/Table S9.xls]

## Sheet: Table S9
Supplemental Table S9: Physical positions of the 121 R2R3-MYB genes in the seven chromosome scaffolds of R. chinensis
Gene_ID	Gene_name	start	end		Chromosome_ID	Length
RchiOBHmChr1g0315931	RcMYB46L	3015819	3017835		Chr1	68490000
RchiOBHmChr1g0329681	RcMYB33	19430279	19435660		Chr2	88560000
RchiOBHmChr1g0335311	RcDIVa	27574131	27576808		Chr3	49740000
RchiOBHmChr1g0346571	RcDUO1	38995185	38997439		Chr4	67240000
RchiOBHmChr1g0354061	RcMYB41	47209493	47212885		Chr5	89950000
RchiOBHmChr1g0360311	RcMYB308a	52129549	52131123		Chr6	69640000
RchiOBHmChr1g0369061	RcMYB1L	58978121	58981334		Chr7	70290000
RchiOBHmChr1g0369341	RcDIVb	59186639	59189081
RchiOBHmChr1g0370581	RcMYB73Lb	60092878	60093873
RchiOBHmChr1g0374861	RcODO1a	62521107	62522198
RchiOBHmChr1g0377201	RcLAF1	64213673	64215035
RchiOBHmChr1g0384441	RcMYB53	68287942	68289236
RchiOBHmChr2g0087781	RcGL1a	2557176	2558674
RchiOBHmChr2g0092411	RcRAX1	5935439	5936630
RchiOBHmChr2g0094411	RcMYB308f	7343228	7344348
RchiOBHmChr2g0094451	RcMYB8a	7413987	7416276
RchiOBHmChr2g0094481	RcTT2	7440693	7441951
RchiOBHmChr2g0094491	RcARC1	7453517	7454935
RchiOBHmChr2g0106671	RcMYB73	18078372	18079773
XP_024177941.1	RcSMH4	19702882	19704036
RchiOBHmChr2g0109131	RcRAX3a	20537702	20539215
RchiOBHmChr2g0113131	RcMYB92	25335258	25336575
RchiOBHmChr2g0116041	RcMYB114a	28282769	28284873
RchiOBHmChr2g0116071	RcMYB114b	28353256	28360955
RchiOBHmChr2g0142471	RcMYB114c	59964966	59966419
RchiOBHmChr2g0142501	RcWERa	60004992	60006709
RchiOBHmChr2g0143681	RcMYB21	61329265	61331113
RchiOBHmChr2g0145191	RcMYB308b	62796755	62798974
RchiOBHmChr2g0145221	RcMYB6a	62846473	62847862
RchiOBHmChr2g0146961	RcGL1b	64635096	64636145
RchiOBHmChr2g0152151	RcMYB114d	69616557	69617907
RchiOBHmChr2g0159111	RcMYB101	75210255	75212937
RchiOBHmChr2g0161241	RcMYB4c	77154606	77155495
RchiOBHmChr2g0161271	RcMYB4a	77211327	77212452
RchiOBHmChr2g0161281	RcMYB308c	77217189	77218360
RchiOBHmChr2g0161391	RcMYB41La	77291622	77292947
RchiOBHmChr2g0163191	RcRS2H	78777926	78779440
RchiOBHmChr2g0164981	RcMYB24a	80018184	80019534
RchiOBHmChr2g0167441	RcMYB106	81962220	81964824
RchiOBHmChr2g0168581	RcMYB30a	82991314	82993684
RchiOBHmChr2g0169671	RcMYB35	83859254	83861167
RchiOBHmChr2g0172331	RcMYB305a	85737130	85741951
RchiOBHmChr2g0174081	RcMYB315	86801667	86802717
RchiOBHmChr3g0448721	RcMYB113a	832001	833322
RchiOBHmChr3g0449801	RcCDC5a	1481575	1487586
RchiOBHmChr3g0458721	RcMYB61a	7350570	7352703
RchiOBHmChr3g0464251	RcMYB1	11398795	11401707
RchiOBHmChr3g0466491	RcAS1	12947904	12951045
RchiOBHmChr3g0470381	RcRAX2	16344933	16346792
RchiOBHmChr3g0470621	RcMYB27	16562216	16563293
RchiOBHmChr3g0491061	RcMYB20	37727289	37729188
RchiOBHmChr3g0492711	RcMYB113b	39640594	39642442
RchiOBHmChr3g0495721	RcMYB306a	45702345	45703881
RchiOBHmChr4g0389841	RcWERb	4873928	4875417
RchiOBHmChr4g0392981	RcMYB14	8496132	8497616
RchiOBHmChr4g0396001	RcMYB340	12033586	12034947
RchiOBHmChr4g0403351	RcMYB36	22473511	22474991
RchiOBHmChr4g0424331	RcMYBP	49913014	49915795
RchiOBHmChr4g0434891	RcMYB24b	58535365	58537201
RchiOBHmChr4g0439371	RcMYB16	61816413	61818338
RchiOBHmChr4g0439571	RcMYB54a	61992174	61994418
RchiOBHmChr4g0440161	RcMYB124	62411272	62416829
RchiOBHmChr4g0441081	RcMYB6b	63032281	63034172
RchiOBHmChr4g0446981	RcSRM1	66911937	66916552
RchiOBHmChr5g0005721	RcMYB8b	3638791	3639887
RchiOBHmChr5g0006031	RcMYB102	3793732	3795320
RchiOBHmChr5g0021591	RcMYB61b	15733826	15734806
RchiOBHmChr5g0023221	RcMYB86a	17224791	17226266
RchiOBHmChr5g0025771	RcMYB63	19727360	19730240
RchiOBHmChr5g0032281	RcCDC5b	25946596	25948503
RchiOBHmChr5g0039751	RcWERc	34441515	34443907
RchiOBHmChr5g0040211	RcMYB101La	34906141	34907665
XP_024200395.1	RcMYB101Lb	34965151	34966540
RchiOBHmChr5g0051961	RcMYB46	53517074	53519384
RchiOBHmChr5g0057501	RcRAX2L	61405578	61407673
RchiOBHmChr5g0068581	RcDIVc	74539380	74541849
RchiOBHmChr5g0068891	RcMYB64	74815829	74818019
RchiOBHmChr5g0075031	RcMYB80	80870201	80871626
XP_024199204.1	RcMYB5	88931705	88933604
RchiOBHmChr6g0252211	RcMYB308d	7363676	7365118
RchiOBHmChr6g0267581	RcMYB62a	24422147	24423338
RchiOBHmChr6g0277601	RcMYB73La	40130099	40131608
RchiOBHmChr6g0288151	RcMYB4b	51428964	51431072
RchiOBHmChr6g0304811	RcMYB8c	63977134	63978851
RchiOBHmChr6g0307001	RcMYB44a	65542460	65543772
RchiOBHmChr6g0308731	RcMYB44b	66769906	66771421
RchiOBHmChr6g0310231	RcRAX3b	67619895	67621362
RchiOBHmChr6g0311681	RcMYB8d	68539996	68541363
RchiOBHmChr6g0311701	RcMYB8e	68554961	68556646
RchiOBHmChr6g0311711	RcMYB30b	68580833	68582175
RchiOBHmChr6g0311731	RcWERd	68611483	68612937
RchiOBHmChr6g0311741	RcWERe	68624303	68625677
RchiOBHmChr6g0311771	RcWERf	68632500	68633692
RchiOBHmChr6g0311841	RcMYB3a	68687818	68689585
RchiOBHmChr7g0177631	RcMYB52	516615	518169
RchiOBHmChr7g0178681	RcMYB308e	1279304	1280901
RchiOBHmChr7g0178691	RcMYB3b	1287518	1289600
RchiOBHmChr7g0180151	RcMYB35L	2170422	2172396
RchiOBHmChr7g0181361	RcMYB306b	2979355	2981670
RchiOBHmChr7g0181801	RcMYB41Lb	3306424	3308299
RchiOBHmChr7g0181821	RcMYB106L	3327682	3329441
RchiOBHmChr7g0185561	RcMYB62b	5678035	5679450
RchiOBHmChr7g0186441	RcMYB8f	6351787	6352859
RchiOBHmChr7g0192781	RcMYB86b	11155329	11157061
RchiOBHmChr7g0193411	RcMYB98	11731932	11733873
RchiOBHmChr7g0193591	RcWERg	11888718	11890532
RchiOBHmChr7g0196701	RcMYB8g	14677193	14678422
RchiOBHmChr7g0196711	RcMYB305b	14693941	14695743
RchiOBHmChr7g0202031	RcODO1b	19699803	19701880
RchiOBHmChr7g0203911	RcWERh	21487646	21490581
RchiOBHmChr7g0210281	RcMYB39	27903237	27904322
RchiOBHmChr7g0211831	RcMYB119	29018027	29019708
RchiOBHmChr7g0219951	RcCSA	38700033	38702046
RchiOBHmChr7g0219961	RcMYB54b	38740556	38742496
RchiOBHmChr7g0228621	RcMYB6c	52000497	52002033
RchiOBHmChr7g0229011	RcWERi	52348068	52348980
RchiOBHmChr7g0234171	RcMYB63L	58770239	58770912
RchiOBHmChr7g0235271	RcMYB113c	60021006	60022450
RchiOBHmChr7g0238891	RcMYB93a	64374705	64375903
RchiOBHmChr7g0238951	RcMYB93b	64440895	64442556
RchiOBHmChr7g0241861	RcMYB30c	67833289	67836592
